# Supplementary material for: Calculating the statistical significance of rare variants causal for Mendelian and complex disorders
Source: BMC Med Genomics. 2018 Jun 13;11:53. doi: 10.1186/s12920-018-0371-9 (PMC6001062; doi:10.1186/s12920-018-0371-9)
Supplement: Supplementary file 2 — Mean number of individuals mutated for different types of protein domains. We calculated the mean number of individuals (out of 2504 individuals) who carried mutations in a given type of protein domains, averaging per gene. (XLS 2951 kb) [file 12920_2018_371_MOESM2_ESM.xls]

## Sheet: nummutations_by_domaintype
db	db acc	interpro id	name	num indivs mut pd mean	num indivs mut pd var	num indivs mut gene mean	num indivs mut gene var	num indivs mut pd toler mean	num indivs mut pd toler var	num indivs mut gene toler mean	num indivs mut gene toler var	num pds aggr	num genes aggr	pd length mean	pd cvg mean	pd cvg % above 1	pd cvg % above 4	pd cvg % above 10	sort by
superfamily	SSF88633		Positive stranded ssRNA viruses	0	0	8	328.8	0	0	10297	5.41218e+08	13	6	17493.8	42.7919	66.7583	61.7167	53.8833	2288.52
superfamily	SSF81321		Family A G protein-coupled receptor-like	0	0	3.60248	38.7935	0	0	3320.12	4.5584e+08	874	660	964.724	113.657	82.383	78.8242	76.5949	735.554
superfamily	SSF53300		vWA-like	0	0	6.73684	138.877	0	0	3744.76	8.02022e+07	184	95	1503.69	19.6098	45.6062	35.6907	30.2455	450.299
pfam	PF05474	IPR008836	Semenogelin	0	0	19.5	0.5	0	0	1734.5	148512	3	2	1282.5	162.67	100	100	100	353.677
superfamily	SSF81995		beta-sandwich domain of Sec23/24	0	0	4.72727	179.418	0	0	6724.18	2.89658e+08	13	11	4921.77	20.1332	42.4318	32.3227	27.4045	327.431
superfamily	SSF81665		Calcium ATPase, transmembrane domain M	0	0	4.28947	82.5356	0	0	10905.5	1.10918e+09	41	38	2941.12	15.043	41.4378	31.1784	25.5838	322.26
pfscan	PS50325		Threonine-rich region profile	0	0	3.28302	76.0906	0	0	11109.8	2.17083e+09	151	108	1138.44	98.4108	79.1689	72.184	68.3521	307.502
pfscan	PS50313		Glutamic acid-rich region profile	0	0	2.91581	44.3044	0	0	4702.26	3.63799e+08	719	590	552.986	45.2841	67.6642	58.9947	52.17	265.007
superfamily	SSF53756		UDP-Glycosyltransferase/glycogen phosphorylase	0	0	10.7143	242.798	0	0	6283.34	8.57813e+07	53	35	1246.5	18.7045	31.4276	23.4043	19.6731	248.314
superfamily	SSF51905		FAD/NAD(P)-binding domain	0	0	6.37037	158.426	0	0	10360.1	1.35858e+09	75	55	1101.11	18.7681	42.3786	33.4891	28.2436	220.457
pirsf	PIRSF001154	IPR011360	Complement B/C2	0	0	7.33333	40.3333	1858	0	999	1039323	17	3	2248.92	67.05	76.6	72.4	69.7	218.808
pfscan	PS50099		Proline-rich region profile	0	0	2.00601	28.121	0	0	6355.05	2.17015e+09	2127	1519	416.193	34.029	65.4007	53.6902	44.4464	212.809
superfamily	SSF48726		Immunoglobulin	0	0	3.20339	45.6273	0	0	11113.5	1.35792e+10	2609	481	451.864	48.6278	65.1537	57.0681	51.6082	206.838
pfscan	PS50311		Cysteine-rich region profile	0	0	3.00224	60.4148	0	0	4772.99	9.5655e+08	648	449	505.946	36.7842	63.8483	55.57	50.1052	205.505
pfam	PF04683	IPR006773	26S proteasome complex ubiquitin receptor, subunit Rpn13	0	0	23	0	0	0	206	0	1	1	1029	10.98	86.6	63.1	35.7	204.956
pfam	PF06407	IPR009441	P40 nucleoprotein, Borna disease virus	0	0	18.5	544.5	2381.5	1.13431e+07	5341.5	3.02826e+06	2	2	759	68.13	99.55	97.45	84.55	197.683
superfamily	SSF56801		Acetyl-CoA synthetase-like	0	0	5.43333	69.2885	0	0	3791.9	1.83497e+08	34	31	1756.4	13.3017	35.9667	25.7217	21.3483	191.105
pfscan	PS50318		Lysine-rich region profile	0	0	4.61649	168.726	0	0	5348.82	3.45599e+08	352	280	370.376	72.6733	66.6194	60.9287	57.5367	190.605
pfam	PF04821	IPR006906	Timeless protein	0	0	24	0	61	0	5797	0	1	1	792	80.35	100	98	92.9	190.08
pfscan	PS50319		Leucine-rich region profile	0	0	4.31193	50.3092	0	0	1497.69	3.5847e+06	161	113	599.142	26.0851	68.2435	57.8185	46.7303	187.414
superfamily	SSF54001		Cysteine proteinases	0	0	2.71631	50.1189	0	0	3732.54	3.86934e+08	150	142	1061.99	73.4879	51.9211	43.3803	38.8702	178.479
superfamily	SSF50729		PH domain-like	0	0	2.8125	48.8901	0	0	9401.1	4.45285e+09	566	418	657.776	26.209	46.3294	35.4054	29.068	175.233
superfamily	SSF55486		Metalloproteases ("zincins"), catalytic domain	0	0	5.24731	79.6012	0	0	6739.58	1.58249e+09	121	94	772.51	20.3448	43.9439	34.4548	28.9796	172.704
superfamily	SSF48452		TPR-like	0	0	3.065	55.6892	0	0	6408.31	2.31091e+09	340	208	873.681	23.5255	44.3363	34.7317	29.3926	171.228
pirsf	PIRSF005727	IPR016460	Coatomer beta subunit (COPB1)	0	0	14	0	37	0	51	0	1	1	2856	22.54	42.8	34.4	29.6	171.132
pfscan	PS50326		Valine-rich region profile	0	0	10	387.5	0	0	40049.8	2.6959e+09	6	5	780	161.267	95.54	94.05	93.12	166.634
superfamily	SSF53474		alpha/beta-Hydrolases	0	0	3.87395	37.2297	0	0	48129.6	1.90297e+11	145	120	928.609	17.3644	42.2829	32.2248	26.7426	166.626
smart	SM00112	IPR002126	Cadherin	0.332201	0.464813	24.6697	1444.2	208.216	358068	25468.1	3.25456e+10	947	109	253.372	84.1822	80.2715	76.1706	73.7193	166.31
pfscan	PS50315		Glycine-rich region profile	0	0	2.31041	41.5999	0	0	5495.17	1.41144e+09	694	539	527.937	30.5242	57.4496	43.8518	34.8268	162.687
superfamily	SSF47473		EF-hand	0	0	4.90391	154.451	0	0	21113.2	7.86429e+10	362	285	383.459	27.8465	50.6155	41.0502	35.6565	160.682
pfscan	PS50324		Serine-rich region profile	0	0	2.20202	60.9967	0	0	6039.84	9.90368e+08	907	706	370.558	57.4782	69.9175	62.4931	56.649	151.588
pfam	PF05729			0	0	7.12	118.36	0	0	3042.8	8.29476e+06	47	26	483.53	76.7709	86.2529	83.326	82.2529	151.413
superfamily	SSF56059		Glutathione synthetase ATP-binding domain-like	0	0	8.54839	416.989	0	0	4566.32	2.89278e+08	39	31	758.039	23.7887	41.3067	32.678	27.748	149.031
superfamily	SSF52058		L domain-like	0	0	2.67606	34.588	0	0	3400.83	1.6789e+08	301	216	729.075	33.1307	51.8735	43.9545	39.9962	148.744
superfamily	SSF52047		RNI-like	0	0	2.93069	40.1451	0	0	2095.3	2.10433e+07	152	105	844.298	40.9041	54.6113	44.7526	38.8325	138.466
seg	Seg			0	0	2.92544	55.6224	0	0	4957.34	3.17646e+09	66914	14852	49.4572	59.3991	77.9955	70.8356	64.4727	137.525
pfam	PF00028	IPR002126	Cadherin	0.41286	0.689183	24.4455	1436.49	200.227	347968	25246.2	3.22524e+10	813	110	268.258	84.1107	79.426	75.3279	72.7826	137.092
superfamily	SSF57667		beta-beta-alpha zinc fingers	0	0	3.54922	44.7382	0	0	3018.7	1.72102e+08	5115	773	155.583	106.723	84.4426	80.1065	76.0679	129.643
ncoils	ncoils			0	0	3.22612	65.8698	0	0	6590.33	6.86099e+09	11004	4237	84.9335	55.437	72.2923	65.3351	59.5278	128.938
superfamily	SSF49313	IPR015919	Cadherin-like	0.47085	0.817064	22.6393	1328.33	251.877	372353	23346.6	2.90901e+10	1005	122	315.755	80.0813	75.5079	71.1943	68.6175	127.384
superfamily	SSF75399		Plakin repeat	0	0	8.66667	225.467	0	0	4987.83	1.37802e+07	42	6	598.246	71.165	99.9771	99.4625	95.1582	126.972
pirsf	PIRSF016441	IPR016659	Transcription factor II-I	0	0	6.66667	133.333	1672	0	660	775677	4	3	2913	13.75	37.45	24.45	19.2	125.968
pfam	PF00092	IPR002035	von Willebrand factor, type A	0.125421	0.141037	9.19643	183.688	445.055	2.50392e+06	3692.88	2.98325e+07	122	56	500.949	27.9615	57.6393	49.2661	43.4117	123.87
pfscan	PS50322		Glutamine-rich region profile	0	0	2.4362	36.4312	0	0	7514.69	1.30125e+09	417	339	411.002	38.697	67.1561	57.3597	48.7113	123.806
tmhmm	Tmhmm			0	0	3.44749	83.614	0	0	5012.87	2.19873e+09	21900	4652	64.1602	67.2297	79.915	74.4365	69.2242	120.564
superfamily	SSF53187		Zn-dependent exopeptidases	0	0	4.17021	27.0574	0	0	1225.62	1.96158e+06	52	47	1044.31	15.2086	40.2106	30.0504	25.5106	120.054
pfscan	PS50268	IPR002126	Cadherin	0.533594	0.902076	24.4455	1436.49	234.56	281582	25246.2	3.22524e+10	960	110	313.112	84.9282	80.5425	76.3665	73.7655	116.89
superfamily	SSF46966		Spectrin repeat	0	0	4.75	62.5022	0	0	47365.1	189732312657	464	116	447.47	29.6747	50.8102	41.4036	34.837	116.315
tigrfam	TIGR00939	IPR002259	Equilibrative nucleoside transporter	0	0	7	98	77	50	90	648	2	2	1314	26.865	87.05	76.65	64.35	113.234
superfamily	SSF53178	IPR001328	Peptidyl-tRNA hydrolase	0	0	29	0	12	0	2512	0	1	1	531	18.06	73.2	64.2	53.1	112.721
pfam	PF01195	IPR001328	Peptidyl-tRNA hydrolase	0	0	29	0	14	0	2512	0	1	1	522	18.08	73	64	52.8	110.507
pfam	PF05817	IPR008814	Dolichyl-diphosphooligosaccharide--protein glycosyltransferase subunit Swp1	0	0	18	0	0	0	244	0	1	1	1875	9.46	32.1	21.6	17.7	108.338
pirsf	PIRSF005198	IPR016438	ATP-dependent RNA helicase Ski2	0	0	3	27	60	0	1021.33	2.27514e+06	7	3	3529	37.64	58.65	53.05	50	107.548
pfam	PF00089	IPR001254	Serine proteases, trypsin domain	0.181818	0.989575	4.71429	63.1789	806.752	1.52614e+06	1898.88	8.99496e+06	162	112	657.637	31.8607	62.5467	51.4951	43.6399	105.199
pfscan	PS51111	IPR014010	REJ domain	0.25	0.25	11.25	178.25	1662.5	1.96261e+06	16633.5	3.65875e+08	4	4	1890.75	49.495	59.65	49.1	43.575	103.941
prints	PR00205	IPR002126	Cadherin	0.0773031	0.0683676	24.6697	1444.2	35.7081	5448.86	25468.1	3.25456e+10	976	109	58.0185	101.454	91.6541	88.9051	87.2926	101.682
superfamily	SSF53335		S-adenosyl-L-methionine-dependent methyltransferases	0	0	2.87705	34.0426	0	0	5371.43	7.13148e+08	141	125	687.729	21.6253	43.2247	32.9189	27.9135	95.6207
superfamily	SSF56796		Dehydroquinate synthase-like	0	0	20	0	0	0	1697	0	1	1	1266	21.71	37.7	30.6	26.3	95.4564
pirsf	PIRSF037014	IPR017090	Serine/threonine-protein kinase, SIK1/2	0	0	6	72	908.5	1.37614e+06	923	1328450	2	2	2560.5	7.42	43.7	28.8	19	94.9451
superfamily	SSF53448		Nucleotide-diphospho-sugar transferases	0	0	2.75	29.9368	0	0	3815.24	7.01139e+08	93	89	837.624	22.084	42.8933	33.6258	28.677	93.2107
signalp	Sigp			0	0	3.90282	111.974	0	0	5736.06	3.7004e+09	4248	3064	67.1621	32.6343	64.1349	53.4408	45.2692	93.0554
superfamily	SSF51556		Metallo-dependent hydrolases	0	0	4.19231	36.1615	0	0	789.846	1.057e+06	27	26	1048.38	15.5042	41.1596	32.2615	27.8058	92.2426
pfam	PF08266	IPR013164	Cadherin, N-terminal	0.704918	4.57814	39.7143	1940.4	270.574	719679	41750.9	56041555792	94	63	245.844	109.896	99.8702	98.7677	96.3435	91.6005
pfam	PF03178	IPR004871	Cleavage/polyadenylation specificity factor, A subunit, C-terminal	0	0	6.25	140.25	12	57	709	449610	4	4	973.5	25.2867	75	68.0667	54.3	91.2656
superfamily	SSF109604		HD-domain/PDEase-like	0	0	3.78571	86.4709	0	0	694.107	739037	28	28	961.393	15.9222	46.1667	37.5778	31.8889	88.9112
pfam	PF02115	IPR000406	Rho protein GDP-dissociation inhibitor	0	0	14.6667	645.333	20	169	869.667	2.19655e+06	3	3	570	26.5533	61.3	53.7	49.9667	88.7621
smart	SM00139	IPR000857	MyTH4 domain	0	0	9.11111	123.361	272.438	123414	3453.22	8.51371e+06	13	9	485.333	13.4575	63.5438	44.5063	31.2	84.2957
smart	SM00898	IPR012319	Formamidopyrimidine-DNA glycosylase, catalytic domain	0	0	23	0	41	0	157	0	1	1	366	25.26	100	100	100	84.18
superfamily	SSF81324		Voltage-gated potassium channels	0	0	2.4058	34.2867	0	0	4566.24	1.19052e+09	230	139	662.877	24.5259	44.6038	34.6245	29.9535	83.8631
pirsf	PIRSF036945	IPR017071	Transcription elongation factor Spt5	0	0	5	0	57	0	2606	0	1	1	3258	16.6	51.3	40.3	34.1	83.5677
pfam	PF00730	IPR003265	HhH-GPD domain	0	0	15.75	312.917	45.75	5128.92	794.25	551686	4	4	362.25	37.9175	70.25	63.3	58.35	80.1614
superfamily	SSF69318		Integrin alpha N-terminal domain	0	0	3	11.2174	0	0	1884	5.33046e+06	25	24	1429.94	11.8872	38.1413	27.0196	22.5283	80.1566
superfamily	SSF51735		NAD(P)-binding Rossmann-fold domains	0	0	2.34	23.0715	0	0	7183.28	5.4079e+09	182	150	653.005	19.2265	42.2872	32.5584	27.0512	79.1383
superfamily	SSF51395		FMN-linked oxidoreductases	0	0	5.875	52.6964	0	0	1024	979252	8	8	961.125	13.9675	49.0875	38.55	30.4625	78.3978
superfamily	SSF140864		TROVE domain-like	0	0	11	200	0	0	5961.5	7.02468e+07	2	2	1197	19.575	41.65	34.6	30.55	77.5563
pfam	PF06365	IPR013836	CD34/Podocalyxin	0	0	16.6667	833.333	208.333	64686.3	1276.33	3.6621e+06	3	3	607	14.2133	43.8	28.6667	21.9333	76.7489
pfam	PF10316	IPR019420	7TM GPCR, serpentine receptor class bc (Srbc)	0	0	21	0	7	0	67	0	1	1	363	9.67	100	96.2	24.4	76.23
pfam	PF02990	IPR004240	Nonaspanin (TM9SF)	0	0	4.4	48.8	44.875	6410.06	507.4	920968	13	5	1432.5	31.7193	52.9733	43.34	39.7733	74.6603
superfamily	SSF53067		Actin-like ATPase domain	0	0	2.25373	29.1619	0	0	2132.04	1.07312e+08	172	68	638.654	40.5759	62.4379	54.1697	48.4404	74.109
pfam	PF01403	IPR001627	Sema domain	0.0689655	0.0665025	2.73333	53.6506	524.897	448671	2720.5	3.50716e+07	33	30	1248.73	14.83	51.5241	41.1466	33.1345	73.7698
pfam	PF06534	IPR009496	Repulsive guidance molecule, C-terminal	0	0	6	128.667	84.6667	4140.33	859	1537210	4	4	606.75	56	100	100	99.9	72.81
pfam	PF07923	IPR012486	N1221-like	0	0	10	162	39	1352	246	61952	2	2	877.5	18.055	57.6	45.2	35.75	71.48
superfamily	SSF55781		GAF domain-like	0	0	12.875	359.839	0	0	1677.5	1.51236e+06	16	8	583.625	10.8287	33.3417	22.2208	17.5292	70.862
superfamily	SSF53795		PEP carboxykinase-like	0	0	5.5	60.5	0	0	1096.5	469480	2	2	1086	57.415	83.35	80.45	79.55	70.4066
superfamily	SSF81872	IPR015252	Breast cancer type 2 susceptibility protein, helical domain	0	0	23	0	88	0	3082	0	1	1	570	22.48	52.1	36.9	32.6	68.3031
superfamily	SSF69645		Arp2/3 complex subunits	0	0	25.3333	1925.33	0	0	1299	5003919	4	3	415	10.9933	37.1333	31.0333	21.9	67.6184
pfam	PF09169	IPR015252	Breast cancer type 2 susceptibility protein, helical domain	0	0	23	0	88	0	3082	0	1	1	564	22.43	52.1	36.9	32.6	67.5841
superfamily	SSF51971		Nucleotide-binding domain	0	0	11	126	0	0	1345.25	1.5065e+06	6	4	757.875	13.4987	40.475	30.2125	24.325	67.485
pfam	PF08163	IPR012582	NUC194	0	0	8	0	82	0	2042	0	1	1	1185	25.17	70.5	53.7	43.5	66.834
pfam	PF06350	IPR010468	Hormone-sensitive lipase, N-terminal	0	0	9	0	242	0	1338	0	1	1	942	18.95	77.7	53	45.6	65.8741
superfamily	SSF52777		CoA-dependent acyltransferases	0	0	4.91667	101.902	0	0	1543.17	2.77781e+06	19	12	834.375	17.44	46.2818	36.4364	30.4318	65.7708
tigrfam	TIGR00196	IPR000631	ATP-dependent (S)-NAD(P)H-hydrate dehydratase	0	0	21	0	643	0	1169	0	1	1	678	10.51	44.4	30.4	23	63.2167
superfamily	SSF52374		Nucleotidylyl transferase	0	0	2.55172	17.2562	0	0	6539.52	8.70015e+08	41	29	1087.29	20.0865	42.2315	33.9778	29.5148	63.098
superfamily	SSF51197		Clavaminate synthase-like	0	0	2.53846	22.9985	0	0	10995.2	1.76431e+09	57	52	760.096	17.5092	45.3392	35.8647	31.1118	63.0834
superfamily	SSF117281		Kelch motif	0	0	1.67143	11.0354	0	0	10996.9	3.01442e+09	82	70	847.55	35.1511	52.3279	43.0707	37.6614	62.0205
superfamily	SSF101447		Formin homology 2 domain (FH2 domain)	0	0	3.27273	34.4935	0	0	54051.2	5.93211e+10	23	22	948.682	22.0245	42.15	32.5091	27.3045	61.3818
pfam	PF01273	IPR017942	Lipid-binding serum glycoprotein, N-terminal	0.0769231	0.0769231	7.76923	53.859	13.2308	1224.53	3054.23	7.38672e+06	13	13	492.692	20.0223	59.2077	45.3	36.9308	60.7526
superfamily	SSF82671		SEA domain	0	0	8.33333	169.294	0	0	13374.7	7.26296e+08	42	20	344.544	17.3689	47.1591	35.8781	29.6975	60.5541
superfamily	SSF52343		Ferredoxin reductase-like, C-terminal NADP-linked domain	0	0	4.45	56.4711	0	0	5491.6	1.26808e+08	21	20	483.75	21.0979	61.6789	51.4842	41.1526	59.379
pfam	PF11864	IPR024584	Tuberin, N-terminal	0	0	13	0	105	0	603	0	1	1	1248	5.91	36.4	21.4	14.7	59.0554
superfamily	SSF53613		Ribokinase-like	0	0	8.83333	199.367	0	0	671.167	435757	6	6	953	6.49	28.6333	17.7333	13.6333	59.0425
pfam	PF01256	IPR000631	ATP-dependent (S)-NAD(P)H-hydrate dehydratase	0	0	21	0	641	0	1169	0	1	1	636	10.31	44.2	30.2	22.8	59.0335
pirsf	PIRSF001475	IPR016304	Cyclophilin-type peptidyl-prolyl cis-trans isomerase E	0	0	16	0	50	0	173	0	1	1	903	9.38	40.6	26.7	22.8	58.6589
pfam	PF02029	IPR006018	Caldesmon/lymphocyte specific protein	0	0	6.5	84.5	1056	2159042	4061.5	7.73424e+06	5	2	1320	14.06	48.05	29.7	26.3	58.3036
tigrfam	TIGR03592	IPR028055	Membrane insertase YidC/Oxa1, C-terminal	0	0	13	0	37	0	2749	0	1	1	573	60.49	77.7	68	62.1	57.8787
superfamily	SSF54060		His-Me finger endonucleases	0	0	7.22222	169.694	0	0	1216	2199741	9	9	694.333	14.1962	38.35	29.575	25.5375	57.6933
pfam	PF03190	IPR004879	Domain of unknown function DUF255	0	0	12	0	1292	0	3645	0	1	1	480	35.68	100	100	99.7	57.6
pfam	PF07221			0	0	5.66667	36.3333	0	0	6090.33	5.44979e+07	3	3	796	51.13	73.55	69.1	63.45	57.4624
superfamily	SSF56672		DNA/RNA polymerases	0	0	2.94737	50.4971	0	0	9511.53	1.10096e+09	19	19	1058.21	15.9579	42.1632	31.6789	25.7895	57.3214
pfscan	PS51043	IPR004177	DDHD domain	0	0	5.5	144.7	18.1667	143.767	1001.17	296380	6	6	668	16.3133	63	44.5167	31.9333	56.6964
superfamily	SSF55961		Bet v1-like	0	0	4.45833	79.3895	0	0	3437.12	1.22948e+08	24	24	595.625	15.5146	43.5458	32.2583	26.1083	56.6497
superfamily	SSF54849		GroEL-intermediate domain like	0	0	3.21429	34.489	0	0	911.143	2.58112e+06	14	14	734.571	42.4964	63.55	57.0143	52.0643	56.1433
pfam	PF04326	IPR007421	Schlafen, AAA domain	0.142857	0.142857	11.5714	98.619	175.571	19900.6	3941.14	3.08745e+06	7	7	363.857	141.49	85.7143	85.7143	85.0143	55.9696
pfscan	PS50215	IPR001590	Peptidase M12B, ADAM/reprolysin	0.0833333	0.0785714	4.37838	43.2417	179.722	143854	2369.97	4.28204e+06	42	37	616.338	29.2549	46.5077	37.5509	33.5293	55.4254
smart	SM00349	IPR001909	Krueppel-associated box	0.28655	3.00709	6.06304	69.3293	202.066	469963	4333.82	2.93298e+08	491	349	177.841	60.7376	74.7503	68.1971	62.2693	54.9594
superfamily	SSF63825		YWTD domain	0	0	3.41176	29.8824	0	0	2508.12	5.15516e+06	51	18	725.729	33.508	52.3081	43.2838	38.8696	54.9489
superfamily	SSF75217		alpha/beta knot	0	0	7.33333	81.4667	0	0	2754.83	3.68072e+06	7	6	511	32.42	59.8167	47.7167	40.2833	54.906
pfam	PF07000	IPR010733	Protein of unknown function DUF1308	0	0	5	0	25	0	1479	0	1	1	1092	171.8	100	100	100	54.6
smart	SM00149	IPR001711	Phospholipase C, phosphatidylinositol-specific, Y domain	0	0	5.53333	90.6952	116.929	157638	994.2	2.00755e+06	15	15	347	41.28	73.0467	63.1333	57.14	54.3203
superfamily	SSF103025		Folate-binding domain	0	0	6.6	97.8	0	0	2487.6	5.06484e+06	5	5	877.8	15.832	41.74	29.56	25.02	54.0726
pfscan	PS50008	IPR001711	Phospholipase C, phosphatidylinositol-specific, Y domain	0	0	5.53333	90.6952	116.929	157638	994.2	2.00755e+06	15	15	341.2	41.1773	72.9933	63.0667	57.0667	53.3734
pfam	PF07202	IPR009852	T-complex protein 10, C-terminal domain	0	0	10	0	27	0	1146	0	1	1	534	67.32	99.1	93.7	84.3	52.9194
superfamily	SSF143437		THUMP domain-like	0	0	13.3333	329.333	0	0	516.333	59164.3	3	3	401	50.77	56.7	50	44.8667	52.5082
superfamily	SSF64484		beta and beta-prime subunits of DNA dependent RNA-polymerase	0	0	1.33333	1.06667	0	0	1376	2.30076e+06	6	6	3959	17.4917	40.45	30.7	26.4167	52.302
smart	SM00473	IPR003609	PAN/Apple domain	0	0	12.4	282.3	21.2	1209.2	474.4	331151	5	5	238.2	70.648	78.66	69.74	64.3	51.952
superfamily	SSF52096		ClpP/crotonase	0	0	2.86957	20.8458	0	0	993.652	1.90234e+06	38	23	771.86	45.4139	48.5831	39.9492	35.9558	51.6064
superfamily	SSF82754		C-terminal, gelsolin-like domain of Sec23/24	0	0	5.8	112.622	0	0	731.7	510154	11	10	480.15	36.8015	58.45	49.015	41.355	51.4742
superfamily	SSF55753		Actin depolymerizing proteins	0	0	4.73684	69.2047	0	0	941.421	1.52828e+06	52	19	405.218	27.1782	61.1995	50.6411	44.1654	51.2038
pfam	PF01733	IPR002259	Equilibrative nucleoside transporter	0	0	4.25	44.25	55.75	3008.92	1532.25	7.68238e+06	4	4	947.25	18.3575	63.5	50.875	41.225	51.1278
pfam	PF07679	IPR013098	Immunoglobulin I-set	0.139924	0.19623	3.5	70.8522	1928.49	6.0638e+08	14008.8	2.37092e+10	885	206	249.161	51.6092	68.7216	62.1496	56.9828	50.9414
superfamily	SSF56235		N-terminal nucleophile aminohydrolases (Ntn hydrolases)	0	0	2.19444	29.1325	0	0	859.083	1.36622e+06	65	36	754.237	34.4934	51.0412	42.4806	37.8115	50.6879
pfam	PF03542	IPR018515	Tuberin-type domain	0	0	13	0	45	0	603	0	1	1	1047	6.13	36.9	22	15.2	50.2246
smart	SM00060	IPR003961	Fibronectin type III	0.104094	0.080395	3.76224	75.4219	176.668	387910	6145.68	5.87785e+08	910	144	259.532	31.1903	63.4236	55.5467	48.3079	50.0085
pfam	PF07353	IPR009952	Uroplakin II	0	0	9	0	272	0	272	0	1	1	549	42.64	100	100	93.9	49.41
pfam	PF00834	IPR000056	Ribulose-phosphate 3-epimerase-like	0	0	9	162	5.5	60.5	38	1458	2	2	591	85.78	65.05	60.85	59.15	48.9319
tigrfam	TIGR00440	IPR004514	Glutamine-tRNA synthetase	0	0	4	0	126	0	159	0	1	1	1521	48.79	79.7	74.5	68.7	48.4895
pfam	PF01352	IPR001909	Krueppel-associated box	0.221726	2.10666	6.18475	71.5864	92.2054	310147	4138.25	2.93901e+08	477	341	117.201	76.8288	80.4302	75.186	69.9329	48.323
pfam	PF01421	IPR001590	Peptidase M12B, ADAM/reprolysin	0.111111	0.15873	4.37838	43.2417	179.417	143902	2369.97	4.28204e+06	42	37	590.473	29.2675	46.6293	37.5284	33.5212	48.1108
superfamily	SSF142877		EndoU-like	0	0	8	0	0	0	176	0	1	1	810	20.21	73.8	54.6	42.8	47.8224
pfam	PF01979	IPR006680	Amidohydrolase-related	0.1	0.1	5.3	65.3444	60.5	3104.5	826.2	1.35421e+06	10	10	801.3	19.431	51.56	42.63	35.32	47.2948
tigrfam	TIGR00422	IPR002303	Valine-tRNA ligase	0	0	1.33333	2.33333	0	0	3354.67	8.99385e+06	12	3	2670	34.435	76.35	68.9	59.45	47.0782
pfscan	PS50970	IPR003726	Homocysteine-binding domain	0	0	7.33333	57.3333	501	473277	932.333	457196	3	3	916	15.5367	40.4	30.1667	25	47.0044
pfam	PF07111	IPR009800	Coiled-coil alpha-helical rod protein 1	0	0	2.5	12.5	0	0	6199.5	7.10074e+07	6	2	2265	40.76	58.4	48.7	43.6	46.7666
tigrfam	TIGR00962	IPR005294	ATPase, F1 complex, alpha subunit	0	0	4	0	40	0	182	0	1	1	1509	44.81	76.9	67.3	58.7	46.4168
tigrfam	TIGR01880	IPR010159	N-acyl-L-amino-acid amidohydrolase	0	0	3	18	144	0	652.5	338664	2	2	1152	46.42	94.9	84.45	76	46.3826
superfamily	SSF57414		Hairpin loop containing domain-like	0	0	10.8333	240.567	0	0	421.167	281923	6	6	222	62.8133	78.3167	69.5167	65.5833	46.1365
pfam	PF07718	IPR011710	Coatomer beta subunit, C-terminal	0	0	7.5	84.5	28	722	1003	1812608	2	2	807	29.58	53.8	46.6	39.95	46.0503
superfamily	SSF53850		Periplasmic binding protein-like II	0	0	2.83333	63.3623	0	0	18243.4	6.78741e+09	28	24	1066.12	9.58826	31.1087	21.5457	17.3935	46.0355
pirsf	PIRSF000952	IPR016279	Phosphatidylinositol-4, 5-bisphosphate phosphodiesterase gamma	0	0	2.5	0.5	305	186050	1060	369800	2	2	3829.5	10.395	33.85	22.25	18.95	45.8306
superfamily	SSF57850		RING/U-box	0	0	1.86527	18.5253	0	0	2610.86	2.64403e+08	467	336	219.22	40.8286	60.8484	51.5021	46.1988	45.608
superfamily	SSF81653		Calcium ATPase, transduction domain A	0	0	4.35135	84.6787	0	0	11196.6	1.13668e+09	40	37	377.25	19.4436	45.6333	36.1833	30.8111	45.5655
pfam	PF00096	IPR007087	Zinc finger, C2H2	0.0943532	0.177757	4.40175	54.6415	23.5101	4532.85	3191.08	2.02383e+08	3644	570	66.0224	131.204	93.9829	91.6062	87.871	45.4646
superfamily	SSF52799		(Phosphotyrosine protein) phosphatases II	0	0	1.43617	10.098	0	0	4913.1	3.86296e+08	126	96	746.785	16.0787	42.9788	32.6022	27.738	45.1639
pfam	PF00069	IPR000719	Protein kinase domain	0.398348	3.07178	2.35821	34.2047	1821.12	3.26697e+08	4864.51	7.03017e+08	540	471	762.539	18.6526	44.2099	34.2289	28.7503	45.1246
pirsf	PIRSF016184	IPR003719	Phenazine biosynthesis PhzF protein	0	0	18	0	0	0	1407	0	1	1	861	10.88	29.1	21.7	18.8	45.0992
superfamily	SSF57196		EGF/Laminin	0	0	3.50633	51.0137	0	0	6153.68	1.56956e+09	1765	244	134.466	28.1236	61.0672	51.5454	44.1157	44.9746
superfamily	SSF56399		ADP-ribosylation	0	0	2.59259	16.2507	0	0	2084.56	8.05008e+06	30	27	568.111	36.3315	58.1538	49.2	43.9115	44.507
superfamily	SSF140959		Indolic compounds 2,3-dioxygenase-like	0	0	6.4	111.3	0	0	1173.2	2.69581e+06	5	5	941.4	7.945	33	22.225	16.4	44.4583
pfam	PF07569	IPR011494	TUP1-like enhancer of split	0	0	7	98	8	0	837.5	711624	2	2	597	11.26	75.2	51.6	33.7	44.4432
pfam	PF02210	IPR001791	Laminin G domain	0.04875	0.032242	4.59524	72.2956	115.22	25569.5	4362.83	2.25606e+07	126	42	370.208	19.4068	48.3849	38.961	33.0045	44.0961
superfamily	SSF54236		Ubiquitin-like	0	0	2.31401	39.197	0	0	9163.71	7.25577e+09	270	207	283.216	25.8402	46.617	37.8347	32.6662	43.9553
superfamily	SSF54928		RNA-binding domain, RBD	0	0	1.38367	28.9096	0	0	2480.96	8.23251e+07	408	246	380.215	30.7518	52.6503	42.733	36.7466	43.4442
pfam	PF02567	IPR003719	Phenazine biosynthesis PhzF protein	0	0	18	0	0	0	1407	0	1	1	825	10.77	29	21.6	18.7	43.065
superfamily	SSF53697		SIS domain	0	0	5.5	83	0	0	682	421838	6	4	957.375	17.1737	40.7625	30.75	25.2125	42.9275
superfamily	SSF51366	IPR011060	Ribulose-phosphate binding barrel	0	0	6	108	57	7987	363.667	318905	3	3	681	64.43	60.6	55.5333	51.8333	42.8876
pfscan	PS50157	IPR007087	Zinc finger, C2H2	0.145583	0.141082	3.76803	47.7393	39.3858	18853.1	2881.28	1.64907e+08	8061	708	81.1271	117.524	90.3367	86.8549	83.0426	42.6634
superfamily	SSF56281		Metallo-hydrolase/oxidoreductase	0	0	2.68421	22.117	0	0	779.158	809562	22	19	739.816	17.6218	49.1526	36.5	26.5605	42.5465
superfamily	SSF63737		Leukotriene A4 hydrolase N-terminal domain	0	0	5.15385	116.141	0	0	1956.92	6.03045e+06	15	14	630.214	12.4486	35.0071	24.6714	17.3429	42.5442
pfscan	PS50025	IPR001791	Laminin G domain	0.161765	0.419554	5.02857	84.7933	188.539	86092.6	4519.54	2.35916e+07	113	35	537.746	19.5498	48.3472	39.1401	33.1674	42.4575
pfscan	PS50853	IPR003961	Fibronectin type III	0.162855	0.477329	3.42012	67.9594	286.792	1.82089e+06	5624.5	5.12493e+08	895	170	282.295	28.835	60.9205	52.6481	45.9827	41.9401
superfamily	SSF56988		Anthrax protective antigen	0	0	40	1250	0	0	11565	19046792	2	2	265.5	9.93	27.75	21	15.75	41.6776
smart	SM00491	IPR006555	ATP-dependent helicase, C-terminal	0	0	5.4	27.3	398.25	587672	2237.4	3.75506e+06	5	5	452.4	17.852	76.26	70.66	60.12	41.658
pfscan	PS50214	IPR001762	Disintegrin domain	0	0	6.44444	76.1438	102.176	95650	1599.83	2.18569e+06	22	18	252.967	50.2564	60.1875	51.7264	46.0222	41.6286
smart	SM00981	IPR004114	THUMP domain	0	0	13.3333	329.333	52	5719	516.333	59164.3	3	3	279	52.16	64.5333	57.3667	54.4667	41.5803
superfamily	SSF52518		Thiamin diphosphate-binding fold (THDP-binding)	0	0	2.46667	15.5524	0	0	6066.53	1.93788e+08	27	15	773.3	31.3677	56.2233	46.73	41.3367	41.5356
superfamily	SSF54506		Diaminopimelate epimerase-like	0	0	9.5	144.5	0	0	2946.5	4.74012e+06	2	2	927	12.635	32.9	22.75	17.8	40.9746
superfamily	SSF69593		Glycerol-3-phosphate (1)-acyltransferase	0	0	2.94118	42.0588	0	0	3941.76	1.04979e+08	24	17	659.14	19.6059	51.2594	41.9719	33.7469	40.9729
pfam	PF00387	IPR001711	Phospholipase C, phosphatidylinositol-specific, Y domain	0.0714286	0.0714286	5.53333	90.6952	116.929	157638	994.2	2.00755e+06	15	15	343.8	41.2053	73	63.0933	57.0867	40.8139
superfamily	SSF89009		GAT-like domain	0	0	6.58333	210.083	0	0	1755.83	1.00003e+07	13	12	369.375	33.094	48.45	37.76	34.1	40.8129
tigrfam	TIGR00654	IPR003719	Phenazine biosynthesis PhzF protein	0	0	18	0	0	0	1407	0	1	1	786	10.51	28.8	21.5	18.5	40.7462
superfamily	SSF63491		BAG domain	0	0	6.08333	115.538	0	0	2818.25	2.18719e+07	15	12	259.75	64.2756	74.2167	66.1542	59.6292	40.6246
superfamily	SSF55909		Pentein	0	0	3	15	0	0	1544.56	1.03972e+07	14	9	941.333	17.645	47.9125	37.775	32.025	40.5915
pfam	PF11380	IPR021520	Stealth protein CR2, conserved region 2	0	0	13	0	64	0	382	0	1	1	312	129.23	100	100	100	40.56
pfam	PF00051	IPR000001	Kringle	0	0	6.625	173.85	88.3523	23065.5	1638.06	3.08143e+06	43	16	232.261	35.5351	65.7596	55.3674	44.617	40.4745
pfam	PF00047	IPR013151	Immunoglobulin	0.16244	0.830735	3.92063	80.0096	2017.06	6.58316e+08	16126.1	25802328539	547	190	183.089	77.3081	74.4643	69.6447	66.2177	40.3518
superfamily	SSF110296		Oligoxyloglucan reducing end-specific cellobiohydrolase	0	0	6.4	121.3	0	0	1410.4	3.50406e+06	5	5	1544.4	4.978	18.22	9.06	7.32	40.2692
pfam	PF06009	IPR010307	Laminin domain II	0	0	9.16667	88.1667	259.8	232581	5721	2.91409e+07	6	6	387.5	16.938	45.96	38.5	35.04	39.9888
pfscan	PS50323		Arginine-rich region profile	0	0	1.16549	7.59442	0	0	2527.34	9.52582e+07	400	288	334.061	36.9198	60.4007	49.4393	41.7187	39.9093
pfam	PF09741	IPR019141	Protein of unknown function DUF2045	0	0	10	0	14	0	30	0	1	1	708	9.92	56.3	35.8	26.5	39.8604
superfamily	SSF55394	IPR017943	Bactericidal permeability-increasing protein, alpha/beta domain	0.269231	0.525641	7.76923	53.859	201.462	248563	3054.23	7.38672e+06	23	13	627.346	20.0088	58.8231	45.6308	37.1192	39.8329
pirsf	PIRSF037187	IPR017131	Small ribonucleoprotein associated, SmB/SmN	0	0	6.5	84.5	1.5	4.5	15.5	4.5	2	2	717	28.375	60.3	50.65	41.8	39.7434
pfam	PF04873			0	0	4	0	0	0	6507	0	1	1	990	246.72	100	100	100	39.6
superfamily	SSF103657		BAR/IMD domain-like	0	0	2.5	19.2	0	0	9482	4.20174e+09	57	56	657.75	10.216	32.1107	21.9589	17.8562	39.5134
pfam	PF01773	IPR002668	Concentrative nucleoside transporter N-terminal domain	0	0	14	81	1042.33	2.39348e+06	3241	4714324	3	3	214	34.2267	74.7667	62.9	58.5	38.7981
superfamily	SSF53254		Phosphoglycerate mutase-like	0	0	1.9	7.88421	0	0	1941.9	4.04998e+07	24	22	911.591	24.5376	47.3857	38.3238	33.3143	38.4957
smart	SM00630	IPR001627	Sema domain	0.266667	0.271264	2.70968	51.8796	581.7	559559	2682.16	3.39481e+07	33	31	1296.48	14.3527	50.02	39.8133	32.2567	38.0067
smart	SM00355	IPR015880	Zinc finger, C2H2-like	0.128253	0.121556	3.76738	47.6731	35.0759	31804	3075.53	1.86143e+08	8387	705	66.8946	120.651	91.9308	88.7685	85.1728	37.9629
superfamily	SSF49265	IPR003961	Fibronectin type III	0.196269	0.485196	3.24155	57.621	723.495	1.32578e+07	7766.29	9.18533e+08	1042	209	312.01	22.1486	53.1366	43.7905	36.7984	37.9378
smart	SM00042	IPR000859	CUB domain	0.0542047	0.0434463	4.1875	49.6449	161.485	104003	2125.25	6.12969e+06	171	49	337.657	20.2012	46.9051	37.0887	30.9553	37.588
pfscan	PS50312		Aspartic acid-rich region profile	0	0	2.25556	38.1025	0	0	6140.69	4.60163e+08	106	93	250.377	60.0134	68.75	64.0283	60.9772	37.4423
smart	SM00409	IPR003599	Immunoglobulin subtype	0.3889	1.44785	3.54521	55.2651	994.434	1.06482e+08	12791.9	1.75036e+10	1868	370	276.546	65.9076	73.8393	68.8457	64.6463	37.4208
superfamily	SSF101898		NHL repeat	0	0	2.53846	32.9359	0	0	47089.5	2.7064e+10	13	13	871.846	32.26	46.8385	39.2769	36.2308	37.3753
pfscan	PS51184	IPR003347	JmjC domain	0.0606061	0.0587121	3.02941	30.7567	950.394	9.5118e+06	9871.32	1.21837e+09	38	34	504.918	20.9839	52.5273	42.7303	36.7303	37.0243
pfam	PF05326	IPR007990	Prolactin-inducible protein	0	0	10.3333	122.333	1200	2834977	3922.67	1.19387e+07	3	3	310	48.6933	66.7	58.5667	49.9	37.0074
tigrfam	TIGR00435	IPR015803	Cysteine-tRNA ligase	0	0	4.5	40.5	732	0	700	421362	2	2	1653	9.1	35.15	22.25	17.05	36.9765
pfam	PF04775	IPR006862	Acyl-CoA thioester hydrolase/bile acid-CoA amino acid N-acetyltransferase	0	0	6.75	108.917	648.333	634521	1024.75	772238	4	4	382.5	7.5425	71.375	47.15	21.55	36.8563
superfamily	SSF55174		Alpha-L RNA-binding motif	0	0	8	120.5	0	0	11153.4	5.93262e+08	15	5	328.473	14.216	62.32	54.82	38.74	36.6186
smart	SM00050	IPR001762	Disintegrin domain	0	0	6.44444	76.1438	96.4706	95143.6	1599.83	2.18569e+06	22	18	221.467	49.8469	60.0139	51.4792	45.8458	36.3397
pfam	PF01175	IPR023637	Urocanase	0	0	9	0	219.5	0	476	0	2	1	846	10.715	47.7	33.8	23.65	36.3188
superfamily	SSF57552	IPR001762	Disintegrin domain	0	0	6.10526	74.0994	91.5	89991.2	1517.53	2.19298e+06	23	19	218.811	50.3704	62.0987	54.0158	48.6974	36.1603
superfamily	SSF48371	IPR016024	Armadillo-type fold	0.825276	7.6867	3.18182	46.1105	1651.73	3.65116e+08	8460.05	5.51683e+09	515	372	1552.34	21.0129	42.1165	32.8681	28.121	36.147
smart	SM00148	IPR000909	Phosphatidylinositol-specific phospholipase C, X domain	0.117647	0.235294	5.22222	77.8301	2539.18	1.08187e+08	8141.78	9.48803e+08	18	18	451.667	28.8294	56.2611	47.5556	42.6333	36.0827
pfam	PF00054	IPR001791	Laminin G domain	0.127273	0.277514	5.17647	86.574	120.225	31391.2	4537.65	2.42947e+07	105	34	387.507	19.9689	49.6684	40.0694	33.7966	35.9764
pfam	PF06459	IPR009460	Ryanodine Receptor TM 4-6	0	0	5	1	156.667	39089.3	2335.33	2.90992e+06	3	3	824	10.2033	50.3667	34.3333	23.5333	35.9419
tigrfam	TIGR00235	IPR000764	Uridine kinase-like	0	0	8	128	6.5	84.5	103.5	16380.5	2	2	618	16.17	51.2	41.45	27.4	35.7984
pfam	PF02926	IPR004114	THUMP domain	0	0	13.3333	329.333	51	5707	516.333	59164.3	3	3	241	50.9567	63.9667	56.7	53.7333	35.6017
pfam	PF00200	IPR001762	Disintegrin domain	0	0	6.44444	76.1438	96.4706	95143.6	1599.83	2.18569e+06	22	18	216.933	49.7667	59.9514	51.4056	45.7722	35.5588
pfam	PF01513	IPR002504	NAD kinase	0	0	6	72	655.5	523264	828.5	869880	2	2	661.5	18.435	63.05	53.75	42	35.3901
smart	SM00233	IPR001849	Pleckstrin homology domain	0.206855	1.45092	2.78968	45.6488	513.035	6.41156e+06	7461.03	1.46085e+09	335	252	337.241	25.3763	50.0964	39.217	33.0168	35.2681
pirsf	PIRSF001529	IPR002317	Serine-tRNA ligase, type1	0	0	4.5	40.5	78	2450	962.5	1.68728e+06	2	2	1362	14.505	40.55	33.75	27.55	35.1476
superfamily	SSF52266		SGNH hydrolase	0	0	4.125	50.125	0	0	1130.12	4.02224e+06	10	8	713.625	16.8229	42.1417	32.1292	28.4	35.0874
tigrfam	TIGR00574	IPR000977	DNA ligase, ATP-dependent	0	0	1.66667	4.33333	119	20691	615.333	282184	3	3	1584	76.7567	76.6667	68.0333	62.8667	35.0567
pfam	PF07969	IPR013108	Amidohydrolase 3	0	0	8.5	112.5	86.5	1012.5	930.5	379320	2	2	291	49.45	100	97.25	83.65	34.9806
pfam	PF07571	IPR011442	TAF6, C-terminal HEAT repeat domain	0	0	12.5	312.5	2.5	0.5	131.5	9660.5	2	2	271.5	51.67	72.7	59.8	53.2	34.8923
superfamily	SSF54373		FAD-linked reductases, C-terminal domain	0	0	4.36842	60.0234	0	0	23396.6	3.51746e+09	19	19	332.211	34.4242	55.0526	44.6895	38.0105	34.8251
superfamily	SSF100909		IP3 receptor type 1 binding core, domain 2	0	0	6.5	28.3	0	0	1633.33	2.09168e+06	12	6	430.25	14.3117	50.7917	39.6833	31.2	34.7938
superfamily	SSF52129		Caspase-like	0	0	3.53333	33.981	0	0	1127.4	1.79456e+06	15	15	753.4	13.6227	33.6333	23.8067	19.9133	34.6757
pfscan	PS51194	IPR001650	Helicase, C-terminal	0.20297	0.440891	2.62857	33.4857	403.728	6.08463e+06	4389.22	3.23249e+08	133	105	494.761	27.9678	54.4108	45.7332	39.8874	34.6238
pfam	PF02877	IPR004102		0	0	6	52	404.333	128824	630.333	157512	3	3	402	47	82.6667	75.9333	72.1	34.5357
smart	SM00282	IPR001791	Laminin G domain	0.126316	0.284018	4.55	75.8436	159.535	68853.8	4129.27	2.18045e+07	125	40	410.629	18.3036	46.9913	37.2517	31.2503	34.5039
pfscan	PS50293	IPR013026	Tetratricopeptide repeat-containing domain	0.20082	0.701533	2.77419	50.8104	1428.12	7.61547e+07	3912.79	3.86136e+08	170	126	459.655	29.8509	49.8356	41.0427	35.4602	34.307
pfam	PF02010	IPR002859	PKD/REJ-like domain	0.0666667	0.0222222	3.6	34.8	531.467	485275	4843	12342144	8	5	1127.5	45.7893	48.91	39.4733	35.2433	34.2915
superfamily	SSF144091		Rhomboid-like	0	0	2.78571	16.9505	0	0	665.571	793579	15	14	668.786	11.6364	49.0643	36.5429	26.3357	34.2021
pfam	PF02736	IPR004009	Myosin, N-terminal, SH3-like	0	0	12.9286	280.841	25.4615	5730.77	2167.93	4.75779e+06	14	14	123.429	42.4264	57.25	45.5571	41.9	34.1827
tigrfam	TIGR02033	IPR011778	Hydantoinase/dihydropyrimidinase	0.166667	0.166667	5.83333	81.3667	98	8998.4	1021	2.12209e+06	6	6	1363	7.775	32.4167	20.25	15.1833	34.0776
tigrfam	TIGR00446	IPR011023	Nop2p	0	0	19	0	16	0	420	0	1	1	822	5.54	21.8	11.2	8.9	34.0472
superfamily	SSF49562	IPR000008	C2 domain	0.289262	0.815445	3.78205	46.1974	297.594	1.46833e+06	4646.53	6.18101e+08	264	157	405.543	23.3352	48.9012	38.4669	33.177	34.0149
superfamily	SSF54403		Cystatin/monellin	0	0	5.79167	60.7808	0	0	1388.79	2.70055e+06	31	24	313.438	14.7712	38.2306	29.0292	23.5111	33.9994
pfam	PF00520	IPR005821	Ion transport domain	0.188265	0.235866	2.31	23.0847	324.75	2.12979e+06	4500.6	6.97956e+08	178	100	585.333	27.7022	50.0833	41.3335	35.6629	33.9667
superfamily	SSF82199		SET domain	0	0	1.71698	8.97605	0	0	3128.72	1.91847e+08	64	53	584.844	22.0749	46.4183	36.2731	31.5654	33.9338
superfamily	SSF89837		Doublecortin (DC)	0	0	12.3	363.122	0	0	7597.3	1.69896e+08	19	10	309.9	11.6785	28.105	22.005	20.615	33.8774
superfamily	SSF109993		VPS9 domain	0	0	2.36364	16.6545	0	0	1612.73	2.93562e+06	11	11	757.364	16.0173	57.0545	43.7273	32.8909	33.8744
superfamily	SSF51126	IPR011050	Pectin lyase fold/virulence factor	0.428571	0.619048	15	567.667	187.036	108262	4016	31023085	16	8	861.75	29.2303	38.5781	29.275	25.3125	33.865
pfscan	PS50835	IPR007110	Immunoglobulin-like domain	0.41787	1.67708	3.33958	49.4642	2107.13	6.68526e+08	11869.3	1.49846e+10	2006	433	278.397	60.4662	70.5769	64.3849	59.9105	33.7845
pfam	PF02771	IPR013786	Acyl-CoA dehydrogenase/oxidase, N-terminal	0.0909091	0.0909091	7.72727	96.8182	73.7273	41051.8	635.818	176015	11	11	334.909	24.7573	55.5455	46.5545	41.3455	33.6623
pfam	PF05826	IPR001211	Phospholipase A2	0	0	15	0	676.5	0	3728	0	2	1	241.5	46.195	92.85	84.95	77.65	33.6349
smart	SM00490	IPR001650	Helicase, C-terminal	0.0643564	0.0583168	2.62857	33.4857	304.505	4.51193e+06	4389.22	3.23249e+08	133	105	263.511	32.5308	60.6817	52.3722	46.0837	33.5601
pfam	PF08368	IPR013579	FAST kinase-like protein, subdomain 2	0	0	8.16667	362.167	63.3333	21848.7	1061.5	418352	6	6	263	19.1117	63.5833	54.8	48.2167	33.4518
smart	SM00609	IPR013694	VIT domain	0.125	0.125	8.25	51.9286	1021.75	5.93203e+06	8103.62	1.34545e+08	8	8	379.5	22.9587	60.5	49.725	43.3375	33.4469
superfamily	SSF56770		HydA/Nqo6-like	0	0	15	162	0	0	8480	90451250	2	2	343.5	7.81	45.9	26.3	20.15	33.4461
pfscan	PS50003	IPR001849	Pleckstrin homology domain	0.214031	1.53307	2.85714	47.7263	517.17	6.45284e+06	7508.11	1.52424e+09	304	238	329.919	26.1895	49.5983	38.9476	33.035	33.2028
superfamily	SSF56300		Metallo-dependent phosphatases	0	0	1.73333	13.0989	0	0	11530.8	3.54826e+09	30	30	936.5	15.1357	37.31	28.2033	23.7367	33.1723
pfam	PF07654	IPR003597	Immunoglobulin C1-set	0.0384615	0.0384615	3.25581	27.814	399.5	1.50285e+06	9308.58	2.14448e+08	248	45	225.138	67.5255	78.0364	76.351	75.7427	32.9952
superfamily	SSF46785		"Winged helix" DNA-binding domain	0	0	1.24664	15.7722	0	0	2807.12	3.15747e+08	253	223	292.411	32.3929	60.551	51.342	44.0508	32.9616
smart	SM00408	IPR003598	Immunoglobulin subtype 2	0.28104	0.883218	3.98649	71.4071	959.492	1.41459e+08	14416.6	2.19762e+10	1169	224	202.445	62.5901	72.641	67.0589	61.9372	32.5802
pfscan	PS50231	IPR000772	Ricin B, lectin domain	0.16129	0.206452	5.36364	69.4261	238.742	227383	1784.45	4.19864e+06	38	33	338.394	39.5905	56.5469	49.4312	45.6875	32.4179
superfamily	SSF101790		Aminomethyltransferase beta-barrel domain	0	0	8.25	112.25	0	0	2574	6.70336e+06	4	4	284.25	73.1975	68.3	61.375	58.5	32.0336
tigrfam	TIGR00189	IPR003703	Acyl-CoA thioesterase	0	0	11	0	0	0	235	0	1	1	831	8.71	35	22.9	16.7	31.9935
pfam	PF00041	IPR003961	Fibronectin type III	0.168652	0.571454	3.44604	61.9155	179.27	429758	5489.29	5.67606e+08	786	140	237.658	31.3566	61.4346	53.5432	47.1702	31.916
superfamily	SSF88688		Families 57/38 glycoside transferase middle domain	0	0	6.6	16.8	0	0	3231.6	9.23393e+06	5	5	341.4	21.934	63.18	54.8	49	31.8326
pfscan	PS50011	IPR000719	Protein kinase domain	0.551836	4.42913	2.35897	34.282	1893	3.28726e+08	4886.81	7.0448e+08	521	470	828.878	17.8686	43.5484	33.4654	27.9914	31.8311
superfamily	SSF54762	IPR009018	Signal recognition particle, SRP9/SRP14 subunit	0	0	12.3333	456.333	204	119403	2486.67	1.44047e+07	3	3	267	30.4933	55.3333	46.2333	38.5	31.5602
smart	SM00458	IPR000772	Ricin B, lectin domain	0.185185	0.233618	5.93103	76.2094	278.259	234113	1843.14	3.98795e+06	34	29	377.207	40.1013	51.6286	43.8821	39.9893	31.5249
pfam	PF09279	IPR015359	Phosphoinositide-specific phospholipase C, EF-hand-like domain	0	0	5.53333	90.6952	64.9286	21175.8	994.2	2.00755e+06	15	15	240	45.1307	61.14	53.22	49.0133	31.4463
pfscan	PS51068	IPR012319	Formamidopyrimidine-DNA glycosylase, catalytic domain	0	0	10.6667	120.333	437	148588	1976.33	6.90509e+06	3	3	408	10.6933	41.7	36.8667	35.9667	31.433
pfam	PF00579	IPR002305	Aminoacyl-tRNA synthetase, class Ic	0	0	5.75	104.25	293	90186	349.75	102534	4	4	868.5	14.6225	31.175	23.025	19.275	31.1368
pfam	PF06777	IPR010643	Helical and beta-bridge domain	0	0	13	0	856	0	2030	0	1	1	432	5.86	55.3	28.9	18.5	31.0565
superfamily	SSF55550		SH2 domain	0	0	1.49091	12.6375	0	0	2885.13	2.16314e+08	143	111	411.087	17.5369	48.0922	36.5941	29.8414	31.0542
pfam	PF00271	IPR001650	Helicase, C-terminal	0.055	0.0499747	2.63462	33.8069	190.475	1.48225e+06	4426.56	3.2624e+08	134	104	228.098	34.5093	62.7231	54.6881	48.6662	31.0294
prints	PR00237	IPR000276	G protein-coupled receptor, rhodopsin-like	0.165429	0.378776	3.59204	38.1688	134.73	163153	3438.46	4.86249e+08	4088	606	69.5173	130.79	92.8847	90.5163	88.4557	30.9507
smart	SM00089	IPR022409	PKD/Chitinase domain	0.025	0.005	9.75	120.214	99.9958	12615.1	3373.88	1.06682e+07	31	8	275.913	24.0188	44.8083	36.4546	32.6088	30.8876
smart	SM00328	IPR017942	Lipid-binding serum glycoprotein, N-terminal	0.125	0.125	5.125	13.5536	25.5	2408	4054.88	8.23078e+06	8	8	675	11.755	50.3625	35.4875	26.575	30.7638
superfamily	SSF54637		Thioesterase/thiol ester dehydrase-isomerase	0	0	6.27273	85.6182	0	0	23559.5	5.39709e+09	18	11	432.818	11.7186	34.1227	23.3864	19.1864	30.7257
pfam	PF00530	IPR001190	SRCR domain	0.0825	0.0571776	5.55	92.4711	320.239	319921	2444.5	4.6327e+06	77	21	285.067	43.4052	58.0725	47.8877	41.3127	30.6625
pfam	PF02862	IPR004177	DDHD domain	0.166667	0.166667	5.5	144.7	18	142	1001.17	296380	6	6	667.5	16.31	63	44.5	31.9167	30.5804
superfamily	SSF69179		Integrin domains	0	0	2.36842	9.1345	0	0	1946.32	5.95114e+06	55	19	490.342	30.4311	60.35	50.2167	42.9352	30.5501
pfam	PF01562	IPR002870	Peptidase M12B, propeptide	0.114286	0.163025	4.44444	44.3111	490.971	914753	2349.67	4.38869e+06	40	36	422.367	21.4719	41.7771	31.1458	26.4486	30.5218
pfam	PF11470	IPR021569	TUG ubiquitin-like domain	0	0	48	0	1	0	1818	0	1	1	192	9.48	33	15.1	12.7	30.4128
pfam	PF02171	IPR003165	Piwi domain	0	0	3.375	76.5536	29	1705	839	1.95088e+06	8	8	886.875	14.725	35.9125	25.8875	21.3625	30.4037
pfscan	PS51004	IPR001627	Sema domain	0.333333	0.367816	2.70968	51.8796	651.1	755281	2682.16	3.39481e+07	33	31	1428.29	11.7787	44.54	33.0767	25.83	30.3676
superfamily	SSF144000		Oxysterol-binding protein-like	0	0	1.91667	22.9924	0	0	1106.17	9.40193e+06	12	12	1147.75	13.5742	39.75	27.4917	22.2	30.2916
pfam	PF08487	IPR013694	VIT domain	0.125	0.125	8.25	51.9286	1019.88	5.9343e+06	8103.62	1.34545e+08	8	8	346.5	23.53	59.9125	51.6625	48.7125	30.2419
pfam	PF03781	IPR005532	Sulfatase-modifying factor enzyme	0	0	9	50	83.5	8064.5	1097.5	1.35301e+06	2	2	715.5	10.51	33.2	23.65	19.3	30.2347
superfamily	SSF47655	IPR015988	STAT transcription factor, coiled coil	0	0	3.47059	65.0147	35.8235	2098.03	1545.88	3.08711e+06	17	17	396.882	26.4618	53.1294	43.9353	37.6059	30.1734
superfamily	SSF101912	IPR001627	Sema domain	0.333333	0.367816	2.70968	51.8796	652.033	761026	2682.16	3.39481e+07	33	31	1417.45	11.797	44.5033	33.04	25.86	30.1123
smart	SM00181	IPR000742	EGF-like domain	0.038777	0.0272951	3.07059	35.7938	66.1104	26476.1	7438.04	2.15481e+09	1786	175	108.489	48.0238	79.1317	72.6853	66.2928	29.9493
smart	SM00950	IPR003165	Piwi domain	0	0	3.375	76.5536	29	1705	839	1.95088e+06	8	8	892.125	13.8262	34.9375	24.8875	20.475	29.7534
pfam	PF07686	IPR013106	Immunoglobulin V-set domain	0.3875	1.85575	3.16206	58.1284	330.023	709892	2759.64	8.41771e+07	704	254	274.202	89.5757	79.1987	75.4969	72.0137	29.5286
pfam	PF02055	IPR001139	Glycoside hydrolase, family 30	0	0	1.5	4.5	0	0	239	8	2	2	1479	29.18	93.9	87	71.3	29.4605
superfamily	SSF109775		Mannose-6-phosphate receptor binding protein 1 (Tip47), C-terminal domain	0	0	7.75	68.9167	0	0	5998.25	9.07392e+07	4	4	656.25	3.5825	28.9	15.425	8.2	29.3967
superfamily	SSF57501		Cystine-knot cytokines	0	0	1.48	14.5773	0	0	2012.96	3.60684e+07	81	75	320.753	42.8608	71.4324	62.6365	57.0007	29.367
pfscan	PS51016	IPR000857	MyTH4 domain	0.3125	0.209821	9.11111	123.361	272.688	123264	3453.22	8.51371e+06	13	9	495	13.5325	64.2313	44.7313	31.3	29.2851
superfamily	SSF111418		Hormone receptor domain	0	0	4.05882	65.1838	0	0	1433.65	5.95704e+06	24	23	330.652	11.1552	45.4783	31.513	24.8913	29.2711
pfam	PF03813	IPR005554	Nrap protein	0	0	1	0	389	0	458	0	1	1	2922	67.19	100	99.4	92.6	29.22
pfam	PF00801	IPR000601	PKD domain	0	0	11.2857	119.238	56.4911	5240.25	3292.71	1.30115e+07	22	7	191.786	48.1193	50.8473	44.1161	40.7339	29.1181
pfscan	PS50106	IPR001478	PDZ domain	0.0812126	0.121632	2.96324	35.8431	4037.35	7.38398e+08	19032.9	1.23804e+10	268	136	238.003	20.3044	48.3078	38.3436	32.2744	29.0731
pfam	PF08527	IPR013733	Protein-arginine deiminase (PAD), central domain	0	0	6.25	14.25	646	713311	3020.5	2.20364e+07	4	4	475.5	12.625	48.825	33.175	23.275	29.0204
superfamily	SSF57863		ArfGap/RecO-like zinc finger	0	0	2.53571	21.295	0	0	774.571	763191	34	28	359.357	66.5749	59.975	51.2107	44.7036	28.9185
pfam	PF04734	IPR006823	Neutral/alkaline nonlysosomal ceramidase	0	0	4	48	0	0	264	25203	3	3	1422	13.79	29.3333	23.3333	19.4667	28.8989
tigrfam	TIGR00414	IPR002317	Serine-tRNA ligase, type1	0	0	3	27	54	242	722	1017163	3	3	1243	12.78	44.7333	37.1667	29.4667	28.8924
pfam	PF00941	IPR002346	Molybdopterin dehydrogenase, FAD-binding	0	0	7.5	84.5	82.5	3444.5	1080	7688	2	2	534	16.73	50.95	40.05	32.1	28.8577
pfam	PF10534	IPR019555		0	0	14.6667	645.333	4437.33	5.87773e+07	32333.7	3.07661e+09	3	3	271	11.72	41.7667	34.4	28.2333	28.7535
pfam	PF10181	IPR019328	GPI-GlcNAc transferase complex, PIG-H component, conserved domain	0	0	19	0	6	0	107	0	1	1	207	20.81	72.9	54	46.8	28.6716
smart	SM00239	IPR000008	C2 domain	0.301384	0.84674	4.05833	55.3999	153.585	347017	4033.47	5.1373e+08	219	120	317.864	29.4717	57.9346	48.2788	41.6092	28.5427
pfam	PF03980	IPR007128	Polyamine-modulated factor 1/Kinetochore protein NNF1	0	0	19	0	1	2	151	5000	2	2	150	44.32	70.8	61.1	52.2	28.536
smart	SM00833	IPR011629	Cobalamin (vitamin B12) biosynthesis CobW-like, C-terminal	0	0	5	66	570.333	975840	1361.25	6.56549e+06	5	4	309	188.912	92.25	84.725	80.775	28.5053
pfam	PF09420	IPR019002	Ribosome biogenesis protein Nop16	0	0	10	0	20	0	729	0	1	1	384	23.13	74.2	62.2	49.1	28.4928
pfam	PF00784	IPR000857	MyTH4 domain	0.1875	0.138393	9.11111	123.361	213.562	104780	3453.22	8.51371e+06	13	9	318.833	13.7525	64.6063	47.7313	30.0813	28.3137
pfam	PF09121	IPR015205	Tower	0	0	23	0	9	0	3082	0	1	1	123	122.86	100	100	100	28.29
superfamily	SSF47050	IPR003128	Villin headpiece	0	0	7.125	135.554	9.125	232.696	875.375	1.9415e+06	8	8	224.25	35.1825	62.525	55.1875	51.75	28.2563
pfam	PF10479	IPR018863	Fragile site-associated protein, C-terminal	0	0	3	0	192	0	1467	0	1	1	1806	31.38	52.1	46.4	40.6	28.2278
superfamily	SSF75011		3-carboxy-cis,cis-mucoante lactonizing enzyme	0	0	2.57143	30.2857	0	0	722.429	270960	7	7	810	38.3029	51.2	46.3143	44.1143	28.2149
superfamily	SSF51604		Enolase C-terminal domain-like	0	0	2.5	13.9	0	0	787.333	1.4955e+06	6	6	800	30.016	57.42	48.08	42.52	28.1299
pfam	PF00084	IPR000436	Sushi/SCR/CCP domain	0.214019	0.567434	6.07843	151.234	188.916	106215	5293.37	2.12067e+08	399	52	160.904	77.0919	86.5428	83.6702	80.7039	28.0989
pfam	PF01728	IPR002877	Ribosomal RNA methyltransferase FtsJ domain	0	0	3.375	47.6964	691.714	1.92787e+06	1699.38	6.21777e+06	8	8	535.125	53.59	54.9571	48.7571	43.7	28.0736
smart	SM00775	IPR013209	Lipin/Ned1/Smp2 (LNS2)	0	0	4	30	4.66667	23.4667	1208.17	1.09428e+06	6	6	430.5	16.375	66.55	53.25	37.0167	28.0709
pfam	PF02818	IPR004168	PPAK motif	0.0454545	0	45	0	194.5	0	57765	0	22	1	79.0909	96.8918	94.2	92.7636	88.9682	28.0653
pfam	PF00168	IPR000008	C2 domain	0.230503	0.655708	3.94017	54.1947	99.5133	227020	4121.82	5.26642e+08	218	117	247.97	31.9925	60.7204	50.9514	43.9672	27.9905
pfscan	PS01180	IPR000859	CUB domain	0.147569	0.141028	4.14286	48.7083	150.858	84062	2153.65	6.04152e+06	175	51	339.837	22.6746	48.1936	38.4064	32.2978	27.9402
pfam	PF01234	IPR000940	Methyltransferase, NNMT/PNMT/TEMT	0	0	4.25	72.25	25	471	1335	6.05752e+06	4	4	669.75	15.6275	49.05	36.25	30.925	27.9236
pfam	PF08669	IPR013977	Glycine cleavage T-protein, C-terminal barrel domain	0	0	6.6	97.8	51.4	1681.3	2487.6	5.06484e+06	5	5	256.8	69.548	73.5	67.8	66.04	27.8555
pfam	PF08235	IPR013209	Lipin/Ned1/Smp2 (LNS2)	0	0	4	30	4.66667	23.4667	1208.17	1.09428e+06	6	6	427	16.3283	66.55	53.1833	36.9667	27.8427
pfam	PF07931	IPR012853	Chloramphenicol phosphotransferase-like	0	0	16	0	0	0	194	0	1	1	174	37.04	100	99.5	73.3	27.84
smart	SM00406	IPR003596		0.280573	1.62899	3.9375	104.375	407.537	1.21027e+06	3112.48	6.8498e+07	469	96	229.765	89.606	84.4557	81.2939	77.4035	27.8389
pfam	PF09818	IPR019195	ABC transporter, ATPase, putative	0	0	19.3333	1009.33	3.33333	10.3333	3321	10963771	3	3	222	18.3167	37.0333	27.1	23	27.5304
pfscan	PS50310		Alanine-rich region profile	0	0	1.46296	20.367	0	0	5400.75	1.34792e+09	411	326	226.886	14.0975	45.8757	32.9068	24.5958	27.4937
superfamily	SSF81901		HCP-like	0	0	2.52381	16.4619	0	0	10390.5	1.86431e+09	28	21	535.571	25.8929	44.2627	35.5413	30.6048	27.4171
pfscan	PS50913	IPR000237	GRIP	0	0	9.08333	290.811	6.08333	301.538	1871.25	9.33208e+06	12	12	148.75	92.9192	58.3417	53.4833	51.925	27.3069
pfam	PF06121	IPR010363	Domain of unknown function DUF959, collagen XVIII, N-terminal	0	0	5	0	388	0	2551	0	1	1	546	47.64	100	100	100	27.3
superfamily	SSF111331	IPR016064	NAD kinase/diacylglycerol kinase-like domain	0	0	4.66667	41.3333	461.333	383712	661.333	518774	3	3	564	15.17	59.7333	45.6333	35.9	27.231
superfamily	SSF46579	IPR009053	Prefoldin	0.390152	1.87906	4.4964	62.2228	431.331	1.99138e+06	3688.06	1.54251e+08	180	140	307.053	41.1974	62.1547	54.3978	48.8171	27.1874
pfam	PF00023	IPR002110	Ankyrin repeat	0.041585	0.0409127	3.8	55.9407	72.8396	209262	3007.09	1.05381e+08	872	211	89.1396	41.6944	64.9097	57.8316	51.9809	27.1348
superfamily	SSF54862		4Fe-4S ferredoxins	0	0	7.4	78.8	0	0	794.4	1.3894e+06	5	5	360.6	22.53	45.26	36.6	29.86	27.0058
pfam	PF08016	IPR013122	Polycystin cation channel, PKD1/PKD2	0.194444	0.389683	2.56757	27.8634	146.361	90165.1	2791.86	2.69939e+07	40	37	585.243	67.2257	59.9069	52.6375	48.5583	26.9013
smart	SM00336	IPR000315	B-box-type zinc finger	0.015625	0.015625	3.64286	43.4503	56.8359	35368.7	6595.9	1.10023e+09	128	70	125.257	53.453	74.8148	66.2926	63.0129	26.8439
smart	SM00268	IPR004000	Actin family	0.290323	0.47957	1.6875	22.3508	635.226	1.12721e+06	955.875	3.43552e+06	33	32	1135.92	51.2471	68.6226	62.6	57.0613	26.8436
pfam	PF09042	IPR015129	Titin, Z repeat	0.166667	0	45	0	63.6667	0	57765	0	6	1	121.5	51.3383	90.5667	83.5333	75.7667	26.7282
pfam	PF00431	IPR000859	CUB domain	0.148176	0.099045	4.1875	49.6449	158.782	103869	2125.25	6.12969e+06	169	49	317.229	24.1737	49.9487	41.4644	36.5817	26.7249
smart	SM00584	IPR006571	TLDc domain	0	0	5	101.5	166	103482	1055.6	1.58657e+06	5	5	520.2	11.386	45.94	32.86	22.92	26.7188
superfamily	SSF57845		B-box zinc-binding domain	0	0	3.68919	42.7925	0	0	6305.45	1.04146e+09	127	74	114.283	58.0077	73.6636	64.328	61.5586	26.7166
superfamily	SSF47769	IPR013761	Sterile alpha motif/pointed domain	0.122881	0.20913	2.73109	47.7406	225.088	2.47215e+06	4367.08	4.59437e+08	153	119	232.008	28.4865	61.2413	51.8949	44.4936	26.627
pfam	PF02437	IPR003380	Transforming protein Ski	0	0	3.14286	32.4762	3.83333	6.96667	208806	301580974721	7	7	327.857	48.2	97.4143	88.1571	74.1571	26.5571
pfam	PF06736	IPR010617	Endosomal/lysomomal potassium channel TMEM175	0	0	15	0	192.5	0	1128	0	2	1	280.5	14.73	63.05	45.05	38.35	26.5283
smart	SM00327	IPR002035	von Willebrand factor, type A	0.661277	6.9715	7.95652	157.63	380.057	2.04482e+06	3246.55	2.61966e+07	139	69	555.353	24.4946	54.8627	45.7003	39.815	26.4379
superfamily	SSF47661	IPR010989	t-SNARE	0.209302	0.312292	4.56818	120.53	196.977	241607	1477.84	7.90038e+06	50	45	399.322	16.9089	46.0252	34.5396	28.7974	26.3347
superfamily	SSF63829		Calcium-dependent phosphotriesterase	0	0	3.88889	26.6111	0	0	5143.11	1.28203e+08	9	9	909	7.49875	24.825	14.25	11.7	26.3269
smart	SM00248	IPR002110	Ankyrin repeat	0.0520404	0.0510697	3.77193	54.2297	86.2037	222832	4002.38	3.94154e+08	1549	229	88.6908	42.6689	63.6005	56.5817	51.308	26.284
pfam	PF09292	IPR015371	Endonuclease VIII-like 1, DNA binding	0	0	23	0	46	0	157	0	1	1	114	58.35	100	100	100	26.22
superfamily	SSF56854		Bcl-2 inhibitors of programmed cell death	0	0	2.88235	32.2353	0	0	981.765	2.68964e+06	17	17	489.529	23.1688	45.0235	34.7765	29.9353	26.1933
pfam	PF03172	IPR004865	Homogeneously-staining region	0	0	6.4	35.3	103.5	39336.3	2414.8	3.60003e+06	5	5	303	25.808	60.24	46.7	38.24	26.1212
superfamily	SSF47384	IPR009082		0	0	10	0	12	0	3175	0	1	1	261	13.66	100	100	79.4	26.1
superfamily	SSF50044	IPR001452	SH3 domain	0.168325	0.741872	2.35961	34.9344	631.363	1.51995e+07	5349.08	6.2166e+08	318	203	286.663	18.7721	50.341	39.3825	32.2661	26.0391
pfam	PF08782	IPR014890	c-SKI SMAD4-binding domain	0	0	4.75	56.25	1.5	3.66667	1310.75	513482	4	4	276	63.29	99.275	91.175	65.25	26.0299
pfam	PF09104	IPR015188	BRCA2, oligonucleotide/oligosaccharide-binding 3	0	0	23	0	10	0	3082	0	1	1	414	11.55	27.2	21.4	19.2	25.8998
tigrfam	TIGR01242	IPR005937	26S proteasome subunit P45	0	0	1.5	10.3	1.16667	1.36667	5.33333	9.86667	6	6	1044	37.515	67.3833	58.6333	53.6833	25.8476
pfam	PF04201	IPR007327	Tumour protein D52	0	0	6	144	142.5	34041.7	632	861126	4	4	499.5	34.1025	43.1	35.05	32.325	25.8341
pfam	PF07714	IPR001245	Serine-threonine/tyrosine-protein kinase catalytic domain	0.584604	4.39682	2.37069	34.5491	1778.31	3.06239e+08	4897.28	7.1046e+08	525	466	716.633	18.7092	44.3013	34.337	28.8855	25.769
pfscan	PS50234	IPR002035	von Willebrand factor, type A	0.661024	7.13417	8.07576	164.133	636.321	5.48821e+06	4121.29	6.63176e+07	138	66	550.174	25.5516	54.3105	45.7375	39.8355	25.7534
pfscan	PS50105	IPR001660	Sterile alpha motif domain	0.0416667	0.068662	3.06849	60.2036	233.22	2.54175e+06	2707.6	1.2806e+08	99	73	182.325	30.9333	63.3555	54.4742	45.7114	25.7219
pirsf	PIRSF016958	IPR008576	Alpha-N-methyltransferase NTM1	0	0	6	32	804.5	1.21836e+06	2558.5	1.82596e+06	2	2	675	12.355	44.65	33.05	26.25	25.5736
pfscan	PS50119	IPR000315	B-box-type zinc finger	0.0441176	0.132353	3.78667	42.4133	52.8971	32953.3	6249.61	1.02769e+09	135	75	124.819	56.3974	74.229	64.6187	61.3885	25.565
smart	SM00755	IPR000237	GRIP	0	0	9.81818	312.764	1	2.2	1805.73	1.02086e+07	11	11	139.909	98.5991	55.9909	51.6091	50.4273	25.5088
pfscan	PS51207	IPR003114	Phox-associated domain	0	0	6	100.667	27.5	536.333	1686.75	9.46502e+06	4	4	525.75	21.3175	40.35	34.55	32.55	25.4568
smart	SM00313	IPR013996	PX-associated, sorting nexin 13	0	0	6	100.667	27.5	536.333	1686.75	9.46502e+06	4	4	525.75	21.3175	40.35	34.55	32.55	25.4568
smart	SM00478	IPR003265	HhH-GPD domain	0.333333	0.333333	16	469	65.6667	8024.33	640.667	686001	3	3	472	30.3833	61.1333	52.0667	45.6667	25.3015
prints	PR00487	IPR003303	Filaggrin	0.277778	0.154321	76.5	9112.5	18.5	0.5	36475	1572034592	14	2	62.1333	426.791	100	100	100	25.2162
smart	SM00032	IPR000436	Sushi/SCR/CCP domain	0.268113	2.63192	6.07843	151.234	177.982	89205.7	5270.61	2.12199e+08	416	52	170.27	77.18	87.2441	84.5922	81.5336	25.1787
smart	SM00105	IPR001164	Arf GTPase activating protein	0.0384615	0.0384615	2.53571	21.295	67.5769	58147.2	774.571	763191	34	28	362.357	66.2364	59.9929	51.2143	44.6607	25.0815
superfamily	SSF117289		Nucleoporin domain	0	0	2.25	4.91667	0	0	1454	1.24682e+06	4	4	1104	25.005	50.175	38.525	32.875	24.9269
pfam	PF02194	IPR003114	Phox-associated domain	0	0	6	100.667	14	58.6667	1686.75	9.46502e+06	4	4	514.5	21.2425	40.3	34.5	32.5	24.8812
superfamily	SSF55060		GHMP Kinase, C-terminal domain	0	0	4	54.8	0	0	831.333	486742	6	6	496	8.65	51.1833	36.4	25.25	24.874
smart	SM00315	IPR016137	RGS domain	0.0735294	0.0626114	3.14286	67.5378	164.103	265938	719.314	1.12657e+06	37	35	361.286	24.408	49.1514	41.49	36.4129	24.8594
smart	SM00184	IPR001841	Zinc finger, RING-type	0.0344037	0.0414377	2.09607	22.3592	120.231	934225	4160.96	5.33597e+08	332	230	133.178	51.178	67.111	58.3235	53.8568	24.8161
pfam	PF00040	IPR000562	Fibronectin, type II, collagen-binding	0.0384615	0.0192308	6.93333	110.067	62.4936	35906.2	2624.2	4.64746e+06	25	15	121.3	77.4289	88.5857	87.1857	85.2357	24.8114
pfam	PF00595	IPR001478	PDZ domain	0.0618335	0.101572	2.5814	21.964	3660.06	5.6335e+08	19322.1	1.30157e+10	253	129	220.161	20.076	48.7912	38.3179	31.9984	24.7745
superfamily	SSF52540	IPR027417	P-loop containing nucleoside triphosphate hydrolase	1.02998	11.3653	3.40211	59.9144	1282.21	2.34259e+08	3906.71	4.33909e+08	1331	858	866.982	26.4388	48.5987	39.498	34.496	24.7265
smart	SM00220	IPR002290	Serine/threonine/dual specificity protein kinase, catalytic domain	0.656455	5.13281	2.36797	34.706	1894.08	3.32084e+08	4926.55	7.13423e+08	513	464	830.674	17.9664	43.6007	33.5456	28.0731	24.538
pfam	PF00169	IPR001849	Pleckstrin homology domain	0.131086	0.81668	2.08333	24.3897	505.427	7.06621e+06	5542.99	5.83664e+08	227	180	312.303	25.2975	45.8392	35.4397	30.0575	24.447
pfscan	PS50805	IPR001909	Krueppel-associated box	0.643491	5.00531	6.14327	70.1994	276.027	723264	4137	2.92998e+08	479	342	219.896	56.8433	71.3693	64.6343	58.7206	24.4383
smart	SM00228	IPR001478	PDZ domain	0.0807307	0.267655	2.625	23.288	4033.89	7.3842e+08	19034.5	1.23803e+10	268	136	226.382	19.0604	48.0869	37.615	31.1641	24.4285
pfam	PF03949	IPR012302	Malic enzyme, NAD-binding	0	0	7.66667	80.3333	696.667	428672	746.333	359584	3	3	757	9.37	24.3	16.9	14.2333	24.427
pfscan	PS50088	IPR002110	Ankyrin repeat	0.0936173	0.170325	3.78319	54.6861	73.3605	181408	2874.41	9.82191e+07	1115	227	94.2233	44.6227	64.9538	58.0159	52.5386	24.3878
pfam	PF02779	IPR005475	Transketolase-like, pyrimidine-binding domain	0	0	2.44444	19.2778	2622.88	5.42719e+07	5817.11	2.31453e+08	10	9	542.5	39.285	61.125	53.45	47.8375	24.3176
pfam	PF05891	IPR008576	Alpha-N-methyltransferase NTM1	0	0	6	32	786	1161288	2558.5	1.82596e+06	2	2	639	12.21	44.65	32.9	26.05	24.2097
smart	SM00861	IPR005475	Transketolase-like, pyrimidine-binding domain	0	0	2.44444	19.2778	2497.12	4.91579e+07	5817.11	2.31453e+08	10	9	545.333	39.8375	60.5125	53.0875	48.4125	24.1996
superfamily	SSF47031	IPR019748	FERM central domain	0.0588235	0.0564706	2.75	35.9167	782.529	1.08073e+07	28384.2	2.78262e+10	56	52	360.404	13.8697	42.4225	31.9725	25.2431	24.1227
smart	SM00150	IPR018159	Spectrin/alpha-actinin	0.114181	0.0805704	3.86207	62.0517	4546.6	4.21824e+08	173557	755972035920	360	29	318.246	22.411	56.1285	45.1565	35.9359	24.1069
smart	SM00295	IPR019749	Band 4.1 domain	0.16	0.422857	2.80392	36.4808	2196.11	5.71278e+07	28939	2.83664e+10	54	51	691.412	8.6865	31.387	21.471	16.31	23.9997
superfamily	SSF46589	IPR010978	tRNA-binding arm	0.0869565	0.173913	5.19231	97.9215	89.4783	62905.5	2288.5	5.4313e+06	35	26	240.583	39.3513	52.5771	42.9167	36.7	23.9917
smart	SM00454	IPR001660	Sterile alpha motif domain	0.09375	0.108188	3.01235	63.2373	211.975	2.28848e+06	3588.14	2.20924e+08	108	81	200.54	28.5475	63.1429	54.269	45.3652	23.9884
pfam	PF02969	IPR004823	TATA box binding protein associated factor (TAF)	0	0	7.33333	217.75	8	204	63.5556	8595.78	18	9	110.333	65.9839	98.8257	98.7143	98.5743	23.9883
superfamily	SSF57603		FnI-like domain	0	0	3.65909	40.3695	0	0	6276.39	3.93628e+08	140	44	198.215	16.868	49.6948	36.6416	27.8105	23.9082
smart	SM00872	IPR015341	Glycoside hydrolase family 38, central domain	0	0	6.6	16.8	76.4	6529.8	3231.6	9.23393e+06	5	5	247.8	23.832	65.34	55.54	51.46	23.8951
superfamily	SSF49854	IPR000859	CUB domain	0.190697	0.155385	3.78182	44.47	178.811	117347	2211.65	5.82764e+06	189	56	337.301	22.383	50.3056	40.5633	33.2275	23.8904
pfam	PF00632	IPR000569	HECT domain	0.0357143	0.0357143	1.24138	10.3325	160.857	307490	3853.79	2.54254e+08	31	29	911.724	17.3293	45.0321	34.75	28.7036	23.8523
superfamily	SSF50156	IPR001478	PDZ domain	0.178892	0.411196	2.84615	34.3987	6659.43	1.88579e+09	18615.7	1.18e+10	280	143	331.652	14.8459	40.7896	30.4001	24.5439	23.8376
smart	SM00082	IPR000483	Cysteine-rich flanking region, C-terminal	0.0601266	0.102909	3.075	61.9184	331.579	6.02713e+06	4799.6	2.95473e+08	103	82	152.03	58.0038	71.0198	64.821	57.2561	23.803
superfamily	SSF55979		DNA clamp	0	0	4.6	38.3	0	0	2087.6	1.71268e+07	6	5	375.9	22.545	61.3	48.72	39.4	23.7015
pfam	PF04589	IPR007668	RFX1 transcription activation region	0	0	9.33333	208.333	995.333	1.0021e+06	2155.33	4.06023e+06	3	3	452	3.58667	32.4	14.1667	8.06667	23.6745
pfam	PF00435	IPR002017	Spectrin repeat	0.125322	0.105708	4.86364	81.3615	5893.04	7.11075e+08	220041	997556947090	235	22	299.761	24.6621	55.4892	46.2543	39.3132	23.6619
pfam	PF09261	IPR015341	Glycoside hydrolase family 38, central domain	0	0	6.6	16.8	76.4	6529.8	3231.6	9.23393e+06	5	5	244.8	23.876	65.34	55.54	51.46	23.6058
pfam	PF01465	IPR000237	GRIP	0	0	9.81818	312.764	0.818182	1.76364	1805.73	1.02086e+07	11	11	128.727	97.9573	55.9818	51.6091	50.4273	23.4663
superfamily	SSF57716		Glucocorticoid receptor-like (DNA-binding domain)	0	0	1.97419	29.337	0	0	2667.79	1.8268e+08	382	155	173.371	21.6892	55.0652	45.6958	38.9463	23.4643
pfscan	PS50138	IPR002093	BRCA2 repeat	0	0	23	0	4.375	0	3082	0	8	1	102	147.793	100	100	100	23.46
superfamily	SSF141571		Pentapeptide repeat-like	0	0	3.42857	60.619	0	0	1625.14	1.18853e+07	8	7	381.857	53.3483	67.5833	62.5667	58.7167	23.4101
pfam	PF01946			0	0	14.8571	570.143	0	0	28994.7	2.67978e+09	7	7	130.286	39.0371	45.6571	38.6714	30.4286	23.3824
smart	SM00164	IPR000195	Rab-GTPase-TBC domain	0.131579	0.171408	2.12821	61.9568	355.526	1.18527e+06	3019.41	6.56027e+07	53	39	696.805	13.4051	41.1951	31.149	25.5905	23.2682
pfscan	PS50279	IPR002223	Pancreatic trypsin inhibitor Kunitz domain	0	0	3.84211	46.3626	5.75926	59.7295	1302.11	3.02537e+06	28	19	150.789	79.6092	91.7947	90.5421	90.2263	23.1811
pirsf	PIRSF023577	IPR016818	Nitric oxide synthase-interacting	0	0	3	0	11	0	1862	0	1	1	900	25.39	85.3	61.7	26.7	23.031
pfam	PF08454	IPR013662	RyR/IP3R Homology associated domain	0	0	6.5	28.3	11.3333	255.467	1633.33	2.09168e+06	6	6	348.5	15.465	41.5	34.05	30.3167	23.0271
smart	SM00219	IPR020635	Tyrosine-protein kinase, catalytic domain	0.669318	5.09143	2.40225	35.8266	1921.11	3.44605e+08	5011.99	7.39481e+08	486	447	801.873	17.8166	43.9039	33.7935	28.2673	23.0262
pfam	PF08743	IPR014854	Non-structural maintenance of chromosome element 4, C-terminal	0	0	2.5	4.5	39	3042	105.5	220.5	2	2	882	92.38	73.4	65.6	62.15	22.8886
pfam	PF06920	IPR010703	Dedicator of cytokinesis, C-terminal	0.0909091	0.0909091	3.75	39.8409	128	77484.2	22026.3	4.73009e+09	12	12	537.5	17.0873	46.4091	36.4909	30.9818	22.8796
superfamily	SSF47874		Annexin	0	0	1.42857	3.34066	0	0	662.571	739032	17	14	954.214	18.1667	44.7778	34.1222	27.7806	22.8389
pfam	PF00634	IPR002093	BRCA2 repeat	0	0	23	0	4.25	0	3082	0	8	1	99	147.792	100	100	100	22.77
superfamily	SSF57829	IPR011332	Zinc-binding ribosomal protein	0	0	4.90909	93.2909	524.2	1.97304e+06	3481.73	5.09217e+07	12	11	206.182	45.754	67.81	63.81	59.79	22.7636
pfam	PF03164	IPR004353	Vacuolar fusion protein MON1	0	0	1.5	4.5	26.5	0.5	149	16562	2	2	1252.5	33.345	85.65	81.6	69.8	22.7568
pfam	PF11618	IPR021656	RPGR-interacting protein 1, first C2 domain	0	0	5.5	4.5	20	200	3621.5	1.83744e+06	2	2	420	90.025	69.65	63.15	61.45	22.7535
pfam	PF01158	IPR000509	Ribosomal protein L36e	0	0	10	0	5	0	70	0	1	1	288	22.11	78.4	59.3	48.4	22.5792
superfamily	SSF111347		Rap/Ran-GAP	0	0	2	16.6	0	0	1207.36	1.01432e+06	11	11	1041.27	9.47818	32.6091	21.3364	16.1455	22.5232
superfamily	SSF101908		Putative isomerase YbhE	0	0	1.16667	5.24242	0	0	608.75	768754	13	12	888.5	42.4817	62.6917	52.8417	46.7833	22.5115
pfam	PF03450	IPR005107	CO dehydrogenase flavoprotein, C-terminal	0	0	7.5	84.5	7.5	4.5	1080	7688	2	2	312	30.475	67.95	59.25	50.5	22.4864
pfscan	PS51034	IPR001507	Zona pellucida domain	0.5	0.884615	7.5	220.115	267.571	309864	2672.36	1.1767e+07	14	14	783.643	24.9893	51.7214	42.1357	36.1643	22.4672
pirsf	PIRSF037350	IPR017182	S-adenosyl-L-methionine dependent methyltransferase, Mett10D, predicted	0	0	6	0	211	0	1961	0	1	1	1677	5.92	22.3	11.2	8.7	22.4383
pfscan	PS50222	IPR002048	EF-hand domain	0.207903	2.35865	4.8093	167.548	383.53	1.42277e+07	6510.07	1.06987e+09	436	217	104.388	41.584	64.5144	56.4103	51.336	22.4126
pfam	PF01966	IPR006674	HD domain	0	0	7.66667	176.333	6	28	49	532	3	3	349	18.4	47.8667	38.6	34.1333	22.1833
pfam	PF00643	IPR000315	B-box-type zinc finger	0.0447761	0.134328	3.63014	37.653	68.8657	48953.4	6464.79	1.05479e+09	122	73	115.671	57.6077	73.6708	64.3195	61.3694	22.1825
pfam	PF02758	IPR004020	DAPIN domain	0.263158	0.538012	5.5	110.158	305.158	285973	2294.3	5.90167e+06	39	20	241.208	107.84	95.065	94.49	89.505	22.1543
smart	SM00033	IPR001715	Calponin homology domain	0.106557	0.117623	3.42857	63.8295	7330.81	2.44109e+09	81556	348658510940	103	63	312.216	12.388	39.0737	27.6495	22.2956	22.1426
superfamily	SSF49348	IPR013041	Coatomer/clathrin adaptor appendage, Ig-like subdomain	0	0	2.66667	69.1515	164.909	214784	4208.08	1.67108e+08	14	12	389.917	17.305	61.3167	50.5167	42.1667	22.0856
pfam	PF00014	IPR002223	Pancreatic trypsin inhibitor Kunitz domain	0.0185185	0.00617284	3.84211	46.3626	6.92593	90.0007	1302.11	3.02537e+06	28	19	153.395	79.4232	91.8737	90.5421	90.2263	21.9317
pfscan	PS50115	IPR001164	Arf GTPase activating protein	0.0769231	0.153846	2.53571	21.295	67.6154	58143	774.571	763191	34	28	363.643	66.1493	60.0429	51.2714	44.6821	21.781
superfamily	SSF56762		HydB/Nqo4-like	0	0	3	0	0	0	975	0	1	1	1122	33.14	64.7	53.9	49.2	21.778
superfamily	SSF57184	IPR009030	Growth factor receptor cysteine-rich domain	0.208211	0.253266	2.34783	20.1714	236.329	178184	2177.2	9.98294e+06	102	69	574.263	11.1413	41.3933	27.9046	21.5915	21.755
smart	SM00217	IPR008197	WAP-type 'four-disulfide core' domain	0	0	5.23077	191.359	10.3077	712.064	1554.15	1.06064e+07	22	14	133.214	81.6336	83.4357	79.55	76.3929	21.7537
smart	SM00209	IPR000884	Thrombospondin type-1 (TSP1) repeat	0.0724199	0.0778507	3.22581	45.9482	120.849	67588.6	2251.45	4.59721e+06	290	65	154.264	35.4114	71.6755	64.5504	59.6591	21.7406
smart	SM00063	IPR020067	Frizzled domain	0.0526316	0.0526316	2.15	36.2395	126.158	62428.6	948.55	1.1028e+06	29	20	348.225	19.8625	79.6475	71.315	54.89	21.721
pfam	PF02761	IPR014741	Adaptor protein Cbl, EF hand-like	0	0	7.66667	97.3333	175	89275	589.333	434380	3	3	251	21.3233	64.9	47.8667	39.4667	21.6314
pfam	PF00133	IPR002300	Aminoacyl-tRNA synthetase, class Ia	0.166667	0.166667	2.11111	7.61111	93.1667	20111	1667.33	4.06623e+06	23	9	1230.55	35.1598	51.3214	43.6119	39.5286	21.5895
superfamily	SSF74853		Lamin A/C globular tail domain	0	0	4.25	72.25	0	0	148.5	10732.3	5	5	463.2	7.958	48.88	35.7	23.28	21.5166
smart	SM00284	IPR003112	Olfactomedin-like domain	0.3	0.455556	2.72727	20.0182	83.4	9706.49	890.182	621544	14	14	763.286	67.9846	78.8846	73.7769	71.2692	21.5129
pfscan	PS50093	IPR000601	PKD domain	0	0	7	93.4545	66.4242	12947	2378.33	8.97277e+06	23	12	153.25	45.0154	57.7848	50.8932	47.4871	21.4735
superfamily	SSF52949		Macro domain-like	0	0	2.91667	20.447	0	0	1284.83	1.92184e+06	16	12	568.042	16.9936	37.4136	26.7742	22.8879	21.4727
superfamily	SSF56024		Phospholipase D/nuclease	0	0	2.4375	13.0625	0	0	1486.94	1.41161e+06	24	16	628.125	9.78	35.0156	24.2094	19.35	21.4443
pfam	PF07645	IPR001881	EGF-like calcium-binding domain	0.0250549	0.0172065	3.42857	54.5113	195.307	455300	4266.16	1.9868e+08	447	82	111.55	31.5459	68.0953	59.4321	50.6297	21.3608
pfam	PF09738	IPR019139	Leucine-rich repeat flightless-interacting protein	0	0	8	2	119.167	12429.4	2151.5	6.38316e+06	4	2	657.5	9.065	28.65	19.2333	15.0167	21.3121
pfam	PF00566	IPR000195	Rab-GTPase-TBC domain	0.146341	0.178049	2.28571	57.9652	245.976	932104	2853.17	6.11892e+07	56	42	591.195	14.1812	41.9786	31.9439	26.245	21.2887
pfam	PF11107			0	0	2	0	0	0	159	0	1	1	1062	90.22	100	100	100	21.24
superfamily	SSF51730		FAD-linked oxidoreductase	0	0	2.66667	9.33333	0	0	3457	4487196	3	3	1140	8.15667	40.3333	23.5	17.5	21.2373
pfscan	PS51117	IPR008211	Laminin, N-terminal	0.25	0.333333	4.6875	50.7625	293.562	502722	4297.06	2.34105e+07	16	16	725.812	10.8206	38.0375	26.425	20.9062	21.203
smart	SM00136	IPR008211	Laminin, N-terminal	0.25	0.333333	4.6875	50.7625	293.812	502723	4297.06	2.34105e+07	16	16	725.062	10.9994	38.05	26.7375	21.2125	21.1881
pfscan	PS50086	IPR000195	Rab-GTPase-TBC domain	0.15	0.182051	2.31707	59.172	331.225	1.01317e+06	2910.44	6.25768e+07	54	41	621.622	13.4403	40.1421	30.0043	24.3506	21.1673
pfam	PF02209	IPR003128	Villin headpiece	0	0	7.125	135.554	5	88	875.375	1.9415e+06	8	8	105	118.664	100	100	100	21.1602
smart	SM00153	IPR003128	Villin headpiece	0	0	7.125	135.554	5	88	875.375	1.9415e+06	8	8	105	118.664	100	100	100	21.1602
pfscan	PS50261	IPR017981	GPCR, family 2-like	0.37931	0.600985	2.36667	39.8954	260.793	325839	1114.9	3.79317e+06	62	58	790.872	22.349	53.7086	44.231	38.2802	21.1521
pfam	PF07890	IPR012459	Protein of unknown function DUF1665	0	0	13	0	276	0	496	0	1	1	372	25.84	43.7	33.7	30.8	21.1333
superfamily	SSF63748		Tudor/PWWP/MBT	0	0	1.8209	35.119	0	0	3198.34	1.51346e+08	131	68	289.411	33.076	48.5665	39.3761	34.8341	21.1053
superfamily	SSF52309		N-(deoxy)ribosyltransferase-like	0	0	8	25	0	0	791.333	1.71904e+06	3	3	625	6.49	24.3333	14.6667	11.9	21.0733
pfam	PF05127	IPR007807	Helicase domain	0	0	7	0	22	0	317	0	1	1	621	19.26	48.4	41.1	34.8	21.0395
superfamily	SSF103481		Multidrug resistance efflux transporter EmrE	0	0	2.39474	22.0832	0	0	705.868	1.62852e+06	55	38	316.184	29.4957	45.0041	36.5284	32.1365	21.0059
prints	PR00261	IPR002172	Low-density lipoprotein (LDL) receptor class A repeat	0.0128205	0.0042735	7.74074	263.815	12.9846	832.547	2445.15	1.148e+07	128	27	63	57.3257	87.1027	83.7412	76.5469	20.9752
pfam	PF11764	IPR024657	COMPASS complex Set1 subunit, N-SET domain	0	0	5.5	60.5	4	18	455	8978	2	2	427.5	13.735	62.9	50	50	20.9153
pfam	PF09310	IPR015389	POU, class 2, associating factor 1	0	0	13	0	64	0	797	0	1	1	762	3.16	21.1	12.2	8.4	20.9017
pfscan	PS50004	IPR000008	C2 domain	0.339263	1.83381	4.0566	57.7682	97.9792	238429	4281.86	5.80324e+08	183	106	277.546	28.3503	57.9912	47.3979	39.7558	20.8953
superfamily	SSF49299	IPR000601	PKD domain	0.104167	0.0847538	6.53846	88.4359	85.6458	14526.1	2252.23	8.43176e+06	35	13	251.327	39.381	52.1674	45.0056	42.0153	20.7944
pfam	PF10248	IPR019376	Myeloid leukemia factor	0	0	4	18	72	9248	791.5	1.2059e+06	2	2	549	29.17	66.9	55.8	45.2	20.7766
superfamily	SSF81878		BRCA2 tower domain	0	0	11.5	264.5	0	0	1637.5	4.17316e+06	2	2	277.5	17.91	46	38.7	32.85	20.7603
pfam	PF00536	IPR021129		0.108434	0.171026	3.03571	61.7216	203.735	2.20667e+06	3555.43	2.12964e+08	102	84	177.321	29.5606	63.5123	55.1103	46.178	20.7578
pfam	PF00373	IPR019748	FERM central domain	0.0652174	0.0623188	2.70213	35.9963	855.37	1.1952e+07	31353.2	3.07571e+10	47	47	376.723	12.1324	38.2043	27.8913	21.5935	20.708
pfam	PF08778	IPR014887	HIF-1 alpha, transactivation domain, C-terminal	0	0	12.5	312.5	0.5	0.5	768.5	137812	2	2	117	104.85	100	100	100	20.6829
pfam	PF07992	IPR023753	FAD/NAD(P)-binding domain	0.6	1.25	9.07692	242.714	3547.48	1.27788e+08	8894.46	8.08441e+08	28	26	673	24.0238	43.4269	35.2577	30.5154	20.6405
smart	SM00350	IPR001208	MCM domain	0.222222	0.194444	2	5	232.444	42189	923.444	782051	9	9	1547	23.34	49.6222	38.8222	33.1556	20.6404
pfam	PF03807			0	0	4	62.5455	0	0	891.75	1.40176e+06	13	12	242.625	41.9633	61.225	53.8444	45.2361	20.5833
superfamily	SSF49723	IPR008976		0.0123457	0.00274348	3	17.4444	63.0679	10636.3	2492.68	5.94576e+06	30	19	344.412	20.43	47.9506	36.4535	27.0553	20.5615
pfscan	PS50297	IPR020683	Ankyrin repeat-containing domain	0.654185	4.7217	3.71186	53.023	565.302	7.18817e+06	2786.9	9.42408e+07	297	237	650.636	19.936	41.4081	31.4336	26.2009	20.5614
smart	SM00250	IPR001101	Plectin repeat	0.03125	0.00390625	8.66667	225.467	24.0208	790.255	4987.83	1.37802e+07	197	6	109.186	73.5037	99.9642	99.3736	95.4048	20.4873
pfscan	PS50089	IPR001841	Zinc finger, RING-type	0.0773585	0.24494	1.94928	19.8301	110.303	786025	3683.49	4.43946e+08	364	277	127.311	48.3518	66.7189	57.8761	52.1414	20.4544
superfamily	SSF90188		Somatomedin B domain	0	0	6.36364	112.855	0	0	1897.18	2.67231e+06	16	11	147	44.982	65.73	57.83	53.605	20.3931
pfam	PF02889	IPR004179	Sec63 domain	0	0	3.25	34.25	456.875	307496	1309.25	2.51199e+06	7	4	852.75	21.8233	36.7458	29.9083	27.3417	20.3678
tigrfam	TIGR02729	IPR014100	GTP-binding protein Obg/CgtA	0	0	3	0	0	0	773	0	1	1	939	19.23	72.2	54.1	44.5	20.3387
pfam	PF09103	IPR015187	BRCA2, oligonucleotide/oligosaccharide-binding 1	0	0	23	0	27	0	3082	0	1	1	387	11.72	22.8	14.6	12.3	20.2943
pfam	PF08840	IPR014940	BAAT/Acyl-CoA thioester hydrolase C-terminal	0.25	0.25	5.6	88.3	111.5	8169	866.4	704552	5	5	613.2	66.386	64.44	53.22	49.76	20.2671
superfamily	SSF48230	IPR008929	Chondroitin AC/alginate lyase	0	0	2.66667	6.33333	156	0	2584.67	7.49966e+06	3	3	783	65.225	55.9	53.65	53.1	20.2164
superfamily	SSF56112	IPR011009	Protein kinase-like domain	0.856719	7.32151	2.58513	37.3962	1916.4	3.36463e+08	4640.01	6.46621e+08	574	513	958.934	17.1273	42.7232	32.5214	27.0425	20.184
pfam	PF00090	IPR000884	Thrombospondin type-1 (TSP1) repeat	0.0683858	0.167118	3.35714	49.3247	91.9641	35839.7	2304.89	4.80869e+06	240	59	135.211	38.2071	75.2606	68.0776	62.6488	20.1402
pfam	PF07653	IPR011511	Variant SH3 domain	0.0784884	0.0956554	2.09195	20.373	378.21	8.21612e+06	5798.68	7.16752e+08	269	174	157.686	32.5829	62.5958	53.1462	47.6634	20.1328
superfamily	SSF52768		Arginase/deacetylase	0	0	1.13333	4.26667	0	0	10960.1	1.43651e+09	19	15	1050.6	12.2118	43.6571	32.475	25.325	20.1324
smart	SM00308	IPR001024	PLAT/LH2 domain	0.0178571	0.00446429	3.26667	20.781	64.0714	10513.6	2735.87	7.10695e+06	21	15	352.3	18.9472	48.2964	36.3836	25.7044	20.0554
superfamily	SSF55447	IPR005107	CO dehydrogenase flavoprotein, C-terminal	0	0	7.5	84.5	10.5	4.5	1080	7688	2	2	348	23.645	54.3	48.2	40.8	20.0427
tigrfam	TIGR01648	IPR006535	HnRNP R/Q splicing factor	0	0	1.4	6.8	311.6	342307	370.6	315988	5	5	1486.8	21.196	43.06	33.2	28.74	20.0419
superfamily	SSF82185		Histone H3 K4-specific methyltransferase SET7/9 N-terminal domain	0	0	3.82353	41.1544	0	0	990.706	918452	33	17	269.882	23.977	47.0979	34.1729	29.5219	20.0385
pfam	PF00613	IPR001263	Phosphoinositide 3-kinase, accessory (PIK) domain	0.111111	0.111111	3.66667	45.75	21.5556	1259.78	947.778	2.54128e+06	9	9	532.333	21.51	52.1556	42.0333	35.7111	20.0377
pfam	PF06566	IPR010555	Chondroitin sulphate attachment	0	0	4	0	1918	0	1966	0	1	1	738	16.08	67.6	50.1	43.7	19.9555
superfamily	SSF47370	IPR001487	Bromodomain	0.0595238	0.0512485	1.54545	11.6956	354.29	2.01531e+06	5622.34	5.02263e+08	79	44	408.845	34.0091	59.9314	51.4376	45.7434	19.9321
pfam	PF01477	IPR001024	PLAT/LH2 domain	0.00735294	0.000919118	3	18.4706	65.375	10915.2	2626.44	5.93557e+06	28	18	325	21.8409	49.4569	38.075	28.1778	19.8674
pfam	PF09296	IPR015375	NADH pyrophosphatase-like, N-terminal	0	0	10	162	123.5	30504.5	362	10082	2	2	364.5	16.135	38.35	28.05	23.75	19.7687
superfamily	SSF54427		NTF2-like	0	0	1.875	14.65	0	0	6455.12	1.50324e+08	19	16	439.125	36.8905	59.9405	52.2857	46.6	19.741
pfscan	PS50132	IPR016137	RGS domain	0.132353	0.292558	3.14286	67.5378	163.809	265806	719.314	1.12657e+06	37	35	354.857	24.3769	49.0886	41.4071	36.3014	19.7
superfamily	SSF47686	IPR018081	Anaphylatoxin, complement system	0	0	4.33333	55.0667	3.75	8.91667	1574.17	2.47659e+06	12	7	216	21.59	79.48	72.96	61.06	19.6826
pfam	PF00400	IPR001680	WD40 repeat	0.0872601	0.219031	2.55556	30.0806	122.487	582467	6376.46	1.7326e+09	1269	255	97.3866	46.2826	69.1969	62.2667	57.0212	19.6792
superfamily	SSF116907		Hook domain	0	0	3.71429	20.2381	0	0	1364.71	2.1995e+06	7	7	486	12.9757	41.1857	29.7571	25.8	19.6701
pfscan	PS50912	IPR009039	EAR	0.0555556	0.0185185	9.71429	532.571	13.5833	129.553	11393.6	8.60088e+08	36	8	137.662	36.7105	64.4815	53.5375	45.5321	19.6464
pfam	PF07998	IPR012962	Peptidase M54, archaemetzincin	0	0	7.33333	49.3333	16	162	961.333	491240	3	3	177	19.965	87.2	82.2	51.45	19.6043
smart	SM00320	IPR001680	WD40 repeat	0.127887	0.174915	2.51362	29.5867	121.158	367750	6272.65	1.69932e+09	1821	261	120.011	40.0465	64.7952	57.1822	51.6363	19.5128
tigrfam	TIGR00958	IPR005293	Antigen peptide transporter 2	0	0	1	1	0	0	2246	3016209	20	3	2084.53	22.1333	53.8333	46.1	39.4667	19.4366
pfam	PF00052	IPR000034	Laminin IV	0.1875	0.138393	7.25	77.3571	477.292	421822	6616	1.9746e+07	12	8	401.562	14.4317	46.8958	33.8583	26.9208	19.4194
pfam	PF05011	IPR007708	Lariat debranching enzyme, C-terminal	0	0	5	0	29	0	122	0	1	1	393	47.84	98.8	92	78.3	19.4142
pfscan	PS50051	IPR001208	MCM domain	0	0	2.125	5.55357	72.875	18592.7	916.25	893240	8	8	617.25	26.0862	52.2875	42.35	36.4625	19.3983
superfamily	SSF56204	IPR000569	HECT domain	0.142857	0.349206	1.24138	10.3325	179.714	389398	3853.79	2.54254e+08	31	29	1132.79	16.0264	43.6393	33.2357	27.1571	19.3715
pfam	PF07728	IPR011704	ATPase, dynein-related, AAA domain	0.264706	0.261141	4.31429	23.3983	78.4228	60045.5	3414.6	2.51441e+07	51	35	356.226	24.5083	54.4368	43.3973	36.5601	19.3465
smart	SM00326	IPR001452	SH3 domain	0.126736	0.708039	2.10825	22.325	419.146	1.0928e+07	5307.08	6.44715e+08	308	194	174.451	28.9241	60.6079	50.5854	43.9643	19.2636
pfscan	PS50271	IPR001607	Zinc finger, UBP-type	0	0	4.06667	156.924	95.6429	121364	1238.07	4.59804e+06	16	15	196.3	38.85	62.25	55.5143	51.2571	19.2461
superfamily	SSF88723		PIN domain-like	0	0	1.46667	6.12381	0	0	4911.6	1.16378e+08	16	15	837.6	30.652	40.4333	33.5867	31.1933	19.2377
pfscan	PS50824	IPR004020	DAPIN domain	0.263158	0.538012	5.5	110.158	310.632	294957	2294.3	5.90167e+06	39	20	274.125	54.9507	72.5533	66.445	61.5017	19.2156
smart	SM00179	IPR001881	EGF-like calcium-binding domain	0.0571299	0.0402807	2.92982	38.9154	161.94	430150	3935.39	1.42308e+08	1018	119	118.97	26.2641	63.1072	52.1668	44.2933	19.214
pfam	PF00095	IPR008197	WAP-type 'four-disulfide core' domain	0	0	4.53333	167.41	8.4	619.686	1351.4	9.3776e+06	26	16	126.375	70.0401	83.805	79.4425	76.4062	19.2048
pfam	PF02148	IPR001607	Zinc finger, UBP-type	0	0	4.06667	156.924	95.2857	121035	1238.07	4.59804e+06	16	15	195.8	39.0429	62.2214	55.4929	51.2143	19.1883
superfamily	SSF82866		Multidrug efflux transporter AcrB transmembrane domain	0	0	1.5	7	0	0	13296.7	1.54457e+09	22	12	591.875	38.5804	62.3167	54.425	48.05	19.1653
superfamily	SSF55681		Class II aaRS and biotin synthetases	0	0	0.777778	3.5641	0	0	862.889	725506	28	27	901.278	33.2226	52.2741	44.2593	38.6519	19.0407
superfamily	SSF117773	IPR004212	GTF2I-like repeat	0	0	5.8	74.2	112.633	31823	655.2	537486	28	5	293.003	33.0403	50.1067	38.2333	30.7567	19.0406
superfamily	SSF81660	IPR023299	P-type ATPase, cytoplasmic domain N	0.441176	2.07219	4.45714	89.079	1167.03	1.39594e+07	9222.6	1.04869e+09	37	35	672.143	17.9744	46.3353	34.9676	28.6529	19.0369
superfamily	SSF50370	IPR000772	Ricin B, lectin domain	0.241379	0.332512	5.67742	72.3591	297.862	242413	1911.97	4.20941e+06	37	31	396.435	24.7023	35.98	27.2233	23.7883	18.9866
pfam	PF00789	IPR001012	UBX domain	0	0	4.90909	207.491	10.0909	347.291	448.091	520394	11	11	225.273	29.1173	51.6727	43.9091	40.1091	18.9525
pfam	PF01619	IPR002872	Proline dehydrogenase domain	0	0	3	18	1117	715208	3284	8794818	2	2	892.5	7.71	49.85	28	18.9	18.876
pfscan	PS50095	IPR001024	PLAT/LH2 domain	0.0138889	0.00308642	2.88235	19.3603	68.5278	10828.7	2649	6296810	28	17	348.583	22.4562	47.9751	36.8249	28.2804	18.8076
pirsf	PIRSF001199	IPR015446	Bone morphogenetic protein 1/tolloid-like protein	0	0	1.33333	5.33333	542	302119	689	127924	3	3	3011	6.94667	27.0333	15.8667	13	18.7979
pfscan	PS51139	IPR004212	GTF2I-like repeat	0	0	5.8	74.2	7.63333	67.9033	655.2	537486	28	5	282	32.7045	51.1267	38.9233	31.1067	18.6986
pfam	PF08696	IPR014808	DNA replication factor Dna2, N-terminal	0	0	12	0	0	0	1425	0	1	1	645	3.81	24.1	12	9.1	18.6534
pfam	PF06743	IPR010622	FAST kinase leucine-rich	0	0	8.16667	362.167	84.1667	32349.4	1061.5	418352	6	6	207	17.015	45.0167	36.05	29.95	18.6408
pfam	PF05997	IPR010301	Nucleolar, Nop52	0	0	4.5	40.5	29	1250	1344	5832	2	2	631.5	14.895	46.35	34	28.95	18.6273
pfscan	PS50942	IPR013809	ENTH domain	0	0	3.7	44.4556	46	5799	546.2	483759	10	10	392.1	22.3589	40.5667	31.3778	29.4889	18.6109
pfam	PF00953	IPR000715	Glycosyl transferase, family 4	0	0	5	0	10	0	1681	0	1	1	513	58.13	72.5	67.2	61.6	18.5963
pfam	PF11882	IPR021819	Protein of unknown function DUF3402	0.5	0.5	10	162	46	2312	246	61952	2	2	1156.5	15.7	57.55	45.75	36.6	18.5926
pfam	PF05827	IPR024722	BIG/ATPase V1 complex, subunit S1 family	0	0	1.5	4.5	4701	0	3541	21780000	2	2	1215	20.44	72.1	64.8	47.6	18.5831
smart	SM00281	IPR018031		0.1875	0.138393	7.25	77.3571	518.646	390056	6616	1.9746e+07	12	8	384.688	14.3181	46.7646	33.6708	26.8875	18.5513
pfam	PF03736	IPR005492	Leucine-rich glioma-inactivated , EPTP repeat	0.1	0.05	10.8333	628.567	14.0143	170.36	13283.5	1.0021e+09	34	7	129.077	51.5891	73.2625	66.3162	56.8781	18.5127
pfam	PF08709	IPR014821	Inositol 1,4,5-trisphosphate/ryanodine receptor	0	0	6.5	28.3	13.3333	87.0667	1633.33	2.09168e+06	6	6	641.5	2.32	18.0667	7.45	5.06667	18.4529
pfam	PF04101	IPR007235	Glycosyl transferase, family 28, C-terminal	0.4	3.2	15.8095	332.362	66.7	26384	7932.76	9.34303e+07	34	21	218.857	32.8776	44.6952	33.6238	27.7114	18.4475
smart	SM00291	IPR000433	Zinc finger, ZZ-type	0	0	5.82353	97.4044	609.344	3.27431e+06	280868	1291993347910	18	17	132.706	36.4925	57.8406	49.7656	40.9469	18.4304
smart	SM00557	IPR001298	Filamin/ABP280 repeat	0.0138889	0.00173611	2.9	61.2111	590.338	783346	4639.3	1.24724e+08	102	10	297.337	27.5083	71.3565	66.1639	61.6931	18.4128
tigrfam	TIGR00917	IPR004765	Niemann-Pick C type protein	0	0	1	0	3733	0	4444	0	1	1	3681	21.38	50	39.2	32.9	18.405
superfamily	SSF55931		Glutamine synthetase/guanido kinase	0	0	1.125	4.125	0	0	133.25	31601.9	9	9	938.667	63.22	57.9111	51.0889	47.1222	18.3462
pfam	PF00788	IPR000159	Ras-associating (RA) domain	0.0606061	0.0587121	2.72222	18.6063	46.0152	29366.7	1496.39	3.50563e+06	44	36	253.688	26.0535	56.0126	47.3697	40.1738	18.3419
superfamily	SSF102405		MCP/YpsA-like	0	0	7	0	0	0	2202	0	1	1	711	4.29	36.8	17.9	10	18.3154
pfam	PF03602	IPR004398	RNA methyltransferase, RsmD	0.333333	0.333333	13.3333	422.333	110.667	20960.3	222.333	12560.3	3	3	323	24.0867	77.5333	65.5333	51.7667	18.2993
pfam	PF01315	IPR000674	Aldehyde oxidase/xanthine dehydrogenase, a/b hammerhead	0	0	7.5	84.5	109.5	6384.5	1080	7688	2	2	319.5	23.975	53.95	42.6	37.4	18.2826
pfam	PF06428	IPR009449	GDP/GTP exchange factor Sec2, N-terminal	0	0	9.5	180.5	1	2	637.5	597324	2	2	232.5	11.735	58.45	46.7	36.4	18.2577
smart	SM00214	IPR001007	VWFC domain	0.0396552	0.0123892	2.96667	37.0678	112.637	82282.8	7142.53	5.61091e+08	90	30	176.225	45.3151	74.3926	64.8663	55.8286	18.2335
superfamily	SSF110942		HSP90 C-terminal domain	0	0	4.5	37.6667	0	0	1738.5	4.7732e+06	4	4	367.5	33.1425	55.125	42.65	35.875	18.2326
pfam	PF00569	IPR000433	Zinc finger, ZZ-type	0	0	5.88889	91.7516	539.167	2.91858e+06	265487	1220252095720	20	18	116.833	38.3322	62.2611	55.0611	47.3111	18.1741
pfam	PF02946	IPR004212	GTF2I-like repeat	0	0	5.8	74.2	2.76667	5.76333	655.2	537486	28	5	224.522	47.47	62.4083	50.7983	40.535	18.1725
pfam	PF09377	IPR018978	Ribosome maturation protein SBDS, C-terminal	0	0	11	0	95	0	111	0	1	1	363	23.23	45.5	33.6	25.9	18.1682
pfam	PF07842	IPR022783	GC-rich sequence DNA-binding factor domain	0	0	2.75	23.5833	318.333	264342	1091.5	3417737	4	4	676.5	31.3433	48.7	41.1667	36.8667	18.1201
pfam	PF05386	IPR008850	TEP1, N-terminal	0	0	21	0	362.25	0	11888	0	4	1	86.25	114.968	100	100	100	18.1125
smart	SM00132	IPR001781	Zinc finger, LIM-type	0.0891304	0.19624	3	51.971	83.108	78181.5	3765.19	2.61214e+08	183	70	158.31	22.8337	64.1331	55.4021	47.9465	18.111
smart	SM00202	IPR017448	SRCR-like domain	0.270139	0.427487	5.83333	95.2754	293.339	273249	2235.08	4.23088e+06	81	25	296.55	37.8084	54.4839	43.8174	37.1955	18.107
pfam	PF05978	IPR010291	Ion channel regulatory protein, UNC-93	0	0	5.66667	80.3333	213.667	125714	1783.67	8.40926e+06	3	3	367	18.57	50.1333	39.3333	29.4	18.0585
pfscan	PS50023	IPR001781	Zinc finger, LIM-type	0.0954106	0.199198	3	51.971	90.3019	91058.6	3765.19	2.61214e+08	168	70	181.483	17.6766	57.0576	46.5327	38.5849	18.0515
pfam	PF01067	IPR022682	Peptidase C2, calpain, large subunit, domain III	0.307692	0.564103	6.85714	81.2088	348.423	174593	3173.79	1.02139e+07	15	14	421.929	17.1792	48.7423	36.2692	28.4962	18.0439
pfam	PF04571	IPR007651	Lipin, N-terminal	0	0	8	27	2	7	1649	1670347	3	3	332	8.63667	39.2	26.1	19.1333	18.0333
superfamily	SSF57903	IPR011011	Zinc finger, FYVE/PHD-type	0.117163	0.247634	1.77465	26.9276	924.748	6.39264e+07	6784.18	7.23365e+08	249	144	241.117	32.7692	54.5912	45.8293	40.0637	17.996
pfam	PF04116	IPR006694	Fatty acid hydroxylase	0	0	3.33333	45.4667	19.6667	271.467	243.333	84096.7	6	6	333	43.865	66.1833	58.35	51.9667	17.9948
pfam	PF06758	IPR010630	Neuroblastoma breakpoint family (NBPF) domain	0.285714	0.231293	10.75	249.295	345.905	64647.6	4198	1.44839e+07	343	12	193.443	190.213	68.2452	65.506	64.3798	17.9906
superfamily	SSF53223		Aminoacid dehydrogenase-like, N-terminal domain	0	0	3.22222	32.9444	0	0	778.333	668270	9	9	582.333	15.2533	31.8889	24.7667	22.1889	17.951
smart	SM00037	IPR013092	Connexin, N-terminal	0.0526316	0.0526316	4.90476	62.6905	17.9474	2222.27	1737.48	3.12148e+07	22	21	99	86.9775	99.01	90	90	17.9447
pfam	PF01968	IPR002821	Hydantoinase/oxoprolinase	0	0	2	0	1070	0	1887	0	1	1	897	13.59	100	99.7	61.8	17.94
superfamily	SSF51011		Glycosyl hydrolase domain	0	0	2.83333	10.8529	0	0	2118.94	8.7279e+06	29	18	284.65	28.8809	52.2324	45.1956	41.1471	17.8725
smart	SM00119	IPR000569	HECT domain	0.142857	0.349206	1.24138	10.3325	169.536	343023	3853.79	2.54254e+08	31	29	1036.97	16.2168	43.8679	33.5857	27.4536	17.8257
superfamily	SSF47587	IPR004102		0.25	0.25	7	38.6667	305.25	125153	3780.25	3.97929e+07	4	4	398.25	43.825	78	70.675	65.175	17.8131
pfscan	PS50200	IPR000159	Ras-associating (RA) domain	0.030303	0.030303	2.30556	12.6183	51.0152	29500.8	1494.78	3.48383e+06	44	36	274.885	29.2585	52.652	45.3875	38.9434	17.7678
pfam	PF08205	IPR013162	CD80-like, immunoglobulin C2-set	0.25	2.10638	3.09091	36.6397	214.8	163070	3304.93	5.87907e+07	171	55	230.789	58.6795	81.9134	77.61	74.2149	17.75
superfamily	SSF110217	IPR015350	Beta-trefoil DNA-binding domain	0	0	6	32	0.5	0.5	1126.5	880464	2	2	475.5	14.74	43.95	33.3	26.85	17.7327
smart	SM00273	IPR013809	ENTH domain	0	0	3.7	44.4556	39.2222	5865.44	546.2	483759	10	10	374.1	22.29	40.5111	31.3	29.4222	17.7322
pfam	PF05406	IPR008893	WGR domain	0	0	6	52	57	2023	630.333	157512	3	3	240	68.1933	70.8	60.1667	57.3667	17.6586
superfamily	SSF100895		Kazal-type serine protease inhibitors	0	0	3.30769	66.6486	0	0	1500.54	6.48897e+06	83	52	167.241	21.0551	44.2542	33.4856	29.5335	17.6532
pirsf	PIRSF000956	IPR016280	Phosphatidylinositol-4, 5-bisphosphate phosphodiesterase beta	0.5	1	2.75	7.58333	361.5	175654	877.75	431607	4	4	3497.25	13.8125	46.35	36.4	30.35	17.6106
smart	SM00558	IPR003347	JmjC domain	0.225806	0.447312	2.625	24.0484	1003.23	1.00982e+07	10416.1	1.29171e+09	36	32	514.819	21.2413	51.9677	42.0129	36.0484	17.5956
superfamily	SSF57440	IPR013806	Kringle-like fold	0.293981	0.513766	6.82759	147.005	113.962	53632.8	2149.52	4.12723e+06	68	29	253.712	24.9729	52.8578	42.7912	35.7232	17.5875
pfam	PF00454	IPR000403	Phosphatidylinositol 3-/4-kinase, catalytic domain	0.222222	0.418301	3.10526	24.9883	57.1667	20368.4	1123.84	1.8241e+06	23	19	706.895	16.5795	40.9842	31.8263	25.8316	17.573
smart	SM00059	IPR000562	Fibronectin, type II, collagen-binding	0.173077	0.201923	6.93333	110.067	81.8462	57469.8	2624.2	4.64746e+06	25	15	142.3	74.186	86.9964	84.6357	81.7125	17.5545
pfam	PF05856	IPR008384	Actin-related protein 2/3 complex subunit 4	0.5	0.5	38	2888	571.5	650940	1945.5	7.50006e+06	2	2	412.5	11.88	40	28.4	20.1	17.5153
smart	SM00773	IPR008893	WGR domain	0	0	6	52	57.3333	1972.33	630.333	157512	3	3	238	68.5467	70.8	60.1667	57.3667	17.5114
pfam	PF07703	IPR011625	Alpha-2-macroglobulin, N-terminal 2	0.25	0.214286	4.8	44.8444	433.875	1.18745e+06	3831.4	1.49791e+07	16	11	424.909	39.9522	63.1444	53.0889	49.0556	17.4956
pfam	PF00122	IPR008250	P-type ATPase, A domain	0.5	1.17143	4.35135	84.6787	1289.22	1.09488e+07	11196.6	1.13668e+09	40	37	769.601	16.7169	43.4167	33.7167	28.0639	17.4696
pfscan	PS50237	IPR000569	HECT domain	0.142857	0.349206	1.24138	10.3325	168.464	343356	3853.79	2.54254e+08	31	29	1006.41	16.42	44.175	33.8714	27.7179	17.4216
smart	SM00722	IPR006633	Carbohydrate-binding/sugar hydrolysis domain	0	0	7.66667	176.333	24	1328.44	465.333	184134	7	3	434	11.2344	30.2222	19.5778	15.9333	17.4174
pfam	PF01412	IPR001164	Arf GTPase activating protein	0.115385	0.186154	2.53571	21.295	63.5385	58436.7	774.571	763191	34	28	334.607	66.8517	59.9286	51.1143	44.6214	17.384
pfscan	PS50144	IPR002083	MATH/TRAF domain	0	0	2	9.81818	242.583	379012	925.083	3.37182e+06	12	12	430	47.25	58.35	50.3583	46.35	17.3832
smart	SM00611	IPR004179	Sec63 domain	0.166667	0.0833333	4	48	460.833	402909	1284.67	3.76436e+06	5	3	1159.5	25.8317	40.0833	34.55	32.15	17.3807
superfamily	SSF47413	IPR010982	Lambda repressor-like, DNA-binding domain	0.0357143	0.0357143	2.56667	55.2885	116.345	212702	810.167	1.70528e+06	47	30	239.523	23.2136	59.1362	52.6776	48.4	17.305
pfscan	PS50194	IPR017868	Filamin/ABP280 repeat-like	0.0113636	0.00142045	2.5	51	487.78	683947	4117.92	1.03766e+08	104	12	299.51	29.2101	69.7812	63.8579	59.4069	17.3002
pfscan	PS50328		Tyrosine-rich region profile	0	0	1.44828	35.5419	0	0	1551.24	1.91167e+07	36	29	270.233	80.0723	82.0793	78.5991	75.869	17.299
smart	SM00028	IPR019734	Tetratricopeptide repeat	0.0453747	0.0417002	2.96774	56.9908	276.316	3.42188e+06	8735.41	3.68302e+09	709	125	99.1777	47.1218	62.7689	55.4907	49.5626	17.2963
pfscan	PS50963	IPR000538	Link domain	0	0	2.35714	6.4011	172.179	126526	2768.29	1.47598e+07	24	14	281.679	30.0296	69.5363	57.0679	48.906	17.2749
pfscan	PS51192	IPR014001	Helicase superfamily 1/2, ATP-binding domain	0.455446	4.5505	2.6381	33.4832	411.683	3.46108e+06	4386.11	3.23274e+08	135	105	521.135	30.1345	54.8708	46.0425	40.1952	17.2263
superfamily	SSF54695	IPR011333	SKP1/BTB/POZ domain	0.144567	0.406608	0.972973	8.146	339.943	7.73839e+06	4445.57	1.15477e+09	219	185	356.199	43.6626	62.6833	54.7872	50.4613	17.2173
pfscan	PS50102	IPR000504	RNA recognition motif domain	0.134583	0.660991	1.47549	33.8368	325.64	7.17046e+06	2054.48	8.00955e+07	435	205	232.293	38.0905	57.9529	48.5402	42.6666	17.1624
superfamily	SSF57625	IPR002557	Chitin binding domain	0	0	8	2	698	952200	5107	8963378	2	2	151.5	79.915	100	100	100	17.1403
pfscan	PS51115	IPR000034	Laminin IV	0.3125	0.495536	7.25	77.3571	676.625	968789	6616	1.9746e+07	12	8	531.562	14.9431	46.5396	34.5375	28.0354	17.0947
tigrfam	TIGR00834	IPR003020	Bicarbonate transporter, eukaryotic	0.222222	0.194444	0.888889	0.611111	335.222	202087	786.778	314632	9	9	2651.33	18.24	53.8889	43.7889	36.2333	17.0739
pfam	PF01023	IPR013787	S100/CaBP-9k-type, calcium binding, subdomain	0.37037	1.0114	10.4074	857.558	149.407	175184	4637.59	1.80715e+08	27	27	123.444	82.793	90.0556	86.9815	83.7074	17.0473
smart	SM00255	IPR000157	Toll/interleukin-1 receptor homology (TIR) domain	0.190476	0.761905	2.68182	10.6082	475.048	1.50131e+06	160719	275640246049	31	22	445.591	61.2364	61.0727	56.1455	53.7864	17.0428
pfam	PF08148	IPR012961	ATP-dependent RNA helicase Ski2, C-terminal	0	0	3	27	11	0	1021.33	2.27514e+06	7	3	527	26.83	62.1	58.6	56.9	17.0053
superfamily	SSF117018	IPR012308	DNA ligase, ATP-dependent, N-terminal	0	0	1.66667	4.33333	387.333	242556	615.333	282184	3	3	800	63.7367	73.5333	65.5667	59.4333	16.9818
tigrfam	TIGR00322	IPR002728		0	0	2	2	388.5	254184	420	267912	2	2	973.5	34.71	61.55	55.7	52.45	16.9476
pfscan	PS50092	IPR000884	Thrombospondin type-1 (TSP1) repeat	0.153187	0.229942	3.22581	45.9482	135.513	72869.7	2251.45	4.59721e+06	255	65	166.15	33.6105	69.2045	62.208	57.337	16.9095
smart	SM00360	IPR000504	RNA recognition motif domain	0.0638462	0.0914339	1.20603	27.4068	130.825	520927	1759.28	6.29714e+07	438	200	215.283	39.2827	58.9464	49.4283	43.5224	16.8976
superfamily	SSF54556		Chitinase insertion domain	0	0	4.6	13.3	0	0	4328.2	1.45509e+07	5	5	202.8	47.566	80.98	78.6	75.44	16.8923
superfamily	SSF117839		WWE domain	0	0	2.78571	63.2582	0	0	7385	5.21726e+08	18	14	305.286	43.4161	53.0857	44.3143	39.55	16.8921
superfamily	SSF49503	IPR008972	Cupredoxin	0.2	0.247368	5.09524	197.49	2597.19	2.88259e+07	15068.2	1.39657e+09	56	21	402.065	16.7543	37.2452	26.7548	22.3563	16.8623
superfamily	SSF54631		CBS-domain pair	0	0	3.27778	49.6242	0	0	15382.1	1.86447e+09	38	18	214.319	31.8117	56.5676	48.4103	42.7853	16.8595
pfam	PF00630	IPR017868	Filamin/ABP280 repeat-like	0.0118577	0.00154666	2.5	51	295.757	251990	4117.92	1.03766e+08	101	12	292.51	29.1526	69.576	63.8272	59.6427	16.8133
pfam	PF09270	IPR015350	Beta-trefoil DNA-binding domain	0	0	6	32	0.5	0.5	1126.5	880464	2	2	451.5	14.715	43.85	33.15	26.7	16.7994
pfscan	PS51092	IPR000562	Fibronectin, type II, collagen-binding	0.173077	0.201923	6.93333	110.067	84.7308	62544.5	2624.2	4.64746e+06	25	15	142.1	65.6458	83.3482	80.3071	77.2321	16.7947
superfamily	SSF81343		Fumarate reductase respiratory complex transmembrane subunits	0	0	6	91	0	0	1078.67	2.72867e+06	6	3	316	14.1367	51.1333	43.7667	41.5	16.792
prints	PR00453			0	0	8.40625	201.346	0	0	3204.25	1.11527e+07	138	32	39	68.2634	90.449	87.2615	83.7979	16.7743
pfam	PF00018	IPR001452	SH3 domain	0.0654397	0.0680506	1.87273	14.7581	209.901	4.11903e+06	5781.84	7.55553e+08	240	165	134.656	37.7157	66.7234	57.7599	52.7206	16.7727
pfscan	PS50838	IPR002190	MAGE homology domain	0.318182	1.52841	1.45946	14.4219	1146.65	3.60395e+06	11839.9	3.96432e+08	55	37	583.409	76.243	97.7343	94.9543	91.66	16.7653
pfam	PF00412	IPR001781	Zinc finger, LIM-type	0.05	0.0279545	2.64706	48.6198	59.8124	33249.5	2207.62	9.44599e+07	180	68	161.79	18.5955	57.6839	46.9977	39.8113	16.7597
superfamily	SSF50249	IPR012340	Nucleic acid-binding, OB-fold	0.14135	0.262171	1.61728	15.1892	347.382	1.80468e+06	2681.12	1.24122e+08	119	82	354.165	32.9142	54.7574	46.3591	41.3432	16.7365
pfam	PF06650	IPR009543	Vacuolar protein sorting-associated protein 13, SHR-binding domain	0	0	3	3	700.333	1.3906e+06	2633	6899131	3	3	782	18.1333	41.1667	31.2	26.0667	16.7276
smart	SM00180	IPR002049	Laminin EGF domain	0.0572081	0.0283712	3.51429	31.0807	55.7816	6532.63	3689.34	1.50897e+07	299	35	143.913	28.6875	69.8224	60.453	51.0481	16.7234
smart	SM00160	IPR000156	Ran binding domain	0.375	0.505682	8.58333	292.992	77.0417	30597.4	1437.5	9.57465e+06	22	12	384.438	212.412	52.275	42.95	39.1458	16.7169
pfam	PF06008	IPR009254	Laminin alpha, domain I	0.4	0.8	9.16667	88.1667	644	837828	5721	2.91409e+07	6	6	782	9.446	36.56	23.66	16.96	16.7104
pfam	PF06701	IPR010606	Mib-herc2	0	0	7	104	2.125	5.39583	1176	1.74779e+06	7	5	184.8	14.7875	57.6125	34.125	28.7125	16.6649
pfam	PF00622	IPR003877	SPRY domain	0.552941	2.44062	3.85556	46.9789	266.776	488070	5894.73	8.62102e+08	139	90	345.744	76.7212	76.4921	70.4634	65.9543	16.6326
pfscan	PS50940	IPR002557	Chitin binding domain	0	0	8	2	697.5	953580	5107	8963378	2	2	147	79.98	100	100	100	16.6312
superfamily	SSF81452	IPR000298	Cytochrome c oxidase subunit III domain	0	0	2	8	3.5	24.5	445.5	396940	2	2	585	102.9	100	100	100	16.5463
pfam	PF09258	IPR015338	Exostosin , C-terminal	0	0	2.8	19.2	17	128	513	825024	5	5	738	11.534	35.8	23.86	18.98	16.5418
pfscan	PS50196	IPR000156	Ran binding domain	0.375	0.505682	8.58333	292.992	77.1875	30681.1	1437.5	9.57465e+06	22	12	381.438	211.391	51.9917	42.8417	39.3625	16.4965
superfamily	SSF102114		Radical SAM enzymes	0	0	2.11111	12.3611	0	0	785.778	1.07462e+06	9	9	768	10.6275	33.8375	24.125	20.1125	16.4586
smart	SM00049	IPR000591	DEP domain	0.047619	0.047619	3.61905	89.9476	73.5714	38102.9	1021.52	1.31228e+06	24	21	233.714	27.2851	51.1302	42.8413	39.3127	16.4533
pfam	PF01406	IPR024909	Cysteinyl-tRNA synthetase/mycothiol ligase	0	0	2.5	19	202	118207	806	585308	4	4	615	79.1475	53.45	42.4	37.575	16.4359
pfam	PF00207	IPR001599	Alpha-2-macroglobulin	0.125	0.125	4.8	44.8444	634.375	674291	3831.4	1.49791e+07	16	11	267	44.6889	61.8222	55.4778	50.0889	16.4053
pfscan	PS51060	IPR004102		0.25	0.25	7	38.6667	302.75	123142	3780.25	3.97929e+07	4	4	360	42.3225	79.425	71.675	65.575	16.3964
tigrfam	TIGR01092	IPR005766	Delta l-pyrroline-5-carboxylate synthetase	0	0	2	0	0	0	472	0	1	1	2190	19.31	37.4	28	24.6	16.3812
superfamily	SSF52954	IPR004154	Anticodon-binding	0.235294	0.941176	3.77778	84.7712	49.7059	9196.97	958.556	796022	18	18	414.667	32.2088	57.3	48.9353	44.5529	16.3548
pfam	PF02023	IPR003309	SCAN domain	0.384615	2.79035	3.4717	39.4463	116.538	115657	2908.42	1.35036e+08	59	54	266.389	76.4556	88.3877	84.9383	80.4216	16.3429
pfscan	PS50002	IPR001452	SH3 domain	0.150266	0.741448	1.98421	17.9839	489.852	1.28173e+07	5267.61	6.57871e+08	295	190	183.341	25.2634	56.975	45.7942	38.7714	16.3198
smart	SM00494	IPR002557	Chitin binding domain	0	0	8	2	697.5	953580	5107	8963378	2	2	144	79.965	100	100	100	16.2917
superfamily	SSF82895	IPR000884	Thrombospondin type-1 (TSP1) repeat	0.132219	0.17482	3.26984	45.3292	137.571	76508.1	2220.13	4.58488e+06	297	66	164.246	27.5635	61.3397	52.0988	46.3545	16.286
smart	SM00973	IPR004179	Sec63 domain	0.125	0.0625	3.25	34.25	491.625	272398	1309.25	2.51199e+06	6	4	1091.62	21.8508	36.7583	29.9333	27.3667	16.2829
superfamily	SSF56420	IPR023635	Peptide deformylase	0	0	7	0	93	0	1283	0	1	1	525	14.26	44.3	33	28.8	16.2802
superfamily	SSF54791		Eukaryotic type KH-domain (KH-domain type I)	0	0	1.4	15.9273	0	0	1376.62	2.54423e+07	100	45	278.879	34.2932	62.1047	54.615	48.7221	16.2658
pfam	PF01417	IPR001026		0	0	3.45455	40.6727	35.3	5334.46	531.455	437775	11	11	335.182	20.973	42.35	31.33	27.81	16.2638
superfamily	SSF47353	IPR008916	Retrovirus capsid, C-terminal	0.388889	2.69497	3.45455	38.0303	110.037	111749	2886.22	1.30191e+08	61	56	272.107	80.8738	85.9202	82.3524	79.331	16.2424
pfam	PF00055	IPR008211	Laminin, N-terminal	0.266667	0.352381	4.2	50.3143	296.333	484194	3688.87	1.87414e+07	15	15	697.6	10.126	36.76	25.18	19.56	16.2042
pfam	PF01866	IPR002728		0	0	2	2	389.5	255612	420	267912	2	2	930	32.825	61.55	55.7	52	16.1903
pfscan	PS50294	IPR017986	WD40-repeat-containing domain	0.664108	4.57161	2.64224	32.2308	1108.41	5.99169e+07	6748.55	1.87902e+09	325	236	629.541	23.6887	48.5263	39.393	33.9847	16.1698
pfam	PF07647	IPR011510		0.103896	0.120643	2.53846	43.5764	216.835	2.37821e+06	2567.1	1.20198e+08	102	78	178.038	26.5446	60.0782	50.4259	41.1857	16.1486
pfam	PF00093	IPR001007	VWFC domain	0.06	0.0483333	3.07692	41.1138	123.573	90221.9	8051.73	6.44234e+08	54	26	173.038	42.3009	75.0468	66.7879	58.1346	16.1382
pfam	PF00076	IPR000504	RNA recognition motif domain	0.0646701	0.0718939	1.2398	27.9781	157.934	730893	2097.59	8.32802e+07	395	197	193.181	42.4884	61.6428	52.4867	46.449	16.1276
pfscan	PS50804	IPR003309	SCAN domain	0.384615	2.79035	3.4717	39.4463	68.5	53416.3	2908.42	1.35036e+08	59	54	236.38	92.1606	98.1667	95.4136	90.7414	16.1063
pfscan	PS51182	IPR014020	Tensin phosphatase, C2 domain	0	0	2.57143	20.619	66	20492.4	1721.86	7.66747e+06	8	8	402	26.7413	54.8875	44.1375	38.425	16.0479
smart	SM00061	IPR002083	MATH/TRAF domain	0	0	2	9.81818	241.5	378238	925.083	3.37182e+06	12	12	362.25	51.2542	63.7333	55.1	50.2167	15.9954
pfam	PF07651	IPR011417	AP180 N-terminal homology (ANTH) domain	0	0	2	17.5	27.125	1223.27	570.444	537616	9	9	584.667	25.9	45.5875	35.825	33.4625	15.9921
superfamily	SSF53706		Formate dehydrogenase/DMSO reductase, domains 1-3	0	0	3	0	0	0	81	0	1	1	1272	17.69	41.9	32.8	26.2	15.989
pfam	PF08315	IPR013169	mRNA splicing factor, Cwf18	0	0	22	0	113	0	139	0	1	1	399	2.36	18.2	5.7	3.3	15.976
pfam	PF10409	IPR014020	Tensin phosphatase, C2 domain	0	0	2.57143	20.619	66	20492.4	1721.86	7.66747e+06	8	8	400.125	26.83	54.8875	44.125	38.3875	15.9731
smart	SM00382	IPR003593		0.778898	6.17435	5.625	128	292.949	1.4699e+06	3006.12	6.67196e+07	243	128	494.945	24.4817	50.7571	40.3902	34.632	15.9653
superfamily	SSF63562	IPR006110	RNA polymerase, subunit omega/K/RPB6	0	0	12	0	6	0	99	0	1	1	378	10.35	35.1	20	16.5	15.9214
pfscan	PS50860	IPR018165	Alanyl-tRNA synthetase, class IIc, core domain	0.5	1	5	33.3333	332.5	138039	1091.25	288987	4	4	1450.5	30.615	55.55	47	39.675	15.9161
superfamily	SSF53271		PRTase-like	0	0	1.69231	19.0641	0	0	12370.1	5.02259e+08	15	13	596.885	28.4669	43.6269	36.6038	30.8115	15.889
superfamily	SSF57535	IPR000436	Sushi/SCR/CCP domain	0.328318	1.23963	5.75	138.918	312.669	423512	4994.73	1.93849e+08	428	57	187.459	37.5602	60.7515	52.642	47.1035	15.8804
smart	SM00449	IPR018355		0.575	2.57658	3.63529	44.163	300.221	753067	5869.78	9.07839e+08	134	85	377.101	76.4882	77.2691	70.8695	66.129	15.8705
pfscan	PS51165	IPR004114	THUMP domain	0.333333	0.333333	13.3333	329.333	60.3333	7954.33	516.333	59164.3	3	3	332	57.1633	65.1333	58.0667	55.2	15.801
pfam	PF03089	IPR004321	V-D-J recombination activating protein 2	0	0	1	0	278	0	1422	0	1	1	1578	187.69	100	100	100	15.78
superfamily	SSF49401	IPR008966	Adhesion domain	0	0	7	0	1657	0	18102	0	1	1	363	20.96	62.1	45.3	36	15.7796
superfamily	SSF54160	IPR016197	Chromo domain-like	0	0	1.13889	13.4944	176.043	530652	1548.06	9.69582e+06	46	36	438.764	41.3869	52.5314	42.8314	36.6314	15.7501
pfam	PF00617	IPR001895	Ras guanine-nucleotide exchange factors catalytic domain	0.172414	0.29064	2.03226	13.4989	108.414	161465	1387.35	3.44348e+06	35	31	542.168	16.9328	48.5033	37.0611	28.8011	15.7486
pfam	PF02259	IPR003151	PIK-related kinase, FAT	0.166667	0.166667	4	9	191.667	155728	1396.14	1.58265e+06	7	7	1042.29	8.60833	26.3333	17.4167	13.8167	15.6789
pfscan	PS50082	IPR001680	WD40 repeat	0.164446	0.433162	2.63348	33.4332	137.792	791291	7051.22	1970995707	788	224	110.695	43.5135	65.9592	58.8874	53.5033	15.6524
pfam	PF03571			0	0	2	0	0	0	2458	0	1	1	1683	12.75	46.5	32.9	26.8	15.6519
pfam	PF01607	IPR002557	Chitin binding domain	0	0	8	2	697.5	953580	5107	8963378	2	2	138	79.84	100	100	100	15.6129
pfam	PF00917	IPR002083	MATH/TRAF domain	0	0	2	9.81818	242.417	378948	925.083	3.37182e+06	12	12	392.5	44.7167	57.3417	50.0083	46.0333	15.593
prints	PR00245	IPR000725	Olfactory receptor	0.148762	0.233523	4.27859	43.4133	100.582	26447.2	2785.92	6.93865e+06	2370	343	35.4053	165.978	96.6303	96.0596	95.9256	15.5672
smart	SM00589	IPR006574	SPRY-associated	0.15	0.335897	3.48889	41.6646	195.575	331715	1696.18	4.43747e+06	86	45	156.156	44.0135	74.4851	64.555	54.8759	15.5643
pfam	PF07525	IPR001496	SOCS box domain	0.0277778	0.0277778	2.91892	34.521	22.6111	2002.53	5570.78	3.34863e+08	39	37	112.216	63.9253	87.0054	85.6027	80.9054	15.5356
pfam	PF00097	IPR018957	Zinc finger, C3HC4 RING-type	0.0625	0.100962	1.9871	21.2726	234.653	5.36533e+06	2678.09	1.11005e+08	231	155	123.303	46.9049	64.8941	54.9017	50.8198	15.5327
pfam	PF01237	IPR000648	Oxysterol-binding protein	0.166667	0.151515	1.91667	22.9924	49.0833	4000.63	1106.17	9.40193e+06	12	12	1077.25	13.6908	40.2167	27.8333	22.45	15.5265
prints	PR00464	IPR002402	Cytochrome P450, E-class, group II	0.0444444	0.0296296	9.26667	110.495	28.3333	7882.3	2419	7.85796e+06	45	15	53	102.155	96.9756	95.62	93.8311	15.5012
pfam	PF00535	IPR001173	Glycosyltransferase 2-like	0.296296	0.447293	4.78571	71.1376	169.852	179603	1017.79	1.55028e+06	29	28	464.143	19.225	37.1571	28.1536	24.1643	15.4669
pfam	PF05731	IPR008858	TROVE domain	0.5	0.5	11	200	1088.5	2.25356e+06	5961.5	7.02468e+07	2	2	1207.5	19.655	41.65	34.55	30.6	15.4541
pfam	PF05986	IPR010294	ADAM-TS Spacer 1	0.0869565	0.083004	2.95833	20.7373	129.391	102496	2607.54	5.34007e+06	24	24	330.875	18.1448	44.9609	35.5652	31.113	15.4455
superfamily	SSF46626	IPR009056	Cytochrome c-like domain	0	0	3.16667	52.9667	6.2	49.2	904.333	1.26408e+06	6	6	325.5	58.49	61.1	56.7333	54.1	15.4266
pirsf	PIRSF036429	IPR005766	Delta l-pyrroline-5-carboxylate synthetase	0	0	2	0	0	0	472	0	1	1	2379	16.04	32.4	23.8	20.6	15.4159
smart	SM00693	IPR006614	Peroxin/Ferlin domain	0	0	7.66667	58.3333	4.16667	18.0833	1331.33	40820.3	6	3	175.5	35.4367	66.0833	52.3333	43.6833	15.4006
pfscan	PS50038	IPR020067	Frizzled domain	0.113636	0.0936147	1.91304	31.7194	201.818	137848	1072.87	1.14744e+06	32	23	363.587	17.9267	70.9935	60.7913	43.9587	15.3972
pfam	PF01327	IPR023635	Peptide deformylase	0	0	7	0	92	0	1283	0	1	1	498	12.69	43.8	32.3	28	15.2687
superfamily	SSF48350	IPR008936	Rho GTPase activation protein	0.395349	1.11245	1.70787	6.7546	2688.87	3.16346e+08	15148	5.80062e+09	108	89	761.243	16.2573	47.1326	35.7306	28.773	15.2497
pfam	PF00638	IPR000156	Ran binding domain	0.375	0.505682	8.58333	292.992	74.0208	28179.3	1437.5	9.57465e+06	22	12	348.5	212.132	52.4333	43.3	39.4208	15.2001
pfam	PF03662	IPR005199	Glycoside hydrolase, family 79	0	0	6.5	60.5	450	405000	1429	470450	2	2	625.5	11.23	26.4	17.5	15.15	15.1796
pfam	PF01454	IPR002190	MAGE homology domain	0.30303	1.5303	1.45946	14.4219	952.727	2.62961e+06	11839.9	3.96432e+08	55	37	500.584	76.9833	97.8543	95.0314	91.7343	15.0845
pfam	PF04621	IPR006715	PEA3-type ETS-domain transcription factor, N-terminal	0	0	3.66667	40.3333	512	497028	527.333	483881	3	3	1029	8.55	23.0333	14.5	11.5	15.0523
superfamily	SSF49309	IPR008958	Transglutaminase, C-terminal	0.0555556	0.0277778	3.66667	10	155.833	134281	1945.22	5.28707e+06	18	9	320	22.3611	52.9611	43.8278	39.7167	15.0167
pfam	PF00261	IPR000533	Tropomyosin	0	0	2.5	25	8.25	126.25	18.75	353.583	4	4	705.75	15.4025	42.55	29.825	22.825	15.0148
pfam	PF10288	IPR019407	Cytoplasmic tRNA 2-thiolation protein 2	0	0	5	0	1166	0	5288	0	1	1	300	43.83	99.7	99.4	99.4	14.955
smart	SM00597	IPR006580	Zinc finger, TTF-type	0	0	6	0	46	0	1265	0	2	1	249	106.57	100	100	100	14.94
superfamily	SSF81296	IPR014756	Immunoglobulin E-set	0.542629	3.29759	3.72277	98.6424	277.98	1.03011e+06	2859.16	6.78551e+07	266	102	401.896	30.372	55.9762	48.3672	42.9111	14.9361
pfam	PF09596	IPR019082	Neurogenic mastermind-like, N-terminal	0	0	7.66667	82.3333	0.333333	0.333333	1306.67	190181	3	3	176	3.48667	63.8667	42.8333	0	14.9264
tigrfam	TIGR00066	IPR000101	Gamma-glutamyltranspeptidase	0	0	2	0	152	0	835	0	1	1	1554	7.65	47.9	27.4	19.8	14.8873
smart	SM00145	IPR001263	Phosphoinositide 3-kinase, accessory (PIK) domain	0.222222	0.194444	3.66667	45.75	22.6667	1262	947.778	2.54128e+06	9	9	583	21.1433	51.7556	41.7111	35.5222	14.8736
pfam	PF04109	IPR007241	Autophagy-related protein 9	0.5	0.5	5.5	4.5	402.5	301864	1265.5	280500	2	2	1078.5	42.34	89.65	82.75	59.6	14.8554
pfam	PF03820	IPR004686	Tricarboxylate/iron carrier	0	0	2.8	12.7	18.6	1176.8	76	3840	5	5	910.8	8.384	25.98	15.92	12.48	14.8151
pfam	PF00365	IPR000023	Phosphofructokinase domain	0.166667	0.0833333	3.33333	5.33333	187.5	31806.2	907.667	1.12707e+06	6	3	889.5	15.8956	53.3889	39.1833	29.2222	14.7996
superfamily	SSF63501	IPR020067	Frizzled domain	0.113636	0.0936147	1.91304	31.7194	178.932	138294	1072.87	1.14744e+06	32	23	356.087	17.583	69.6391	59.6935	43.4304	14.7919
tigrfam	TIGR01023	IPR001705	Ribosomal protein L33	0	0	32	0	0	0	178	0	1	1	147	14.98	31.4	23.7	19.2	14.7706
pfam	PF01392	IPR020067	Frizzled domain	0.113636	0.0936147	1.91304	31.7194	197.227	139191	1072.87	1.14744e+06	32	23	339.587	19.1157	72.7978	65.1696	49.8522	14.7464
pfscan	PS50027	IPR002049	Laminin EGF domain	0.045184	0.0357892	3.34483	32.0911	63.9176	11775	3539.28	1.66788e+07	150	29	147.819	23.7866	66.0829	58.3157	47.4562	14.7442
smart	SM00054	IPR002048	EF-hand domain	0.139928	0.314757	3.74286	54.178	130.312	554351	4031.28	8.10481e+08	385	141	84.0003	41.4361	66.6162	58.7188	53.0242	14.7287
pfscan	PS50287	IPR001190	SRCR domain	0.314493	0.46574	5.08696	81.4466	309.621	280013	2481.7	4.6464e+06	81	24	285.021	44.2804	61.908	52.4756	45.9511	14.7283
pfam	PF08441	IPR013649	Integrin alpha-2	0.5	0.5	2.36842	9.1345	1200.67	3.69527e+06	1946.32	5.95114e+06	19	19	1261.58	28.4367	57.2333	46.5444	39.5611	14.7243
smart	SM00710	IPR006626	Parallel beta-helix repeat	0.0666667	0.0266667	17.3333	635.467	4.3444	42.2869	4121.83	3.71336e+07	66	6	68.0348	57.9977	65.9496	60.8927	58.4755	14.7159
smart	SM00015	IPR000048	IQ motif, EF-hand binding site	0.0488855	0.0327827	5.25	125.638	1064.44	4.7907e+07	9865.6	2.21938e+09	182	48	65.9864	57.4807	74.0598	67.0205	61.9405	14.686
prints	PR00121			0	0	8.23077	195.526	0	0	1412	4.68709e+06	75	13	59.6538	68.2509	82.6977	77.6981	73.7097	14.6401
pfscan	PS50026	IPR000742	EGF-like domain	0.209181	1.02006	3.35196	49.9485	119.463	297610	6950.31	2.0516e+09	1170	184	111.522	28.6705	61.4202	50.8091	43.2882	14.5685
superfamily	SSF142019		Nqo1 FMN-binding domain-like	0	0	2	0	0	0	49	0	1	1	726	47.83	100	98.1	84.6	14.52
pfscan	PS50856	IPR005533	AMOP domain	0	0	2.5	9.66667	25	475	853.25	551704	4	4	441.75	11.775	65.65	51.175	30.925	14.5004
smart	SM00723	IPR005533	AMOP domain	0	0	2.5	9.66667	25	475	853.25	551704	4	4	441.75	11.775	65.65	51.175	30.925	14.5004
pfam	PF09271	IPR015351	LAG1, DNA binding	0	0	6	32	1	2	1126.5	880464	2	2	403.5	7.545	42.35	32.2	22.55	14.4998
superfamily	SSF140860		Pseudo ankyrin repeat-like	0	0	5	18	0	0	659.5	222444	2	2	603	10.545	33.95	21.15	17.15	14.4758
pirsf	PIRSF031402	IPR016973	Integral membrane protein SYS1	0	0	5	0	0	0	1962	0	1	1	465	45.92	62	44.3	41.4	14.415
pfam	PF08151	IPR012968	FerIin domain	0.25	0.25	13.5	25.6667	32.75	1272.92	1967	996261	4	4	212.25	23.995	61.325	51.075	45.875	14.3949
pfam	PF00621	IPR000219	Dbl homology (DH) domain	0.522388	3.98055	3.92647	69.293	889.261	9.99841e+06	7683.84	5.86545e+08	75	68	529.626	14.8047	45.0841	34.0389	28.0943	14.3929
pfam	PF03950	IPR020059	Glutamyl/glutaminyl-tRNA synthetase, class Ib, anti-codon binding domain	0	0	2.5	4.5	10.5	24.5	673.5	529420	2	2	546	54.37	74.4	67.95	65	14.3622
superfamily	SSF81383	IPR001810	F-box domain	0.246154	1.59471	3.06061	60.427	69.5385	53211.1	923.288	2.87283e+06	71	66	297.485	20.4637	46.7414	35.4051	29.0742	14.337
pfam	PF08236	IPR013257	SRI, Set2 Rpb1 interacting	0	0	8	0	0	0	2678	0	1	1	276	21.97	64.9	50.4	42.4	14.3299
superfamily	SSF81631		PAP/OAS1 substrate-binding domain	0	0	1.33333	5.66667	0	0	954.4	1.39012e+06	21	15	476.833	44.1693	58.14	50.8456	45.8644	14.3161
pfam	PF01394	IPR022365	Clathrin, heavy chain, propeller repeat	0	0	11.3333	385.333	2.16667	6.72222	1344.33	4.41365e+06	7	3	108.667	48.3942	66.8417	59.8833	56.1167	14.2581
pfscan	PS51151	IPR002715	Nascent polypeptide-associated complex NAC domain	0	0	4.6	94.8	2	3.5	3777.2	2.30429e+07	5	5	195	105.252	71.04	61.18	60.72	14.2489
superfamily	SSF47923	IPR000195	Rab-GTPase-TBC domain	0.255814	0.397287	2.45455	56.0677	224.372	558139	2800.91	5.85165e+07	111	44	471.818	16.6344	45.9338	35.8064	29.2733	14.1874
pfscan	PS50280	IPR001214	SET domain	0.0909091	0.131078	1.73913	9.88599	151.568	147558	1198.8	1.91874e+06	56	46	345.693	22.7742	49.1956	38.8289	33.8289	14.1636
pfam	PF00004	IPR003959	ATPase, AAA-type, core	0.179245	0.375907	1.90741	16.8781	99.2453	112337	939.778	3.35341e+06	63	54	368.625	28.0027	52.9849	42.3475	36.517	14.1566
pfam	PF09014	IPR015104	Beta-2-glycoprotein-1 fifth domain	0	0	13	0	1950	0	2895	0	1	1	252	17.45	43.2	32.8	26.5	14.1523
pfscan	PS51065	IPR006573	NEUZ domain	0	0	2	20	60.0417	6161.67	673	599138	12	5	483.4	21.4013	65.26	58.6733	53.12	14.1081
pfam	PF05624	IPR008664	LISCH7	0	0	7.33333	30.3333	130	49537	1182.33	921756	3	3	142	42.0367	78.2	75.4667	69.0667	14.1045
prints	PR00510	IPR013998	Nebulin	0	0	20.5	364.5	1.41667	4.01389	16977	2531250	12	2	53	166.143	91.7833	90.55	89.3167	14.1029
pfam	PF00749	IPR020058	Glutamyl/glutaminyl-tRNA synthetase, class Ib, catalytic domain	0	0	1.66667	4.33333	237	69559	789.667	305194	3	3	917	26.1967	53.2333	45.9333	41.3333	14.0917
superfamily	SSF46934	IPR009060	UBA-like	0.0512821	0.049284	1.97561	17.308	207.058	321553	5599.2	8.56345e+08	96	82	170.741	37.9195	56.3358	49.3475	43.8777	14.0881
superfamily	SSF81301		Nucleotidyltransferase	0	0	1.2381	4.59048	0	0	772.429	1.09204e+06	27	21	550.095	19.3713	45.1341	32.6484	27.7175	14.0866
pfam	PF01844	IPR002711	HNH endonuclease	0	0	33	0	0	0	3145	0	1	1	114	3.71	37.4	17.5	13	14.0699
superfamily	SSF48403	IPR020683	Ankyrin repeat-containing domain	0.782427	7.12683	3.7621	51.8339	813.688	1.63673e+07	3967.92	3.64584e+08	337	249	593.706	19.278	40.2904	30.1959	25.1343	14.0688
tigrfam	TIGR00562	IPR004572	Protoporphyrinogen oxidase	0	0	1	0	269	0	318	0	1	1	1404	67.84	100	100	96.6	14.04
pfam	PF02762	IPR014742	Adaptor protein Cbl, SH2-like	0	0	7.66667	97.3333	2.33333	6.33333	589.333	434380	3	3	255	16.7233	41.4	29.2333	24.6333	14.0187
pfam	PF03782	IPR005533	AMOP domain	0	0	2.5	9.66667	24.6667	460.333	853.25	551704	4	4	427.5	11.6325	65.525	50.95	30.475	14.006
smart	SM00864	IPR003008	Tubulin/FtsZ, GTPase domain	0.1	0.2	1.08696	11.083	208.45	361771	478.13	577054	41	23	596.163	48.7386	65.9314	59.2324	53.9	13.9947
pfam	PF06327	IPR009398	Adenylate cyclase, conserved domain	0	0	3.66667	51.8667	7.83333	39.7667	349.833	57795.8	6	6	295	12.385	52.8	43.3833	37.2167	13.9895
prints	PR01080	IPR001321	Hypoxia-inducible factor-1 alpha	0	0	25	0	9.75	0	506	0	4	1	59.25	136.96	94.35	90.825	87.375	13.9756
superfamily	SSF109854		DinB/YfiT-like putative metalloenzymes	0	0	34	0	0	0	3051	0	1	1	171	11.09	24	15.6	13.1	13.9536
pfam	PF00652	IPR000772	Ricin B, lectin domain	0.208333	0.259058	3.65385	28.0754	334.125	279971	1512.12	2.57135e+06	31	26	349.423	29.0856	45.684	36.972	32.604	13.951
pfam	PF04499	IPR007587	SIT4 phosphatase-associated protein family	0	0	3	0	68.1667	2931.58	745	485212	6	3	587.5	9.58667	45.6833	29.9833	18.9167	13.9459
superfamily	SSF46689	IPR009057	Homeodomain-like	0.181567	2.24719	1.11803	8.67023	621.589	5.53203e+07	2466.78	3.91672e+08	444	306	226.48	33.3268	61.3169	51.0645	42.8446	13.9345
pfam	PF01826	IPR002919	Trypsin Inhibitor-like, cysteine rich domain	0.03125	0.0078125	4.44444	40.2778	140.219	51513.5	10332.2	1.43857e+08	39	9	164.454	35.7816	71.7907	60.4749	54.7568	13.9186
pfam	PF06588	IPR010565	Muskelin, N-terminal	0	0	22	0	7	0	38	0	1	1	585	2.22	10.8	5	3.6	13.8996
pfam	PF11712	IPR021013	ATPase, vacuolar ER assembly factor, Vma12	0	0	3	18	674	0	1841	5120000	2	2	378	35.52	86.6	75.6	71.5	13.8882
pfam	PF00002	IPR000832	GPCR, family 2, secretin-like	0.55	0.786842	3.33333	54.5333	1167.1	1.55116e+07	6790.19	6.10059e+08	52	49	729.964	17.4202	47.0041	36.1194	30.151	13.8703
pfscan	PS50097	IPR000210	BTB/POZ domain	0.0225564	0.0222146	0.963504	6.34425	150.312	1.99989e+06	5678.05	1.55489e+09	163	137	206.865	46.9278	64.9497	58.7547	55.0264	13.8589
superfamily	SSF82771	IPR000305	GIY-YIG nuclease superfamily	0	0	4.5	24.5	0.5	0.5	50	4802	2	2	231	9.28	94.2	66.4	31.85	13.8481
prints	PR01248	IPR002957	Keratin, type I	0.087931	0.0302956	5.475	70.1532	71.6322	15795.6	2361.45	8.18571e+06	254	40	58.9504	75.7703	94.9762	92.1402	89.1655	13.8392
prints	PR00613	IPR002335	Myoglobin	0	0	11.5	329.5	2.26944	2.82005	24838.2	1.5167e+09	21	6	60.5167	107.422	81.0919	76.8244	69.8708	13.8238
pfscan	PS51205	IPR003123	VPS9 domain	0.0909091	0.0909091	2.36364	16.6545	157.364	180667	1612.73	2.93562e+06	11	11	432.545	16.4136	57.6455	44.8455	35.2727	13.8013
pfam	PF01602	IPR002553	Clathrin/coatomer adaptor, adaptin-like, N-terminal	0.214286	0.335165	1.33333	12.8095	317.786	339073	683.8	723649	17	15	1457.27	15.9073	39.8667	29.8933	24.6333	13.7991
smart	SM00297	IPR001487	Bromodomain	0.0375	0.030609	1.2619	7.71022	352.546	2.03419e+06	5814.48	5.25891e+08	72	42	328.984	35.0713	59.4175	50.9232	45.5232	13.7971
pfam	PF07810	IPR012496	TMC	0.142857	0.142857	4.75	11.0714	38.5714	6305.95	2064.12	1.77824e+06	17	8	333	17.7462	52.55	41.4	34.3625	13.7812
pfscan	PS50184	IPR001007	VWFC domain	0.101235	0.0767078	2.89286	38.5437	421.525	2.88802e+06	7570.14	5.99764e+08	62	28	185.412	38.0719	71.2953	61.7633	52.3696	13.759
superfamily	SSF51690	IPR002638	Quinolinate phosphoribosyl transferase, C-terminal	0	0	2.4	23.3	128.25	55946.2	1030.2	2.9373e+06	6	5	588.6	20.319	43.34	32.39	26.37	13.6901
pfam	PF03372	IPR005135	Endonuclease/exonuclease/phosphatase	0.32	0.393333	1.65385	6.87538	839.4	2.8182e+06	4089.04	1.37938e+08	27	27	903	20.7673	53.5231	42.5962	34.1115	13.6808
pfam	PF09496	IPR018464	Centromere protein O	0	0	6	0	19	0	723	0	1	1	228	142.97	100	100	100	13.68
superfamily	SSF50978	IPR017986	WD40-repeat-containing domain	0.902469	7.14204	2.58759	28.6095	1043.52	4.9071e+07	5501.04	1.53132e+09	365	280	935.199	20.937	44.204	34.507	29.3671	13.6637
pfam	PF00932	IPR001322	Lamin Tail Domain	0	0	4.25	72.25	21	819	148.5	10732.3	5	5	324.6	7.43	44.22	34.38	22.24	13.6408
pfam	PF08357	IPR013568	SEFIR domain	0.333333	0.266667	6.5	103.9	63.6667	12992.7	1637.83	846919	7	6	403.5	28.04	66.975	56.5167	39.4667	13.6141
pfam	PF11515	IPR021097	CPH domain	0	0	3.75	14.9167	26.3333	1314.33	1304.5	935174	4	4	226.5	48.2967	80.1	77.5333	75.3	13.607
superfamily	SSF109640	IPR001909	Krueppel-associated box	0.661429	5.76398	6.03361	69.3977	953.186	5.54064e+07	4262.07	2.86998e+08	498	357	181.344	32.4573	50.0409	41.5345	36.2849	13.5773
smart	SM00431	IPR003309	SCAN domain	0.45098	3.05255	3.51923	40.0977	217.725	272039	2942.1	1.37622e+08	58	53	327.877	44.747	71.6195	63.9396	56.4516	13.5732
pfscan	PS50041	IPR001304	C-type lectin	0.7148	6.02489	6.04762	87.2507	254.95	289956	1759.13	5.38802e+06	146	84	344.87	41.3773	61.3484	52.2384	45.8889	13.5621
pfam	PF10569	IPR019565	Alpha-2-macroglobulin, thiol-ester bond-forming	0	0	4.77778	50.4444	111.286	39437.6	3920.89	1.67614e+07	15	10	89.7	90.085	100	100	100	13.5525
pfam	PF09268	IPR015348	Clathrin, heavy chain, linker, core motif	0	0	11.3333	385.333	1.5	4.5	1344.33	4.41365e+06	3	3	69	161.09	100	100	100	13.5446
pfam	PF00637	IPR000547	Clathrin, heavy chain/VPS, 7-fold repeat	0.244898	0.419825	4.75	140.214	70.0204	23180.7	1000.62	1.79392e+06	26	8	390.75	34.9933	61.9633	54.9041	51.5367	13.5437
prints	PR00457	IPR019791	Haem peroxidase, animal	0.0138889	0.00173611	11.5	138.722	26.0556	1747.39	2091.8	5.29919e+06	72	10	51.45	40.0175	76.4175	71.0225	62.98	13.5305
pfscan	PS50321		Asparagine-rich region profile	0	0	3.42857	44.619	0	0	1581.43	5.83989e+06	7	7	171.857	143.135	86.7833	83.3333	83.3333	13.529
pfscan	PS50946	IPR005113	uDENN domain	0	0	2.125	10.25	133.312	136168	1359.62	862232	16	16	391.5	14.2619	40.5562	32.4312	26.6687	13.4961
pfam	PF00690	IPR004014	Cation-transporting P-type ATPase, N-terminal	0.166667	0.147059	6	142.667	468.611	1.52268e+06	7267.79	7.32445e+08	20	19	194.447	25.1506	49.0778	39.2222	33.1167	13.4719
superfamily	SSF69000	IPR017905	ERV/ALR sulfhydryl oxidase domain	0	0	4.75	78.25	118	5200	634.75	386162	4	4	328.5	8.06	43.1667	23.8333	17.9667	13.4712
tigrfam	TIGR00039	IPR007115	6-pyruvoyl tetrahydropterin synthase/QueD family protein	0	0	7	0	5	0	1709	0	1	1	399	19.49	48.1	36	32.6	13.4343
pirsf	PIRSF028977	IPR016903	Nucleolar complex-associated protein 3	0	0	1	0	0	0	3208	0	1	1	2385	27.57	56.3	47.7	40	13.4276
superfamily	SSF100950		NagB/RpiA/CoA transferase-like	0	0	0.933333	1.20952	0	0	1072.87	3.28662e+06	17	15	722.7	33.779	51.2633	43.09	38.99	13.3921
superfamily	SSF140741		RUN domain-like	0	0	1.36842	6.35673	0	0	1227.84	2.60644e+06	22	19	510.158	17.9539	43.8868	34.1026	30.2789	13.3547
smart	SM00091	IPR000014	PAS domain	0	0	2.84	48.5567	1918.58	8.96129e+07	9400.68	1.76725e+09	44	25	199.44	23.0222	47.136	37.152	31.82	13.3491
tigrfam	TIGR00798	IPR004686	Tricarboxylate/iron carrier	0	0	3.25	15.5833	23.25	1424.92	90.75	3669.58	4	4	943.5	6.4625	21.675	12.575	9.825	13.2927
superfamily	SSF56091		DNA ligase/mRNA capping enzyme, catalytic domain	0	0	1.5	2.7	0	0	352.5	199802	6	6	613.5	44.8283	58.9	50.3667	44.8333	13.2769
pfam	PF00094	IPR001846	von Willebrand factor, type D domain	0.35	0.197222	6.54545	70.2727	456.65	323750	10159.8	1.2907e+08	52	11	455.739	13.3402	44.573	32.6879	23.9016	13.2767
pfscan	PS51057	IPR001523	Paired domain	0	0	2.22222	17.4444	4.11111	36.8611	408.444	388694	9	9	382.667	15.5756	52	43.0333	36.1333	13.2658
superfamily	SSF52743	IPR000209	Peptidase S8/S53 domain	0.454545	0.472727	3.90909	49.4909	82.4545	5842.87	1703.36	1.08161e+07	11	11	1045.36	20.0345	43.7273	34.2818	28.7818	13.2398
pfam	PF01242	IPR007115	6-pyruvoyl tetrahydropterin synthase/QueD family protein	0	0	7	0	5	0	1709	0	1	1	393	19.5	48.1	36.1	32.6	13.2323
pfscan	PS50314		Phenylalanine-rich region profile	0	0	3.63636	80.6545	0	0	713.455	462818	18	11	240.648	24.1593	45.5367	37.1133	30.91	13.2162
pfam	PF03177	IPR007187	Nucleoporin, Nup133/Nup155-like, C-terminal	0	0	1.5	4.5	110	10658	1361.5	3.2487e+06	2	2	1620	16.615	38.3	27.8	23.65	13.1619
pfam	PF08065	IPR012568	K167R	0	0	4	0	0	0	25888	0	16	1	328.875	287.041	100	100	100	13.155
pfam	PF05279	IPR007943	Aspartyl beta-hydroxylase/Triadin domain	0	0	7	98	1220.5	2.68424e+06	2410.5	1.0265e+07	2	2	721.5	5.565	18.4	11.35	9.4	13.1422
superfamily	SSF52025		PA domain	0	0	1.42105	7.92398	0	0	4212.79	1.5825e+08	23	19	311.763	59.6663	68.0421	63.6579	58.0158	13.1398
pfam	PF07562	IPR011500	GPCR, family 3, nine cysteines domain	0	0	3.38462	80.4231	18	1126.67	1635.08	2.55078e+06	13	13	152.769	41.2546	70.4615	62.7231	59.2923	13.1362
pfscan	PS51049	IPR012315	KASH domain	0	0	3.75	6.91667	554.75	726659	8918.25	5.92972e+07	4	4	174.75	43.14	100	100	100	13.1062
superfamily	SSF100920		Heat shock protein 70kD (HSP70), peptide-binding domain	0	0	0.923077	4.07692	0	0	585.538	545576	24	13	523.615	58.4053	75.14	69.4	66.1	13.0946
pfam	PF10351	IPR019443	FMP27, C-terminal	0	0	1	0	4	0	839	0	1	1	1419	61.07	92.2	85.1	80.2	13.0832
pfam	PF03836	IPR000593	RasGAP protein, C-terminal	0	0	3.33333	6.33333	58.3333	4916.33	3057.67	6.60491e+06	3	3	387	23.5433	58.5333	49.5333	39.9667	13.0784
pfam	PF01541	IPR000305	GIY-YIG nuclease superfamily	0	0	4.5	24.5	0.5	0.5	50	4802	2	2	216	9.415	95.05	67.65	32.5	13.0657
smart	SM00351	IPR001523	Paired domain	0	0	2.22222	17.4444	4	37	408.444	388694	9	9	376.667	15.54	51.9667	42.9889	36.0778	13.0494
pfam	PF10613	IPR019594	Ionotropic glutamate receptor, L-glutamate and glycine-binding domain	0.0555556	0.0555556	2.52632	74.4854	31.2222	13492.4	22685.1	8.57244e+09	19	19	177.316	74.2261	82.8222	79.2833	76.95	13.0267
pfam	PF00292	IPR001523	Paired domain	0	0	2.22222	17.4444	4	37	408.444	388694	9	9	376	15.5522	51.9667	42.9889	36.0778	13.0263
pfam	PF00022	IPR004000	Actin family	0.548387	1.12258	1.6875	22.3508	595	1.11607e+06	955.875	3.43552e+06	33	32	1132.41	51.3223	69.0935	63.0097	57.3839	12.9939
pfam	PF10541	IPR012315	KASH domain	0	0	3.75	6.91667	554.75	726659	8918.25	5.92972e+07	4	4	173.25	43.2575	100	100	100	12.9938
pfam	PF05361	IPR008025	PKC-activated phosphatase-1 inhibitor	0	0	4	42.5	120	54661.5	443.2	414597	5	5	299.4	12.904	48.46	36.28	31.58	12.9772
pfam	PF00619	IPR001315	CARD domain	0.25	1.75	4.32143	31.4854	246.768	250327	1428.04	2.4558e+06	29	28	245.625	48.6968	56.2554	49.9357	44.1036	12.942
pfam	PF07701	IPR011645	Haem NO binding associated	0	0	2.2	11.2	184.6	156416	16585.6	1.22264e+09	5	5	398.4	27.198	65.98	55.1	49.48	12.9312
smart	SM00525	IPR003651	Endonuclease III-like, iron-sulphur cluster loop motif	0	0	22.5	684.5	3	8	836	1143072	2	2	60	26.14	67.65	60.3	57.05	12.9157
prints	PR00317	IPR001299	Ependymin	0	0	25	0	1.6	0	6296	0	5	1	51.6	68.354	100	100	80	12.9
pfam	PF08514	IPR013721	STAG	0	0	4.33333	26.3333	1692.33	8.56661e+06	258679	197945303460	3	3	357	45.9367	48	45.0667	42.3333	12.8615
pfam	PF10340	IPR019436	Steryl acetyl hydrolase	0	0	4.33333	20.3333	10	0	960.333	388404	3	3	312	8.425	54.8	34	17.5	12.8327
pfam	PF01799	IPR002888	[2Fe-2S]-binding	0	0	7.5	84.5	20.5	364.5	1080	7688	2	2	220.5	13.51	54.85	37.55	26.8	12.8281
prints	PR00193	IPR001609	Myosin head, motor domain	0.179167	0.269339	8.48649	153.257	21.6389	5537.95	2967	6.64085e+06	200	37	76.1432	35.1412	63.0655	55.785	50.5558	12.8219
superfamily	SSF88697	IPR015947	PUA-like domain	0.0588235	0.0588235	1.83333	9.44118	1366.29	1.46046e+07	7727.89	3.90586e+08	21	18	441.667	20.9682	46.8	37.7824	32.6	12.7916
superfamily	SSF89124		Nop domain	0	0	2.33333	16.3333	0	0	1274.33	3.91253e+06	12	3	648	19.4733	48.8333	36.8333	28.9667	12.7888
pfam	PF00651	IPR013069		0.119048	0.261714	0.923077	6.33512	187.563	2.13708e+06	5968.38	1.63759e+09	157	130	306.293	46.8775	62.2077	55.8984	52.7681	12.7878
pfam	PF07546	IPR011489	EMI domain	0.222222	0.444444	8.36364	232.655	26.3333	1239.5	2402.27	1.14079e+07	16	11	208.364	17.483	49.34	39.03	32.85	12.7794
pfscan	PS50005	IPR019734	Tetratricopeptide repeat	0.10049	0.406262	2.80769	56.8559	99.1079	279247	3967.21	4.4614e+08	268	106	99	47.7717	65.3816	58.1502	51.7553	12.757
pfam	PF00587	IPR002314	Aminoacyl-tRNA synthetase, class II (G/ P/ S/T)	0	0	1	6.54545	93.4545	45565.5	806.167	754818	12	12	512	39.8142	71.8	62.625	54.975	12.7346
pfscan	PS50070	IPR000001	Kringle	0.351562	0.652539	6.625	173.85	89.9305	22813.5	1638.06	3.08143e+06	43	16	237.511	35.4893	67.2759	56.4383	45.1141	12.6895
superfamily	SSF81790	IPR008025	PKC-activated phosphatase-1 inhibitor	0	0	3.33333	36.6667	9.83333	161.767	384.167	352587	6	6	246.5	24.5033	63.0167	50.9667	45.1	12.6831
pfam	PF00053	IPR002049	Laminin EGF domain	0.077326	0.0738848	3.25806	33.2645	60.7146	11985.2	3864.19	1.65793e+07	247	31	130.9	29.4917	71.9344	62.4632	51.3174	12.6802
pfam	PF00781	IPR001206	Diacylglycerol kinase, catalytic domain	0.0769231	0.0769231	2.26667	22.9238	17.6923	1293.06	831.933	812706	16	15	376.9	15.2271	51.5357	40.9643	32.5857	12.6774
smart	SM00507	IPR003615	HNH nuclease	0	0	33	0	135	0	3145	0	1	1	153	10.08	25.1	16.2	12.2	12.673
prints	PR01415	IPR002110	Ankyrin repeat	0.0148515	0.0122772	4.11429	70.2368	6.79208	2275.03	1514.33	3.58107e+06	246	105	43.5	58.6645	73.2552	68.703	64.9153	12.6651
superfamily	SSF51713	IPR002616	tRNA-guanine(15) transglycosylase-like	0.5	0.5	10.5	180.5	130	19602	285.5	126504	2	2	1176	14.4	36.6	27.4	24.05	12.6249
pfam	PF00899	IPR000594	THIF-type NAD/FAD binding fold	0.1	0.1	2.45455	11.8727	163.3	188154	1738.27	2.5748e+07	15	11	404.318	23.1045	55.925	44.775	39.385	12.5726
pfam	PF01068	IPR012310	DNA ligase, ATP-dependent, central	0	0	1.66667	4.33333	42.6667	3816.33	615.333	282184	3	3	601	78.77	72.4667	64.6667	60.1667	12.5725
smart	SM00046	IPR001206	Diacylglycerol kinase, catalytic domain	0.0833333	0.0833333	2.21429	24.6429	15	1264	745	753141	15	14	387.214	16.0823	53.9692	43.0154	34.2077	12.5703
smart	SM00131	IPR002223	Pancreatic trypsin inhibitor Kunitz domain	0.0490196	0.0200163	3.5	46.7353	7.64706	100.809	1311.67	3.20149e+06	27	18	159.333	39.1937	64.3148	55.5083	51.5556	12.5657
pfam	PF06189	IPR010394	5-nucleotidase	0.333333	0.333333	8.33333	40.3333	55.3333	1125.33	676.667	260786	3	3	789	9.97	34.8667	24.6	20.2333	12.5635
pfscan	PS50270	IPR002072	Nerve growth factor-related	0	0	2.25	14.9167	11.5	295	667.25	216341	4	4	348.75	62.2125	79.975	77.4	75.1	12.5511
superfamily	SSF54211	IPR020568	Ribosomal protein S5 domain 2-type fold	0.235294	0.245989	1.85714	15.1261	261.25	303478	1173.63	1.74251e+06	36	35	509.143	27.16	52.1588	42.4044	36.2853	12.5304
pfam	PF10473	IPR019513	Centromere protein Cenp-F, leucine-rich repeat-containing domain	0	0	3	0	1272.5	0	16915	0	2	1	417	164.49	100	100	100	12.51
smart	SM00462	IPR006020	PTB/PI domain	0.175676	0.308559	1.92105	9.58819	136.135	155516	1140.95	2.57507e+06	54	39	431.839	17.7017	46.1282	35.1385	26.6359	12.5086
pfam	PF02714	IPR003864	Calcium-dependent channel, 7TM region, putative phosphate	0	0	1	3	145.667	52945.3	1246.67	444772	3	3	1022	20.2533	70.6333	53.7667	43.5	12.5032
pfam	PF00243	IPR002072	Nerve growth factor-related	0	0	2.25	14.9167	11.5	295	667.25	216341	4	4	347.25	62.3825	79.975	77.4	75.1	12.4971
pfam	PF01055	IPR000322	Glycoside hydrolase family 31	0.6	1.8	4	18	898.5	839036	2678.17	5.26001e+06	14	6	1349.38	23.9878	61.8778	52.4083	42.825	12.4831
pfam	PF00561	IPR000073	Alpha/beta hydrolase fold-1	0.33871	0.423118	2.75758	18.0019	57.6613	22711.5	729.727	905049	42	33	516.386	23.9231	48.9625	40.0812	33.3281	12.4703
superfamily	SSF50486	IPR011034	Formyl transferase, C-terminal-like	0	0	3.25	34.25	104.75	19006.2	1133.75	2.9778e+06	4	4	390.75	12.9625	49.025	34.75	28.15	12.4517
pfam	PF01391	IPR008160	Collagen triple helix repeat	0.350069	1.31998	4.92857	108.26	296.484	1.31185e+06	17666.8	7.61013e+09	498	84	157.803	18.7123	58.0155	45.2196	36.1544	12.4479
tigrfam	TIGR00229	IPR000014	PAS domain	0.111111	0.104575	3.77778	65.1242	8.66667	328.941	771.333	886571	20	18	267	16.9631	44.275	35.5417	31.8083	12.4312
pirsf	PIRSF000567	IPR016235	Tyrosine/threonine-protein kinase, Cdc2 inhibitor	0	0	1	0	100	0	193	0	1	1	1464	6.52	84.8	50	18.9	12.4147
pfam	PF12349			0	0	1.63636	7.45455	0	0	14170.8	1.68894e+09	12	11	435.818	30.6855	52.4364	44.6	36.7182	12.4026
pirsf	PIRSF006748	IPR016495	p53 negative regulator Mdm2/Mdm4	0	0	1.5	4.5	69	5202	70.5	5512.5	2	2	1468.5	17.685	39.8	30.3	24.5	12.3983
pfam	PF02551	IPR025652	Acyl-CoA thioesterase II domain	0	0	11	0	0	0	235	0	2	1	271.5	7.485	41.5	30.55	21	12.394
pfam	PF00580	IPR014016	UvrD-like Helicase, ATP-binding domain	0	0	7	98	10.5	220.5	876.5	1.20901e+06	2	2	369	17.735	33.85	22.95	19.75	12.3651
pfscan	PS51179	IPR000327	POU-specific domain	0	0	1.64706	18.4926	196	392914	675.824	1.5854e+06	22	17	229.941	30.4794	79.1625	75.4313	69.9313	12.3615
smart	SM00352	IPR000327	POU-specific domain	0	0	1.64706	18.4926	196	392914	675.824	1.5854e+06	22	17	229.941	30.4794	79.1625	75.4313	69.9313	12.3615
pfam	PF07565	IPR013769	Band 3 cytoplasmic domain	0	0	0.888889	0.611111	164.389	88812.9	786.778	314632	10	9	775	20.6928	59.7333	50.7222	40.5556	12.3449
pfam	PF00012	IPR013126	Heat shock protein 70 family	0.318182	0.813636	0.8	3.6	274.818	314344	514.667	502674	30	15	1661.97	52.3551	72.3708	67.3208	63.6542	12.343
pfam	PF01849	IPR002715	Nascent polypeptide-associated complex NAC domain	0	0	4.6	94.8	2	3.5	3777.2	2.30429e+07	5	5	169.2	105.648	70.88	60.8	60.68	12.3358
tigrfam	TIGR00260	IPR004450	Threonine synthase-like	0.5	0.5	5.5	40.5	226	102152	906.5	73344.5	2	2	1077	79.65	74.2	67.9	64.7	12.2781
superfamily	SSF81442	IPR023616	Cytochrome c oxidase, subunit I domain	0	0	1.5	4.5	12	288	738	1089288	2	2	892.5	66.3	64.85	61.75	60.65	12.2779
smart	SM00423	IPR016201	Plexin-like fold	0.0243902	0.0243902	2.5	39.6707	72.3496	22174.7	2189.05	2.57564e+07	94	42	150.767	21.0757	55.2724	46.5826	38.7852	12.2608
pfscan	PS50135	IPR000433	Zinc finger, ZZ-type	0.111111	0.222222	5.88889	91.7516	542.111	2.92739e+06	265487	1220252095720	20	18	135.417	33.5686	55.2056	47.1917	38.8028	12.2545
superfamily	SSF47668	IPR003153	Adaptor protein Cbl, N-terminal helical	0	0	7.66667	97.3333	25.3333	1432.33	589.333	434380	3	3	400	4.4	23.0667	12.5667	7.1	12.2521
superfamily	SSF57362	IPR002223	Pancreatic trypsin inhibitor Kunitz domain	0.0964912	0.0657895	3.65	44.6605	10.0351	291.817	1239.7	2.94403e+06	29	20	170.15	26.5798	63.6917	51.4608	44.5342	12.2378
pfam	PF05496	IPR008824	Holliday junction DNA helicase ruvB, N-terminal	0.0416667	0.0199275	2.24	24.1067	74.7917	111570	921.28	4.78218e+06	27	25	201.9	35.0258	63.67	52.774	46.334	12.2285
smart	SM00216	IPR001846	von Willebrand factor, type D domain	0.4	0.183333	6.54545	70.2727	555.325	560881	10159.8	1.2907e+08	52	11	490.716	12.7885	44.0717	31.8542	22.624	12.2212
superfamily	SSF49899	IPR008985		1.01994	19.0535	4.6	91.2505	848.677	3.07544e+07	5104.63	4.60602e+08	402	219	570.067	29.8454	52.3663	42.7043	37.0476	12.207
pfam	PF12248	IPR022041	Farnesoic acid O-methyl transferase	0	0	4	0	91	0	11950	0	1	1	306	19.96	99.7	87.3	61.3	12.2033
superfamily	SSF54826		Enolase N-terminal domain-like	0	0	2	15.5	0	0	932.4	1.71154e+06	5	5	414	33.2925	65.85	58.625	53.775	12.1919
pfscan	PS50188	IPR001870	B30.2/SPRY domain	0.808429	3.36339	3.77174	46.266	535.552	1.24945e+06	5801.33	8.436e+08	140	92	589.752	38.9606	61.0286	51.7844	46.2567	12.174
smart	SM00685	IPR006608	Domain of unknown function DM14	0.125	0.03125	8.5	84.5	16.25	60.5	1307.5	728424	8	2	172.875	18.4962	93.7875	89.3125	76.05	12.1675
pfam	PF03301	IPR004981	Tryptophan 2,3-dioxygenase	0	0	1.5	4.5	0	0	207.5	2244.5	2	2	1035	14.89	55.2	40.8	31.6	12.1195
superfamily	SSF57889		Cysteine-rich domain	0	0	1.27778	4.73865	0	0	2545.24	8.36986e+07	100	73	215.671	21.5614	51.4688	39.9826	33.7177	12.1186
pfam	PF06733	IPR010614	DEAD2	0.25	0.25	5.4	27.3	206.5	145830	2237.4	3.75506e+06	5	5	528.6	11.286	46.34	32.44	24.1	12.115
pfam	PF12348	IPR024395	CLASP N-terminal domain	0.125	0.0625	4.75	66.9167	487.917	780278	3122.75	3.36953e+07	8	4	536.875	15.9308	37.9292	25.2542	19.0792	12.077
pfam	PF03607	IPR003533	Doublecortin domain	0.0625	0.03125	9	218.857	1791.88	2.19193e+07	9130.75	2.04398e+08	16	8	178.875	15.9663	33.8	28.4937	27.7437	12.0764
pfam	PF04777	IPR017905	ERV/ALR sulfhydryl oxidase domain	0	0	4.75	78.25	114.333	5569.33	634.75	386162	4	4	295.5	7.78333	43	23.5667	17.7	12.0712
pfam	PF04675	IPR012308	DNA ligase, ATP-dependent, N-terminal	0	0	1.66667	4.33333	33.3333	2160.33	615.333	282184	3	3	547	70.7967	76.4333	68.6667	62.0667	12.0692
pfam	PF00008	IPR000742	EGF-like domain	0.0615385	0.0899038	2.55072	22.4275	41.3547	14892.2	5135.54	2.27904e+08	406	71	87.7977	47.4843	81.1415	74.8177	66.8652	12.058
prints	PR00249	IPR000832	GPCR, family 2, secretin-like	0.0420168	0.00705282	3.88889	61.8693	17.837	979.238	1462.78	5.6219e+06	250	42	69.4429	52.3748	81.1667	74.7716	69.3092	12.0492
superfamily	SSF50993		Peptidase/esterase 'gauge' domain	0	0	1.33333	2.33333	0	0	1304.67	1.08412e+06	3	3	1096	18.18	47.5667	40.5	35.7	12.0396
superfamily	SSF74788	IPR016159	Cullin repeat-like-containing domain	0.0769231	0.0769231	1.07143	6.99451	691.154	5.96281e+06	3208.14	8.80226e+07	14	14	856.071	19.055	47.1714	39.5143	28.1143	12.0359
superfamily	SSF52283		Formate/glycerate dehydrogenase catalytic domain-like	0	0	1.2	7.95556	0	0	895.8	5.5173e+06	10	10	689.1	19.403	45.82	35.75	31.23	11.9817
pfscan	PS51216	IPR000900	Nebulin repeat	0.00598802	0.000143426	12.5	220.333	15.0172	843.498	9755.25	7.4624e+07	214	4	99.0722	26.029	49.5327	40.1763	34.6999	11.9788
smart	SM00694	IPR006614	Peroxin/Ferlin domain	0	0	7.66667	58.3333	23.3333	1564.33	1331.33	40820.3	6	3	104	40.445	86.6167	81.3833	76.9333	11.962
pfscan	PS50316		Histidine-rich region profile	0	0	1.0596	14.8164	0	0	3113.85	1.16472e+08	197	151	128.867	43.9437	71.1001	61.7469	52.6178	11.9301
smart	SM00225	IPR000210	BTB/POZ domain	0.138554	0.577656	0.782353	5.30738	205.807	2.28299e+06	4719.73	1.25614e+09	198	170	303.416	47.5124	64.6064	57.3101	53.2815	11.8994
smart	SM00831	IPR004014	Cation-transporting P-type ATPase, N-terminal	0.1875	0.1625	5.58824	147.507	527	1.69344e+06	7648.06	8.20609e+08	18	17	225.353	21.1337	45.5688	34.9688	28.6938	11.8986
smart	SM00369	IPR003591	Leucine-rich repeat, typical subtype	0.1097	0.244435	2.73373	39.8751	73.203	173769	3566.11	1.97217e+08	1549	172	67.7769	61.2405	74.091	68.6594	64.8541	11.8726
pfscan	PS50016	IPR019787	Zinc finger, PHD-finger	0	0	1.45714	10.6286	159.838	1.16171e+06	3472.93	1.78988e+08	126	70	153.576	38.8435	63.3435	55.7413	48.9385	11.8598
superfamily	SSF54768		dsRNA-binding domain-like	0	0	1.30303	12.6553	0	0	967.424	3.4904e+06	57	33	286.136	39.2123	55.3234	47.4878	43.1625	11.8493
pfam	PF02262	IPR003153	Adaptor protein Cbl, N-terminal helical	0	0	7.66667	97.3333	25	1456	589.333	434380	3	3	388	4.37333	22.9333	12.3667	7.06667	11.8159
smart	SM00389	IPR001356	Homeobox domain	0.112903	0.219833	0.914027	7.33348	719.05	5.77647e+07	2662.71	5.08541e+08	306	221	188.857	43.018	70.6036	62.6199	54.5916	11.811
superfamily	SSF118215		Proton glutamate symport protein	0	0	1.14286	9.14286	0	0	1004	867764	7	7	1342.29	7.42429	29.1	16.4286	12.1857	11.8108
pfam	PF10481	IPR018463	Centromere protein Cenp-F, N-terminal	0	0	3	0	13	0	16915	0	1	1	861	32.38	45.7	40.4	37	11.8043
prints	PR01217			0	0	1.85328	19.3892	0	0	8740.31	5.99146e+09	1448	261	51.9187	49.3559	75.8154	65.711	55.3637	11.7854
pfscan	PS50238	IPR000198	Rho GTPase-activating protein domain	0.311475	1.05137	1.68254	7.57501	3168.02	4.35929e+08	20167.3	8.1294e+09	79	63	578.19	16.9978	45.0498	34.0414	27.8235	11.7587
pfam	PF01365	IPR000699	RIH (RyR and IP3R Homology) domain	0.416667	0.0416667	6.5	28.3	75.5	18316.7	1633.33	2.09168e+06	12	6	588.25	16.76	50.5667	39.2333	30.65	11.7583
pfam	PF09068	IPR015153	EF-hand domain, type 1	0	0	7	155.2	21936.8	2.7825e+09	792696	3648539559650	6	6	359.5	4.58833	19.05	12.7167	9.48333	11.7427
pfam	PF00375	IPR001991	Sodium:dicarboxylate symporter	0	0	1.14286	9.14286	205.429	91122.3	1004	867764	7	7	1335.86	7.41143	29.0714	16.4	12.1714	11.7427
pfam	PF04858	IPR006942	TH1 protein	0	0	1	0	0	0	17	0	1	1	1737	35.21	67.6	58.4	50.9	11.7421
pfam	PF12232	IPR022032	Myogenic determination factor 5	0	0	4	32	6.5	4.5	41	882	2	2	208.5	34.515	99.5	94.5	57.65	11.7356
pfam	PF00493	IPR001208	MCM domain	0.222222	0.194444	2	5	140.333	34116.5	923.444	782051	9	9	917.667	21.2611	47.5556	37.5778	31.5556	11.7337
pfam	PF00288	IPR006204	GHMP kinase N-terminal domain	0	0	4.6	65.8	20.6	605.3	824.8	608108	5	5	181.8	11.63	62.66	53.5	46.12	11.7173
superfamily	SSF103647		TSP type-3 repeat	0	0	2.4	14.3	0	0	1124	445225	15	5	258.8	51.1827	84.36	76.3	67.74	11.7165
pfam	PF00057	IPR002172	Low-density lipoprotein (LDL) receptor class A repeat	0.390365	5.23283	7.29545	205.562	30.7736	2640.87	2223.05	7.94929e+06	218	44	103.492	55.7332	87.188	83.9659	77.9207	11.6849
tigrfam	TIGR01957	IPR006138	NADH-ubiquinone oxidoreductase, 20 Kd subunit	0	0	6	0	3	0	1755	0	1	1	423	7.63	46	26.3	17.8	11.6748
pfam	PF00157	IPR000327	POU-specific domain	0	0	1.64706	18.4926	188.533	393459	675.824	1.5854e+06	23	17	211.676	33.4175	81.1719	77.8063	72.6094	11.6684
pfscan	PS51126	IPR002710	Dilute domain	0	0	1.42857	3.28571	200.167	117668	2450.29	7.40824e+06	7	7	753.429	14.3729	40.9429	29.7857	24.6	11.6593
pfam	PF05971	IPR010286	Ribosomal RNA large subunit methyltransferase F-like	0	0	6	0	1	0	1961	0	1	1	870	5.92	22.3	11.2	8.7	11.6406
tigrfam	TIGR01885	IPR010164	Ornithine aminotransferase	0	0	2	0	0	0	34	0	1	1	1188	21.15	48.9	38.7	32.5	11.6186
superfamily	SSF54277		CAD & PB1 domains	0	0	2.44444	41.085	0	0	661.167	537204	18	18	280.5	17.6083	39.8722	28.5833	22.5556	11.599
smart	SM00324	IPR000198	Rho GTPase-activating protein domain	0.3	1.06102	1.69355	7.69143	2837.53	3.36217e+08	20491.9	8.25593e+09	78	62	535.694	17.0371	46.3111	34.6572	28.2073	11.583
smart	SM00140	IPR002072	Nerve growth factor-related	0	0	2.25	14.9167	2	2.66667	667.25	216341	4	4	321.75	62.9425	79.975	77.4	75.4	11.5794
pfam	PF04488	IPR007577	Glycosyltransferase, DXD sugar-binding motif	0	0	3.5	24.5	108.5	144.5	1603.5	2244.5	2	2	348	22.75	67.2	61.2	58.4	11.5753
superfamily	SSF51338	IPR011059	Metal-dependent hydrolase, composite domain	0.555556	1.77778	5.88889	69.6111	67.1111	6771.92	903.444	1.45636e+06	13	9	758	21.86	50.4944	41.5167	35.7944	11.5485
pfscan	PS50071	IPR001356	Homeobox domain	0.107306	0.223524	0.93722	7.32937	1196.09	2.1287e+08	2656.96	5.03972e+08	305	223	179.029	40.8528	69.2838	61.1573	53.1009	11.5472
pfam	PF06017	IPR010926	Unconventional myosin tail, actin- and lipid-binding	0.25	0.214286	3.22222	36.4444	336.375	188905	1524.44	2.86613e+06	9	9	585.667	25.305	49.75	39.3375	33.6875	11.5367
pfam	PF05843	IPR008847	Suppressor of forked	0.333333	0.333333	7.33333	86.3333	1	3	3400	10223197	3	3	546	20.3067	52.5667	46.8667	42.3667	11.5348
smart	SM00588	IPR006573	NEUZ domain	0	0	2.5	25	57.5	5556.5	781	721090	11	4	356.375	15.6104	64.5833	57.5375	43.1583	11.5079
superfamily	SSF55957		Phosphoglucomutase, C-terminal domain	0	0	4	70.5	0	0	1523	1289903	5	5	385.2	11.642	33.36	24	19.78	11.4936
pfam	PF10591	IPR019577	SPARC/Testican, calcium-binding domain	0	0	2.46154	41.7692	49.2308	24991.2	1058.38	3.53718e+06	13	13	288.692	14.9569	44.8077	34.3231	26.7615	11.4806
superfamily	SSF51101	IPR001229	Jacalin-like lectin domain	0	0	4	18	590	51200	828.5	298764	2	2	411	25.145	49.35	43.25	35.15	11.4737
pfam	PF04563	IPR007644	RNA polymerase, beta subunit, protrusion	0	0	1.66667	1.33333	603	1002316	1795.33	2.95641e+06	3	3	1139	15.7133	34.8333	27.1	22.7333	11.4532
tigrfam	TIGR01369	IPR006275	Carbamoyl-phosphate synthase, large subunit	0	0	0.5	0.5	749.5	967440	1761	5229378	2	2	3156	27.995	51.3	45.8	42.4	11.4483
prints	PR00289	IPR001762	Disintegrin domain	0	0	8.30769	92.5641	6.91667	360.447	1936.85	2.45672e+06	28	13	46.5	79.7742	82.1885	75.8692	68.9269	11.4476
pfam	PF07707	IPR011705	BTB/Kelch-associated	0.0338983	0.0333139	0.883333	1.96921	962.169	2.51238e+07	12028.2	3.50928e+09	65	60	289.1	51.331	66.12	58.1483	54.1183	11.4464
pfam	PF02880	IPR005846	Alpha-D-phosphohexomutase, alpha/beta/alpha domain III	0	0	3.8	72.2	262.5	240545	1226.8	1.58122e+06	5	5	334.2	20.46	40.25	29.6	25.8	11.4299
superfamily	SSF109728		Hypothetical protein AF0491, middle domain	0	0	11	0	0	0	111	0	1	1	222	38.52	46.8	41.4	30.7	11.4286
pfam	PF07522	IPR011084	DNA repair metallo-beta-lactamase	0	0	4.33333	33.3333	1.33333	5.33333	1338.67	102774	3	3	289	51.19	52.6333	45.2	43.2667	11.4167
pfam	PF00091	IPR003008	Tubulin/FtsZ, GTPase domain	0.190476	0.261905	1.16667	10.7536	196.714	347415	565.75	736217	38	24	648.385	42.6116	61.85	54.2	48.875	11.4115
tigrfam	TIGR01079	IPR003256	Ribosomal protein L24	0	0	4	0	56	0	70	0	1	1	285	117.06	100	100	100	11.4
smart	SM00520	IPR002546	Myogenic basic muscle-specific protein	0	0	2	16	17	311.333	65	3006	4	4	285	34.3225	100	98.1	92.525	11.4
smart	SM00013	IPR000372	Leucine-rich repeat N-terminal domain	0.0188679	0.0188679	2.18519	52.9085	51.3868	73058.5	4130	3.01571e+08	68	54	101.222	48.6859	75.562	70.3407	63.9542	11.3971
pfam	PF00082	IPR000209	Peptidase S8/S53 domain	0.454545	0.472727	3.90909	49.4909	55.3636	3881.85	1703.36	1.08161e+07	11	11	885.545	16.9091	44.4273	34.6091	28.6909	11.3952
pfscan	PS50039	IPR001766	Fork head domain	0	0	0.854167	5.31871	185.34	377768	991.271	3.21768e+06	53	48	277.802	40.8276	69.3104	61.4875	55.0792	11.3946
smart	SM00353	IPR011598	Myc-type, basic helix-loop-helix (bHLH) domain	0.0909091	0.743953	1.41441	16.8812	25.8727	26316.6	826.712	2.48021e+06	117	112	159.888	29.3652	67.3483	57.4574	47.2874	11.3809
pfam	PF00080	IPR001424	Superoxide dismutase, copper/zinc binding domain	0	0	4.33333	44.3333	19.3333	156.333	583.333	893254	3	3	425	9.13333	35.6333	24.1333	18.0667	11.3665
superfamily	SSF52156	IPR023115	Translation initiation factor IF- 2, domain 3	0	0	5	18	747	1116018	2335	922082	2	2	393	22.135	40.9	32.35	27.35	11.3658
pfscan	PS51135	IPR003508	CIDE-N domain	0	0	4.6	74.8	68.8	12907.7	646.2	305589	5	5	237	14.438	46.54	32.5	26.32	11.3453
prints	PR00213	IPR000920	Myelin P0 protein-related	0	0	7.2	137.7	3.4	29.8556	111	35433	20	5	78.1	80.5541	90.1433	84.9167	82.9617	11.3345
pfam	PF12075	IPR021939	Kank N-terminal motif	0	0	6.5	16.3333	174	107207	3864.5	3.83731e+06	4	4	116.25	78.0875	75	75	75	11.3344
smart	SM00865	IPR018316	Tubulin/FtsZ, 2-layer sandwich domain	0.105263	0.210526	1.13636	11.5519	18.6842	2536.34	413.636	504309	40	22	422.523	77.3913	74.99	71.58	70.005	11.3167
prints	PR00722	IPR001314	Peptidase S1A, chymotrypsin-type	0.116667	0.140011	4.94118	68.2539	25.4817	6149.13	2022.19	9.64015e+06	417	102	41.0735	52.2346	85.7894	78.4853	70.1523	11.3092
superfamily	SSF50715	IPR011035	Ribosomal protein L25/Gln-tRNA synthetase, anti-codon-binding domain	0	0	2.5	4.5	11	18	673.5	529420	2	2	615	26.855	52	42.3	37.1	11.3066
superfamily	SSF57586		TNF receptor-like	0	0	2.02326	29.8328	0	0	2058.95	1.9695e+07	81	43	153.157	27.5692	55.5884	45.6017	39.0826	11.2955
pfscan	PS50021	IPR001715	Calponin homology domain	0.323077	3.51899	3.34328	60.3198	6900.92	2.29143e+09	76765.8	327894878646	108	67	321.773	12.4161	39.3023	28.0989	22.6231	11.2937
superfamily	SSF57302		Snake toxin-like	0	0	1.425	4.71218	0	0	659.175	1.03798e+06	76	40	243.345	19.6268	51.4447	41.9476	33.8057	11.2826
superfamily	SSF103575	IPR016201	Plexin-like fold	0.0277778	0.0228526	2.20408	34.4991	155.269	222713	6489.53	1.01975e+09	85	49	156.652	20.0821	52.0347	42.7366	35.0713	11.2709
pfam	PF00010	IPR011598	Myc-type, basic helix-loop-helix (bHLH) domain	0.0485437	0.164287	1.24038	12.5339	24.068	26996.9	827.192	2.63216e+06	111	106	151.052	30.5221	70.621	60.8229	50.4514	11.27
pfam	PF00567	IPR002999	Tudor domain	0.021978	0.00627943	2	7.07692	95.7626	54732.1	1576.64	1.51861e+06	36	14	338.943	34.0764	48.4504	41.5611	38.0051	11.2655
superfamily	SSF69322		Tricorn protease domain 2	0	0	1.2	3.2	0	0	1790	5.89063e+06	5	5	987.6	18.536	42.5	33.62	28.08	11.2625
pfam	PF02879	IPR005845	Alpha-D-phosphohexomutase, alpha/beta/alpha domain II	0	0	3.33333	59.0667	221.2	223205	1309.33	1.30584e+06	6	6	317	22.01	43.42	35.36	30.48	11.2384
pfam	PF08447	IPR013655	PAS fold-3	0.0416667	0.0416667	2.16667	41.8841	5.16667	116.493	785.042	447852	26	24	244.812	17.5579	50.8937	40.4667	35.3396	11.2326
smart	SM00249	IPR001965	Zinc finger, PHD-type	0.0123457	0.0123457	1.32143	9.06411	250.618	1.72017e+06	3779.94	1.90476e+08	194	84	144.993	45.5444	67.0551	60.2807	53.7527	11.2111
smart	SM00204	IPR001839	Transforming growth factor-beta, C-terminal	0.030303	0.030303	0.888889	10.1016	89.7879	74808.3	1061.78	1.96899e+06	39	36	297.875	53.0943	79.3529	70.9098	65.5353	11.1876
pfam	PF02017	IPR003508	CIDE-N domain	0	0	4.6	74.8	68.8	12907.7	646.2	305589	5	5	232.8	14.408	46.54	32.48	26.28	11.1443
smart	SM00836	IPR008909	DALR anticodon binding	0	0	2	1	8.66667	20.3333	979	328132	3	3	381	51.4767	84.4	75.8333	68.1	11.1393
pfam	PF08351	IPR013562	tRNA(Met) cytidine acetyltransferase TmcA, N-terminal	0	0	7	0	3	0	317	0	1	1	282	16.39	56.4	38.9	30.5	11.1334
pfam	PF07738	IPR012919	SUN domain	0.142857	0.142857	3	15.6667	73.8571	27900.5	905.429	1.19333e+06	7	7	392.571	22.3286	60.8714	46.4143	39.5429	11.1182
pfam	PF08241	IPR013216	Methyltransferase type 11	0.2	0.282353	3.05556	48.3968	190.771	195901	881.583	1.71591e+06	38	36	280.639	19.2656	44.7778	34.1306	28.2194	11.1103
pfam	PF02366	IPR003342	Glycosyl transferase family 39/83	0	0	2	2	493.5	414960	863.5	683280	2	2	766.5	23.04	51.15	39.75	32.9	11.0893
pfam	PF12480	IPR022168	Domain of unknown function DUF3699	0.111111	0.111111	4.33333	53.75	241.444	382301	2985.56	5.85183e+06	10	9	219	65.8861	59.35	48.5111	44.8333	11.0861
superfamily	SSF82153	IPR000782	FAS1 domain	0.178571	0.0459184	3.5	16.3333	90.3214	8717.19	1954.5	3311143	22	4	437.089	32.8479	69.9089	60.0045	52.0955	11.0861
pfam	PF03221	IPR006600	HTH CenpB-type DNA-binding domain	0.0833333	0.0833333	2.92308	17.9103	6.91667	128.083	1876.46	1.74601e+07	14	13	184.846	97.6546	78.3308	71.1923	67.6385	11.0791
smart	SM00404	IPR003595	Protein-tyrosine phosphatase, catalytic	0.0625	0.0551136	1.12069	5.86237	878.598	1.2986e+07	7311.98	6.13367e+08	79	59	331.215	18.5991	49.5029	41.1011	34.7043	11.0748
superfamily	SSF69786	IPR003746	Protein of unknown function DUF167	0	0	8	0	9	0	2379	0	1	1	219	40.06	63.2	53.5	44.2	11.0726
pfam	PF00307	IPR001715	Calponin homology domain	0.301471	3.36671	3.15714	58.2213	6572.11	2.19114e+09	73412.7	313892821555	111	70	310.725	11.928	38.6843	27.6114	22.0968	11.0667
pfam	PF02469	IPR000782	FAS1 domain	0.133333	0.0266667	3.5	16.3333	34.3667	71.4378	1954.5	3311143	19	4	348.938	33.7446	74.6942	64.3804	55.2542	11.0586
pfam	PF00560	IPR001611	Leucine-rich repeat	0.0500068	0.126397	2.23864	23.3027	20.6706	4940.68	2773.01	1.10725e+08	581	180	58.0677	65.013	77.0169	71.7709	68.8296	11.0502
smart	SM00758	IPR011658	PA14 domain	0.666667	0.333333	23.6667	1285.33	773.333	505714	6696	47825731	3	3	447	13.04	46.4667	38.9667	33.7333	11.0345
pfam	PF06535	IPR010536	Repulsive guidance molecule, N-terminal	0.333333	0.333333	6	128.667	20	31	859	1537210	4	4	618.75	21.4333	46.9667	39.1667	37.5	11.034
pfscan	PS50947	IPR005112	dDENN domain	0	0	2.125	10.25	8.75	307.667	1359.62	862232	16	16	209.25	51.4825	62.0125	55.8375	48.55	11.0297
pfam	PF05270	IPR007934	Alpha-L-arabinofuranosidase B, arabinose-binding domain	0	0	6.5	0.5	423	290322	9884	8836808	2	2	360	7.86	33.3	14.5	12.85	11.0198
superfamily	SSF52490	IPR003008	Tubulin/FtsZ, GTPase domain	0.190476	0.261905	1.16667	10.7536	208.81	345041	565.75	736217	38	24	746.75	29.7672	51.8182	42.7795	37.017	11.011
smart	SM00560	IPR006558	LamG-like jellyroll fold	0	0	4	30	78	4520.67	5070.25	3.4166e+07	4	4	433.5	32.11	31.725	26.875	26.55	11.0022
smart	SM00041	IPR006207	Cystine knot, C-terminal	0	0	1.47368	5.04094	714.222	7.50268e+06	6616.89	1.96887e+08	22	19	235.026	44.9133	72.8035	63.3509	54.9421	10.9913
smart	SM00210	IPR001791	Laminin G domain	0.590909	3.77706	6.5	176.696	1434.41	1.70988e+07	5889.21	2.41082e+08	30	24	553.375	14.5709	39.9565	29	24.5913	10.9912
pfam	PF11851	IPR021802	MiT/TFE transcription factors, C-terminal	0	0	1.2	7.2	213	154241	2917.4	3.82714e+07	5	5	409.2	91.1025	100	99.125	82.25	10.98
smart	SM00674	IPR006600	HTH CenpB-type DNA-binding domain	0	0	2	8.2	7.4	151.822	674.273	1.22438e+06	12	11	198.136	113.799	83.5	75.6818	74.1364	10.9743
pfam	PF00007	IPR006208	Glycoprotein hormone subunit beta, cystine knot	0	0	0.952381	3.14762	664.7	6.73374e+06	3144.57	1.33804e+08	22	21	286.214	68.1552	87.819	83.319	81.2619	10.9698
pfam	PF01271	IPR001990	Chromogranin/secretogranin	0	0	0.666667	1.33333	47	4418	3006	24176649	4	3	1516.5	72.72	62.5667	52.6833	46.7	10.9561
pfam	PF11822	IPR021777	Protein of unknown function DUF3342	0	0	1.66667	8.33333	25.3333	1850.33	1085	1046647	3	3	490	78.6367	77.3667	73.0667	72.0333	10.9436
pirsf	PIRSF016477	IPR016661	Prefoldin, subunit 4	0	0	11	0	0	0	13	0	1	1	393	5.06	25.3	15.3	11.2	10.9372
tigrfam	TIGR00906	IPR004755	Cationic amino acid transport permease	0	0	0.666667	0.333333	2610	15741904	2898	17843161	3	3	1804	14.19	52.5	44.2	36.9667	10.9362
pfam	PF02214	IPR003131	Potassium channel tetramerisation-type BTB domain	0.0204082	0.0204082	0.84	12.7902	46.0408	40084.2	725.84	3.93115e+06	52	50	274.36	49.0566	72.734	63.874	56.666	10.9327
smart	SM00227	IPR000900	Nebulin repeat	0.00744681	0.00022182	12.5	220.333	13.9963	765.088	9755.25	7.4624e+07	301	4	90.0024	28.9047	50.0192	40.6127	35.5644	10.9255
pfam	PF08688	IPR014800	Apx/Shrm Domain 1	0	0	1.66667	2.33333	229	69361	135969	52496001859	3	3	448	9.23	84.4667	63.7333	34	10.9238
pfam	PF00488	IPR000432	DNA mismatch repair protein MutS, C-terminal	0	0	1.16667	1.36667	458.25	666054	1648.17	3.22907e+06	17	6	686.667	37.96	55.54	50.38	46.8	10.8987
smart	SM00325	IPR000219	Dbl homology (DH) domain	0.630769	4.45529	4.01515	71.1228	906.9	1.02968e+07	7857.92	6.03509e+08	73	66	539.399	14.154	43.7593	32.5931	26.6487	10.8864
pfam	PF03455	IPR005112	dDENN domain	0	0	2.125	10.25	8.6875	308.096	1359.62	862232	16	16	205.875	52.1163	62.1938	57.3875	51.4438	10.8835
pfscan	PS50213	IPR000782	FAS1 domain	0.178571	0.0459184	3.5	16.3333	82.3304	9115.09	1954.5	3311143	22	4	394.473	33.832	75.9232	66.2018	57.6652	10.8659
superfamily	SSF53822	IPR028082	Periplasmic binding protein-like I	0.526316	1.66145	2.85	60.6436	8526.39	2.26378e+09	13634.1	4.18035e+09	46	40	1237.76	6.03103	26.3744	16.0692	12.4744	10.8421
pfam	PF04557	IPR007638	Glutaminyl-tRNA synthetase, class Ib, non-specific RNA-binding domain 2	0	0	4	0	6	0	159	0	1	1	273	84.69	99.2	88.1	84.1	10.8326
pfam	PF04538	IPR021156	Transcription elongation factor A-like/Brain expressed X-linked-like	0.0714286	0.0714286	0.933333	7.92381	234.143	96875.1	3224.33	1.62374e+07	16	15	394.9	93.1686	100	100	99.1071	10.8322
superfamily	SSF109755		PhoU-like	0	0	6	0	0	0	16964	0	1	1	294	24.1	61.3	43.1	36.6	10.8133
smart	SM00750	IPR011019	KIND domain	0	0	3.8	17.7	95.2	23371.2	2481.2	6.27158e+06	6	5	547.8	3.374	23.22	10.09	6.68	10.8082
smart	SM00918	IPR019594	Ionotropic glutamate receptor, L-glutamate and glycine-binding domain	0.111111	0.104575	2.52632	74.4854	71.6111	40609.5	22685.1	8.57244e+09	19	19	189.316	61.6822	78.9778	74.5167	70.7	10.8025
pfam	PF11878	IPR021816	Dedicator of cytokinesis C/D, N-terminal	0	0	4	36.4	1471.17	7.58962e+06	42834.2	9.36599e+09	6	6	280.5	17.4667	39.3	32.0167	28.9167	10.8009
pfam	PF10328	IPR019430	7TM GPCR, serpentine receptor class x (Srx)	0.428571	1.66667	1.74	18.8086	265.286	1.24909e+06	2330.06	1.10691e+08	53	50	502.035	59.0279	72.8233	67.8393	64.886	10.8002
superfamily	SSF51412		Inosine monophosphate dehydrogenase (IMPDH)	0	0	1	0.666667	0	0	347	349803	6	4	857.625	31.3425	62.825	52.8125	46.6875	10.7761
pfam	PF04042	IPR007185	DNA polymerase alpha/epsilon, subunit B	0	0	1.33333	1.33333	34.6667	1480.33	350	203923	3	3	624	32.9067	74.7667	66.4	55.8333	10.7744
smart	SM00266	IPR003508	CIDE-N domain	0	0	4.6	74.8	68.8	12907.7	646.2	305589	5	5	225	14.266	46.46	32.44	26.2	10.7524
pfam	PF02803	IPR020617	Thiolase, C-terminal	0	0	2.83333	6.96667	24.6667	1504.67	935	351743	6	6	359.5	19.9933	43.0667	35.0833	31.4167	10.7452
superfamily	SSF52402		Adenine nucleotide alpha hydrolases-like	0	0	0.833333	2.51515	0	0	1136.75	2.4193e+06	12	12	797.25	19.44	46.6167	34.775	27.825	10.7287
pfam	PF00618	IPR000651	Ras-like guanine nucleotide exchange factor, N-terminal	0.166667	0.5	2.45	16.9974	159	157712	1233.15	3.52841e+06	24	20	356.88	15.9182	50.8263	37.9877	30.793	10.7277
pirsf	PIRSF010052	IPR016563	Nuclear protein localization protein 4	0	0	3	0	15	0	3260	0	1	1	1674	3.96	21.3	11.2	8.4	10.6969
pfam	PF00046	IPR001356	Homeobox domain	0.0967742	0.208184	0.927602	7.37655	322.764	5.03142e+06	2663.13	5.08545e+08	301	221	162.07	41.2455	69.2563	61.1957	52.9286	10.6967
pfam	PF00013	IPR004088	K Homology domain, type 1	0	0	1.44737	18.1458	42.2339	43316	1404.79	2.98351e+07	94	38	169.348	49.3542	70.7893	64.0039	59.1169	10.6959
pfam	PF09162	IPR015245	Nuclear RNA export factor Tap, RNA-binding domain	0	0	1.83333	20.1667	786.667	1.33462e+06	15663	2.79322e+08	7	6	258.5	67.0512	92.05	87.925	79.9	10.6857
pfam	PF04366	IPR007461	Ysc84 actin-binding domain	0	0	15	0	18	0	98	0	1	1	369	5.57	19.3	11.6	10	10.6826
pfam	PF12265	IPR022052	Histone-binding protein RBBP4, N-terminal	0	0	6.33333	120.333	3893.33	4.54158e+07	17789.3	8.86689e+08	3	3	209	17.3867	46.4667	42.5667	39.9667	10.6532
pfam	PF00515	IPR001440	Tetratricopeptide repeat 1	0.103604	0.499013	3.11842	71.8391	101.379	297468	4056.86	5.24285e+08	172	76	90.6439	46.8353	64.1006	58.2319	51.4095	10.6485
superfamily	SSF47986	IPR011029	Death-like domain	0.478261	3.47754	3.31183	41.8908	232.63	244082	1633.54	4.62367e+06	126	94	281.385	33.9662	56.2718	48.1559	41.3968	10.6468
pfam	PF01094	IPR001828	Receptor, ligand binding region	0.333333	0.685714	2	29.5676	8632.86	2.34492e+09	13793.3	4.40366e+09	44	38	1029.98	6.95189	26.4973	15.4568	12.4216	10.6463
pfscan	PS50022	IPR000421	Coagulation factor 5/8 C-terminal domain	0.388889	2.01634	5	118.105	1928.64	5.04095e+07	11129.4	9.36949e+08	34	20	458.492	13.8041	38.6263	29.7904	25.2605	10.6422
pfam	PF06723	IPR004753	Cell shape determining protein MreB/Mrl	0.0909091	0.0909091	0.8	3.6	187.091	143784	514.667	502674	27	15	666.908	42.3122	72.9167	68.4083	64.1167	10.6383
pfam	PF08337	IPR013548	Plexin, cytoplasmic RasGAP domain	0.444444	0.527778	1.3	4.23333	1274	3952798	6040.4	9.0631e+07	11	10	1632.9	14.8056	68.7889	55.6556	42.5222	10.6076
pfam	PF02886	IPR001124	Lipid-binding serum glycoprotein, C-terminal	0.6	2.48889	5.8	25.0667	475.8	1.01885e+06	3733.6	7.45415e+06	10	10	610.8	19.153	62.04	48.11	38.91	10.6052
pfam	PF00625	IPR008145	Guanylate kinase/L-type calcium channel beta subunit	0.173913	0.241107	2	11.5652	479.304	1.34309e+06	14445.5	2.1705e+09	26	24	466.708	13.8058	43.9333	35.5208	27.2583	10.5787
pfam	PF01410	IPR000885	Fibrillar collagen, C-terminal	0.1	0.1	1.33333	4.24242	271.3	205474	2783.17	1.06215e+07	26	12	517.125	30.9364	64.7955	54.8227	49.3182	10.5706
superfamily	SSF68923	IPR008210	Phosphoenolpyruvate carboxykinase, N-terminal	0.5	0.5	5.5	60.5	47.5	4512.5	1096.5	469480	2	2	748.5	33.245	91.9	88.25	84.05	10.5687
pfam	PF00036	IPR002048	EF-hand domain	0	0	2.67241	32.3645	123.854	288119	6429.52	1.83479e+09	115	58	78.0517	36.2065	66.4553	58.5998	52.8055	10.5567
pfam	PF05378	IPR008040	Hydantoinaseoxoprolinase, N-terminal	0	0	2	0	357	0	1887	0	1	1	606	12.28	87.1	71.8	49.3	10.5565
pfam	PF00811	IPR001299	Ependymin	0	0	25	0	21	0	6296	0	1	1	387	2.53	10.9	4.4	3.2	10.5457
superfamily	SSF48464	IPR008942	ENTH/VHS	0.0357143	0.0357143	1.72414	18.7783	19.1429	2162.13	551.034	507543	31	29	411.034	10.3807	31.6143	20.3821	16.45	10.4851
pfam	PF00612	IPR000048	IQ motif, EF-hand binding site	0.0116959	0.00555765	3.95652	87.687	54.7383	30230.7	10380	2.31233e+09	141	46	53.5641	62.7332	76.2927	69.6168	63.7022	10.4676
pfam	PF02291	IPR003162	Transcription initiation factor TAFII31	0	0	2	8	1557	0	6592.5	8.06831e+07	4	2	384	118.815	96.35	91.45	84.75	10.4647
superfamily	SSF56645	IPR009100	Acyl-CoA dehydrogenase/oxidase, N-terminal and middle domain	0.866667	2.8381	8.46667	100.267	177.133	109458	747.6	330714	15	15	745.2	22.1607	51.98	42.6533	37.6467	10.4616
pfam	PF01734	IPR002641	Patatin/Phospholipase A2-related	0.444444	0.277778	8.88889	387.361	2950.33	5.62078e+07	5422	1.01378e+08	9	9	474	7.45889	35.9778	25.7333	18.4778	10.4467
pfam	PF07934	IPR012904	8-oxoguanine DNA glycosylase, N-terminal	0	0	3	0	12	0	250	0	1	1	348	31.6	100	99.8	90.3	10.44
pfam	PF02727	IPR015800	Copper amine oxidase, N2-terminal	0	0	2.33333	2.33333	35	556	1547.67	2.68398e+06	3	3	258	83.4233	100	100	100	10.4269
pfscan	PS50067	IPR001752	Kinesin motor domain	0.690476	3.58479	3.39535	21.1495	766.595	1.26417e+07	4146.51	2.37291e+08	48	43	816.081	25.6201	46.8605	38.3326	33.1779	10.4261
superfamily	SSF51569		Aldolase	0	0	0.6	1.68571	0	0	642.533	1.17469e+06	16	15	808.6	24.0547	55.45	48.2667	43.5033	10.4191
pfam	PF00681	IPR001101	Plectin repeat	0.25	0.25	8.66667	225.467	28.0069	1872.07	4987.83	1.37802e+07	101	6	119.629	71.7371	100	99.1762	94.5589	10.4022
superfamily	SSF49417	IPR008967	p53-like transcription factor, DNA-binding	0.0952381	0.0882695	0.837209	5.56811	88.1429	78582.9	616.93	761720	43	43	578.372	22.5935	47.0977	37.5279	31.3279	10.393
smart	SM00130	IPR000001	Kringle	0.355469	0.667562	6.625	173.85	89.95	22812.8	1638.06	3.08143e+06	43	16	248.161	22.648	53.2923	41.2352	29.2512	10.3821
superfamily	SSF141072		CalX-like	0	0	2.5	12	0	0	4211.75	2.36024e+07	60	9	390.754	25.2691	35.4156	26.9257	22.9612	10.3791
smart	SM00915	IPR001229	Jacalin-like lectin domain	0	0	4	18	139.5	1740.5	828.5	298764	2	2	372	22.705	49.25	42.05	32.6	10.3639
tigrfam	TIGR03568	IPR020004	UDP-N-acetylglucosamine 2-epimerase,UDP-hydrolysing	0	0	3	0	24	0	42	0	1	1	1089	12.36	31.7	19.1	16.4	10.3564
pfam	PF01208	IPR000257	Uroporphyrinogen decarboxylase (URO-D)	0	0	1	0	63	0	64	0	1	1	1035	74.21	100	100	100	10.35
prints	PR00109	IPR001245	Serine-threonine/tyrosine-protein kinase catalytic domain	0.0698514	0.259805	2.66667	46.2616	155.28	2.2119e+06	5569.84	1.10747e+09	693	160	52.1816	53.4071	76.9882	71.7781	67.6267	10.3437
pfscan	PS50862	IPR006195	Aminoacyl-tRNA synthetase, class II	0.176471	0.529412	0.944444	4.99673	99.6471	31390.1	670.722	603960	18	18	891.833	33.1539	55.3611	47.8444	41.6	10.3271
pfam	PF00439	IPR001487	Bromodomain	0.0394737	0.0321835	1.325	8.01987	318.026	1.85772e+06	6095.7	5.51156e+08	70	40	226.445	33.8925	63.5261	53.4897	46.6218	10.3254
superfamily	SSF53784	IPR000023	Phosphofructokinase domain	0.333333	0.333333	3.33333	5.33333	197.5	34050.2	907.667	1.12707e+06	6	3	1107.5	13.965	51.0278	36.9389	27.7111	10.3237
pfam	PF11652	IPR024280	FAM167	0	0	7	98	26	648	732	924800	2	2	235.5	3.33	44.25	21.45	1.4	10.3161
pfam	PF11933	IPR024583	Voltage-gated Na+ ion channel, cytoplasmic domain	0	0	1.66667	2.66667	371.333	302671	1078.83	796458	6	6	661	19.935	38.2167	29.9	25.15	10.3128
pfam	PF08445	IPR013653	FR47-like	0.1	0.1	3.36364	32.2545	560.45	1.70934e+06	1893.91	1.11664e+07	19	11	193.909	45.7218	69.7727	61.4727	55.1273	10.309
pfam	PF00628	IPR019787	Zinc finger, PHD-finger	0	0	1.35821	10.4758	169.552	1.23384e+06	3597.97	1.8671e+08	108	67	140.197	45.0852	66.0709	58.7023	53.0413	10.298
pfam	PF00955	IPR011531	Bicarbonate transporter, C-terminal	0.2	0.177778	0.9	0.544444	185.7	178093	901.9	412204	11	10	1444.05	18.0465	51.875	41.395	34.685	10.2815
pfam	PF09382	IPR018982	RQC domain	0	0	3.66667	22.3333	16.6667	256.333	1641.67	3.09122e+06	3	3	313	37.64	51.7	44.9333	43.6667	10.277
pfam	PF08372	IPR013583	Phosphoribosyltransferase C-terminal	0	0	8	192	56	4050	636	203749	3	3	327	8.66	22.65	16.25	12.65	10.2628
smart	SM00539	IPR003886	NIDO domain	0	0	2.4	4.3	445	656355	3082	3.12666e+06	5	5	480.6	9.348	39.7	26.44	20.32	10.2393
pfscan	PS50112	IPR000014	PAS domain	0	0	2.36667	41.3437	1582.63	7.47299e+07	7897.33	1.47425e+09	43	30	175.65	14.8107	44.965	33.845	29.1217	10.2381
prints	PR00018			0	0	7	196.923	0	0	1630.5	3.42564e+06	54	14	43.9286	68.12	88.9518	84.1298	73.2744	10.2344
smart	SM00847	IPR007502	Helicase-associated domain	0	0	1.5	2.73529	28.3125	4061.16	968.778	2.23091e+06	24	18	279.5	31.6574	57.4794	50.1324	46.9294	10.224
pfam	PF00250	IPR001766	Fork head domain	0.0212766	0.0212766	0.854167	5.31871	170.298	375384	991.271	3.21768e+06	54	48	270.884	40.8006	69.2771	61.3958	55.0792	10.2085
tigrfam	TIGR01464	IPR006361	Uroporphyrinogen decarboxylase HemE	0	0	1	0	63	0	64	0	1	1	1020	74.4	100	100	100	10.2
pfam	PF10243			0	0	2	0	0	0	2883	0	1	1	1908	5.95	26.7	14.1	11.2	10.1887
pfam	PF00927	IPR008958	Transglutaminase, C-terminal	0.111111	0.111111	3.66667	10	146	135974	1945.22	5.28707e+06	16	9	294.333	18.6111	47.9444	37.45	33.2111	10.1845
pfam	PF01586	IPR002546	Myogenic basic muscle-specific protein	0	0	2	16	16.25	305.583	65	3006	4	4	254.25	33.535	100	97.625	91.725	10.17
pfscan	PS50919	IPR016093	MIR motif	0.025	0.00625	4.3	24.4556	20.5083	1294.41	1178.2	1.64421e+06	31	10	167.225	20.3679	49.3037	38.5982	32.6965	10.1567
smart	SM00339	IPR001766	Fork head domain	0.0212766	0.0212766	0.854167	5.31871	170.277	375312	991.271	3.21768e+06	53	48	269.479	41.1213	69.2792	61.4604	55.1979	10.1559
superfamily	SSF47095	IPR009071	High mobility group box domain	0.0454545	0.0395623	1.14286	9.87013	51.6	31544.4	555.786	714468	76	57	248.36	26.3473	56.5909	47.2392	38.0009	10.1517
pfam	PF01512	IPR011538	NADH-ubiquinone oxidoreductase 51 kDa subunit, FMN-binding domain	0	0	2	0	19	0	49	0	1	1	507	35.57	100	97.9	82.8	10.14
pfam	PF00471	IPR001705	Ribosomal protein L33	0	0	32	0	0	0	178	0	1	1	132	14.61	24	18.7	15.3	10.1376
pfam	PF09358	IPR018965	Ubiquitin-activating enzyme E1, C-terminal	0	0	2.25	10.9167	487.333	613820	4593.75	6.87349e+07	4	4	378.75	14.3567	59.4667	46.6333	35	10.1354
pfam	PF08703	IPR014815	Phospholipase C-beta, C-terminal domain	0	0	1.66667	4.33333	205.333	118057	583.667	128500	3	3	525	23.2367	66.8667	53.8	47.9	10.1339
smart	SM00455	IPR003116	Raf-like Ras-binding	0	0	5	88.3333	447.357	1.37235e+06	3692.86	4.65023e+07	9	7	213	9.16762	35.8048	24	16.6333	10.0888
pfam	PF08367	IPR013578	Peptidase M16C associated	0	0	6	0	0	0	9055	0	1	1	747	4.69	22.5	11	8.5	10.0845
pfam	PF12576	IPR022227	Protein of unknown function DUF3754	0	0	9	0	30	0	114	0	1	1	321	1.75	34.9	9.1	2.1	10.0826
superfamily	SSF82171		DPP6 N-terminal domain-like	0	0	0.888889	1.86111	0	0	66843	3.91558e+10	9	9	1243.67	8.65889	30.3778	20.9556	16.6778	10.0746
pfam	PF12045	IPR021918	Domain of unknown function DUF3528, homeobox protein, eukaryotic	0	0	1.66667	8.33333	24.6667	342.333	140	29484	3	3	445	34.3167	78.3333	74.5667	63.8333	10.0627
pfam	PF01841	IPR002931	Transglutaminase-like	0.0909091	0.0909091	3.36364	9.25455	258.455	333975	1605.09	4.80251e+06	11	11	279.818	15.1491	45.6	35.4545	30.6364	10.0506
pfam	PF00754	IPR000421	Coagulation factor 5/8 C-terminal domain	0.386364	1.66504	5.08333	113.384	1534.45	4.1495e+07	9286.83	7.91714e+08	39	24	382.917	16.6657	38.8348	31.1217	27.813	10.0247
pfscan	PS50833	IPR007109	Brix domain	0.666667	2.66667	10.5	205.9	140.667	21197.1	965.167	687479	6	6	641	19.3433	46.9	38.4833	34.4167	10.0208
superfamily	SSF48695		Multiheme cytochromes	0	0	3.5	41.5	0	0	12805.5	7.83569e+08	6	6	202.5	11.3567	57.6833	37.9333	22.1667	10.0143
pfam	PF04408	IPR007502	Helicase-associated domain	0	0	1.5	2.73529	28.1875	4019.63	968.778	2.23091e+06	24	18	273.976	31.5532	57.4294	50.0706	46.8618	10.0132
pfam	PF11830	IPR021785	Protein of unknown function DUF3350	0	0	4	18	564	627200	4050.5	3.23342e+06	2	2	177	98.93	100	100	100	10.0126
prints	PR00592			0	0	12	333	0	0	2943.33	2.30948e+06	20	3	51	95.22	94.2917	93.8583	93.6167	9.99506
superfamily	SSF56719	IPR013760	DNA topoisomerase, type IIA-like domain	0	0	0.5	0.5	33	968	573	42632	2	2	2272.5	34.25	62.2	51.75	44.3	9.99492
tigrfam	TIGR01574			0	0	2	0	0	0	761	0	1	1	1419	13.33	35.2	25.3	20.9	9.98976
prints	PR01684	IPR008067	Cytochrome P450, E-class, group I, CYP2A-like	0	0	12	119.5	31.1833	1024.81	4997.8	7.9355e+07	19	5	37.2	91.863	100	94.0333	93.3333	9.98181
pfam	PF01821	IPR000020	Anaphylatoxin/fibulin	0	0	3.85714	47.4762	2.1	3.8	1375.14	2.3411e+06	15	8	101.625	40.4808	89.9667	85.0583	82.3833	9.97454
smart	SM00663	IPR006592	RNA polymerase, N-terminal	0	0	1	1	212.667	130641	956.667	2.26797e+06	3	3	955	27.0433	60.2667	50.5	45.1333	9.96876
pfam	PF02204	IPR003123	VPS9 domain	0.0909091	0.0909091	2.36364	16.6545	28.0909	2404.29	1612.73	2.93562e+06	11	11	303.273	18.4709	59.3091	50.1364	41.6182	9.95583
pfam	PF03088	IPR018119	Strictosidine synthase, conserved region	0	0	7	36	0.666667	1.33333	1124.67	2.10996e+06	3	3	161	25.25	50.9667	41.5	33.9667	9.9488
superfamily	SSF46585	IPR011072	HR1 rho-binding repeat	0.190476	0.148962	3.73333	47.9238	56.4048	20840.6	2191.8	2.34975e+07	26	15	231.66	30.4134	59.655	50.8461	45.61	9.9485
pfscan	PS50923	IPR000436	Sushi/SCR/CCP domain	0.45871	1.94441	5.83333	143.877	314.149	381440	5091.61	2.00829e+08	392	55	182.264	31.8765	57.0105	48.8541	43.2447	9.92834
superfamily	SSF49879	IPR008984	SMAD/FHA domain	0.282609	0.873913	1.89796	18.6352	46.4348	16048.5	1648.88	1.62344e+07	64	49	436.821	19.2063	46.2824	35.0245	29.2968	9.92495
pfam	PF04113	IPR007245	GPI transamidase component PIG-T	0	0	1	0	0	0	264	0	1	1	1581	21.6	62.7	53.3	45.7	9.91287
prints	PR00582	IPR000265	Prostanoid EP3 receptor	0	0	21	0	0.5	0	67	0	6	1	47	23.9083	100	98.5167	33.3333	9.87
pfscan	PS50052	IPR008144	Guanylate kinase-like domain	0.25	0.302632	2.47619	12.8619	576.9	1.49048e+06	16670.1	2.45549e+09	23	21	475.19	12.1233	44.6524	34.8929	25.8048	9.86202
pfam	PF09324	IPR015403	Sec7, C-terminal	0	0	4.33333	24.3333	2.33333	4.33333	796.333	923729	4	4	238.5	47.8075	47.6	38.825	36.175	9.83892
pfam	PF00616	IPR001936	Ras GTPase-activating protein	0.214286	0.181319	1.6875	4.62917	25.2857	772.989	1040.94	2.13591e+06	16	16	555.938	20.108	57	44.3933	34.5867	9.83832
superfamily	SSF52087	IPR001251	CRAL-TRIO lipid binding domain	0.322581	0.492473	3.25	28.1935	2214.68	6.67818e+07	8504.59	8.73226e+08	33	32	484.312	10.9403	33.7479	23.5052	19.6615	9.8207
pfam	PF12443	IPR022150	Transcription factor, AT-hook-containing	0	0	6	72	936	798848	6451	63368	2	2	316.5	12.175	36.55	31.1	21.3	9.81584
pfscan	PS50821	IPR003100	PAZ domain	0.125	0.125	3	68.25	249.625	432407	759.667	1.76366e+06	9	9	328	26.4056	53.2556	45.1	38.4556	9.81457
prints	PR00069	IPR020471	Aldo/keto reductase	0.02	0.004	8.09091	91.2909	4	54.9689	551.727	429618	71	11	67.4653	42.3461	58.625	52.2068	49.7732	9.80519
pfam	PF05301	IPR007965	Alpha-tubulin N-acetyltransferase	0	0	6.5	84.5	0	0	169.5	10224.5	7	2	360	10.39	29.6	18.8	13.1	9.79541
pfam	PF08477	IPR013684	Mitochondrial Rho-like	0.271875	2.38631	1.25309	16.861	296.166	3.43976e+06	1088.27	1.48942e+07	179	165	342.157	23.5886	46.4968	37.4649	33.033	9.78575
pfam	PF06602	IPR010569	Myotubularin-like phosphatase domain	0	0	1.84615	19.3077	1820	8.16225e+06	26568.5	2.36564e+09	16	13	326.077	22.6462	45.0538	37.1923	29.2615	9.77893
pfam	PF02911	IPR005793	Formyl transferase, C-terminal	0	0	4	48	125.667	25884.3	1490.33	3.70379e+06	3	3	311	11.53	45.3	30.7333	24.6667	9.76066
smart	SM00460	IPR002931	Transglutaminase-like	0.0909091	0.0909091	3.36364	9.25455	257.273	334275	1605.09	4.80251e+06	11	11	261.273	15.3936	47.3909	36.6364	31.6727	9.75305
pfam	PF08763	IPR014873	Voltage-dependent calcium channel, alpha-1 subunit, IQ domain	0	0	4.625	90.2679	59.1429	21192.8	5625	1.04622e+08	8	8	94.125	31.8529	79.1429	74.2	70.7571	9.74481
pfam	PF05193	IPR007863	Peptidase M16, C-terminal	0.142857	0.142857	2.28571	4.2381	125.929	27014.5	1772.29	1.06516e+07	10	7	553.5	17.8029	49.2929	38.3357	32.0286	9.67174
pfam	PF00485	IPR006083	Phosphoribulokinase/uridine kinase	0.333333	0.333333	5.66667	80.3333	8.33333	52.3333	271.667	93030.3	3	3	561	16.3267	55.4667	44.8333	32.9667	9.66336
superfamily	SSF53633	IPR001048	Aspartate/glutamate/uridylate kinase	0	0	1.5	0.5	14	392	299.5	59512.5	2	2	823.5	10.145	55.3	32.1	13.4	9.6604
pfscan	PS50053	IPR000626	Ubiquitin domain	0.0384615	0.0377074	1.25455	13.3785	90.2286	82631.5	882.345	2.02251e+06	91	55	218.845	40.1503	55.1353	47.3346	42.6424	9.65324
superfamily	SSF82109	IPR016093	MIR motif	0.3	0.177778	4.3	24.4556	58.5	10288.9	1178.2	1.64421e+06	16	10	475.5	12.493	42.635	30.995	24.365	9.65188
tigrfam	TIGR01494	IPR001757	P-type ATPase	0.550926	3.86638	4.35135	84.6787	564.31	3.16452e+06	11196.6	1.13668e+09	91	37	403.603	25.8299	52.1282	42.3495	36.3472	9.62472
pfscan	PS50181	IPR001810	F-box domain	0.02	0.02	2.14	20.2453	4.18	48.4363	757.92	1.23967e+06	50	50	139.32	32.9916	49.258	36.81	31.588	9.59375
smart	SM00879	IPR007109	Brix domain	0.666667	2.66667	10.5	205.9	140	21229.6	965.167	687479	6	6	614	19.3183	46.8333	38.3667	34.2833	9.58503
superfamily	SSF53933	IPR016191	Ribonuclease/ribotoxin	0	0	5	8	39	2738	1543	4548128	2	2	210	37.11	64.5	58.55	57.3	9.57776
pfam	PF07720	IPR011716	Tetratricopeptide TPR-3	0	0	10.5	60.5	1	0	1306	151250	2	2	64.5	92.35	100	100	100	9.57776
pfam	PF03456	IPR005113	uDENN domain	0	0	2.125	10.25	105.688	136253	1359.62	862232	16	16	254.438	15.7819	44.25	35.9188	29.6187	9.57003
pfscan	PS01178	IPR000020	Anaphylatoxin/fibulin	0	0	3.85714	47.4762	2.13333	3.92222	1375.14	2.3411e+06	17	8	101.375	39.0819	86.4375	81.2313	78.6	9.55969
smart	SM00104	IPR000020	Anaphylatoxin/fibulin	0	0	3.85714	47.4762	2.13333	3.92222	1375.14	2.3411e+06	17	8	101.375	39.0819	86.4375	81.2313	78.6	9.55969
pfam	PF08150	IPR012561	Ferlin B-domain	0.25	0.25	13.5	25.6667	44	5598	1967	996261	4	4	224.25	8.74	38.525	28.1	20	9.5543
pfam	PF00045	IPR018487	Hemopexin-like repeats	0.204167	0.202102	6.09091	81.7056	16.0067	831.977	1758.68	2.74159e+06	97	22	125.459	36.2609	55.9704	48.2044	42.3771	9.54133
pfscan	PS50837	IPR007111	NACHT nucleoside triphosphatase	1.05263	9.27485	6.55	118.682	481.474	409167	3231.9	8.83318e+06	41	20	608.932	91.7956	94.9087	93.5588	92.7087	9.53646
smart	SM00097	IPR005817	Wnt	0.176471	0.279412	1.16667	7.91176	244.529	675125	314.722	645302	19	18	941.333	8.69417	39.2056	24.7472	18.3778	9.53564
pfam	PF09315	IPR015394		0.333333	0.333333	5.66667	65.3333	449.333	148466	1950.33	34192.3	3	3	530	22.2967	57.9	42.6667	35.4333	9.52989
pfam	PF00880	IPR000900	Nebulin repeat	0.00531915	0.000113173	12.5	220.333	5.23493	90.1782	9755.25	7.4624e+07	176	4	79.6973	25.7464	48.8303	39.1908	33.8359	9.52483
pfam	PF02350	IPR003331	UDP-N-acetylglucosamine 2-epimerase domain	0	0	3	0	24	0	42	0	1	1	1011	11.83	31.4	18.9	16.1	9.52362
tigrfam	TIGR00449	IPR002616	tRNA-guanine(15) transglycosylase-like	0.5	0.5	10.5	180.5	124	17672	285.5	126504	2	2	967.5	13.95	33.55	25.2	22.4	9.521
smart	SM00407	IPR003597	Immunoglobulin C1-set	0.380952	2.34762	3.18919	22.3799	406.214	1.00522e+06	10682.7	2.36105e+08	244	39	214.695	65.7268	80.9749	79.3737	78.7567	9.52071
smart	SM00398	IPR009071	High mobility group box domain	0.0102041	0.00510204	1.1	10.8265	23.102	5967.69	507.9	743355	65	51	209.99	32.1302	60.0353	51.0577	44.5393	9.50927
superfamily	SSF144083		Magnesium transport protein CorA, transmembrane region	0	0	8	128	0	0	1228.5	1.95031e+06	9	2	84	57.5	100	100	100	9.50352
smart	SM00038	IPR000885	Fibrillar collagen, C-terminal	0.2	0.4	1.33333	4.24242	298.6	209990	2783.17	1.06215e+07	17	12	663.5	30.81	64.2818	54.7	49.1727	9.50022
pfam	PF04427	IPR007109	Brix domain	0.666667	2.66667	10.5	205.9	139.333	21131.5	965.167	687479	6	6	609	19.305	46.7833	38.35	34.2667	9.49682
superfamily	SSF52200	IPR000157	Toll/interleukin-1 receptor homology (TIR) domain	0.346154	1.03538	2.37037	9.16524	713.192	3.23378e+06	131142	226629960483	36	27	446.704	51.3685	56.6593	52.1	49.5852	9.49314
superfamily	SSF140453		EsxAB dimer-like	0	0	1.42857	3.61905	0	0	1597.86	1.87353e+06	14	7	276	53.8729	90.7571	82.6714	74.7143	9.46762
superfamily	SSF56104		SAICAR synthase-like	0	0	0.5	0.533333	0	0	802.125	1.53937e+06	16	16	1046.62	13.8719	45.1875	32.0938	23.5188	9.45887
pfam	PF00640	IPR006020	PTB/PI domain	0.172414	0.362069	2	10.7586	26.6034	2966.15	889.133	1.28675e+06	35	30	370.15	20.2665	44.0067	33.815	27.1033	9.44416
pfam	PF03953	IPR018316	Tubulin/FtsZ, 2-layer sandwich domain	0.105263	0.210526	1.13636	11.5519	18.1053	2505.65	413.636	504309	40	22	374.375	72.0067	70.625	66.74	65.05	9.44346
pfam	PF08190	IPR012981	PIH1 family	0	0	1	1	7088.88	1.51561e+08	10566.2	3.47614e+08	6	5	663.6	24.8038	63.4	53.3375	39.1	9.40764
pfam	PF00104	IPR000536	Nuclear hormone receptor, ligand-binding domain	0.130435	0.160386	1.0625	3.93218	259.587	856115	2775.83	2.09415e+08	53	48	472.771	16.476	44.1383	33.2638	28.1426	9.40662
smart	SM00969	IPR001496	SOCS box domain	0.189189	0.990991	3.15789	35.7582	29.8108	3912.49	5462.58	3.26257e+08	40	38	114.316	61.6305	84.5158	82.3974	77.2289	9.40437
tigrfam	TIGR00622	IPR012170	TFIIH subunit Ssl1/p44	0	0	5.5	60.5	0	0	134.5	22684.5	4	2	300	31.035	40.25	34.35	29.6	9.39215
pfam	PF03154	IPR002951	Atrophin-like	0	0	0.333333	0.333333	268.75	3570.12	406	20971	5	3	1978	24.0575	82.2	63.55	51.9	9.38723
pfam	PF12430	IPR025969	Abscisic acid G-protein coupled receptor-like domain	0	0	5.33333	70.3333	3.5	24.5	95.3333	15916.3	5	3	522	13.0533	19.4667	12.3667	10.2667	9.38688
pfam	PF02518	IPR003594	Histidine kinase-like ATPase, C-terminal domain	0.117647	0.235294	1.88235	11.7353	736.882	4.66063e+06	15312.9	1.63066e+09	17	17	370.059	31.0224	50.9118	42.5647	37.2294	9.37121
pfam	PF07001	IPR009738	BAT2, N-terminal	0	0	1.25	0.916667	41.5	1740.5	3826	7.85172e+06	9	4	548.25	33.0233	68.3667	52.9333	43.8667	9.37051
superfamily	SSF50998	IPR011047	Quinoprotein alcohol dehydrogenase-like superfamily	0.645833	5.05389	2.96154	25.9585	564.729	719949	1994.69	4.12553e+06	38	27	1012.78	18.856	44.0796	35.18	30.3027	9.36284
prints	PR01407	IPR003879	Butyrophylin-like	0.161202	0.149951	4.48485	58.6844	58.0855	11693.2	7418	1.16194e+09	554	66	57.988	81.7233	80.5645	74.8965	69.6804	9.36203
tigrfam	TIGR00621	IPR011344	Single-stranded DNA-binding protein	0	0	4.5	40.5	0	0	2799.5	1.30918e+07	2	2	357	14.68	41.2	29.9	25.6	9.36037
pfscan	PS50056	IPR000387	Tyrosine specific protein phosphatases domain	0.0759494	0.148004	1.2963	8.41111	193.551	2.24185e+06	4126.86	3.07811e+08	106	82	198.512	20.6891	53.8037	44.4043	38.1352	9.35499
tigrfam	TIGR00499	IPR002313	Lysine-tRNA ligase, class II	0	0	1	0	41	0	614	0	1	1	1509	37.39	61.9	54.3	47	9.34071
smart	SM00187	IPR002369	Integrin beta subunit, N-terminal	0.25	0.5	1.22222	2.69444	137.375	35030.6	531.222	435103	16	9	1267.33	16.0078	48.9778	36.6889	30.0778	9.32226
pfscan	PS50160	IPR012310	DNA ligase, ATP-dependent, central	0	0	1.66667	4.33333	30	1729	615.333	282184	3	3	404	104.74	79.9	72.3	68.0667	9.31832
pfam	PF00362	IPR002369	Integrin beta subunit, N-terminal	0.25	0.5	1.22222	2.69444	137.375	35030.6	531.222	435103	16	9	1266.67	16.0067	48.9778	36.6889	30.0778	9.31736
pfam	PF06244	IPR010422	Coiled-coil domain-containing protein 124	0	0	4	0	116	0	134	0	1	1	357	3.34	65.2	26.2	0.2	9.31056
pfam	PF11413	IPR021537	Hypoxia-inducible factor, alpha subunit	0	0	8.33333	208.333	114	38988	1049	304947	3	3	95	71.06	67.9	59.5	55.4667	9.31049
pfam	PF02594	IPR003746	Protein of unknown function DUF167	0	0	8	0	9	0	2379	0	1	1	186	37.62	62.5	52.6	43.2	9.3
pfam	PF00158	IPR002078	RNA polymerase sigma factor 54 interaction domain	0	0	3	18	3.5	12.5	143.5	23112.5	2	2	318	33.725	68.8	56.85	43.8	9.28222
pfam	PF00620	IPR000198	Rho GTPase-activating protein domain	0.311475	1.05137	1.68254	7.57501	2769.22	3.30839e+08	20167.3	8.1294e+09	79	63	441.881	16.4148	46.5108	34.7986	27.8242	9.27798
smart	SM00875	IPR011705	BTB/Kelch-associated	0.103448	0.0943739	0.898305	1.98948	988.793	2.55359e+07	12231.8	3.56725e+09	64	59	306.237	51.6047	65.0525	57.1034	52.9576	9.2718
pfam	PF00229	IPR006052	Tumour necrosis factor domain	0	0	0.65	2.87105	331.088	1.38141e+06	34910.3	2.2879e+10	41	20	344.295	99.0506	92.6289	90.2956	85.3933	9.27055
prints	PR01634	IPR005450	Voltage-dependent calcium channel, L-type, alpha-1S subunit	0	0	28	0	0	0	3389	0	3	1	39	57.9533	84.7333	77	75.0667	9.25288
pfam	PF03081	IPR004140	Exocyst complex protein Exo70	0	0	1	0	21	0	1601	0	1	1	1098	19.76	84.2	66.9	60.8	9.24516
superfamily	SSF52317		Class I glutamine amidotransferase-like	0	0	0.9	1.65556	0	0	19296.6	3.16435e+09	12	12	689.5	19.7508	42.8917	33.3	28.4167	9.2202
pfscan	PS51070	IPR012320	Stonin homology	0	0	1.33333	0.333333	17	219	5513	5462548	3	3	399	179.323	100	100	100	9.21451
superfamily	SSF57783		Zinc beta-ribbon	0	0	2.21053	31.1754	0	0	4640.26	2.26762e+08	28	20	152.588	60.0063	61.0395	54.7763	51.6895	9.20747
pfam	PF08450	IPR013658	SMP-30/Gluconolactonase/LRE-like region	0.2	0.2	4	26.4	6044	1.38776e+08	6868.67	1.92727e+08	6	6	563.5	14.576	34.58	25.5	21.52	9.20724
pfam	PF09497	IPR019035	Mediator complex, subunit Med12	0	0	6.5	84.5	17.5	612.5	12183.5	1.83572e+08	2	2	171	23.895	58.55	56.5	54.7	9.20346
smart	SM00472	IPR016093	MIR motif	0.0833333	0.0185185	4.3	24.4556	23.675	1241.44	1178.2	1.64421e+06	36	10	181.475	22.0666	51.2913	41.3783	35.3276	9.18927
pfam	PF03151	IPR004853	Sugar phosphate transporter domain	0.125	0.116667	2.25	33.8	43.4375	14797.1	160.938	21842.3	16	16	372.938	13.6156	43.825	33.55	29.1562	9.18312
pirsf	PIRSF037989	IPR017345	Peptidase S1A, Tysnd1	0	0	1	0	0	0	1841	0	1	1	1695	6	54.1	27.3	18.8	9.16995
smart	SM00002	IPR001614	Myelin proteolipid protein PLP	0	0	7	109	2579.33	9.94315e+06	129534	43605644836	3	3	174	18.9133	43.4667	37.2333	33.1667	9.16989
superfamily	SSF144232		HIT/MYND zinc finger-like	0	0	1.84615	17.4154	0	0	1001.62	2.61122e+06	29	26	151.529	36.0454	64.1673	56.8885	50.4308	9.153
superfamily	SSF69572	IPR009036		0.55	1.24722	2.45455	11.8727	800.7	4.73375e+06	1738.27	2.5748e+07	15	11	1252.77	27.888	51.785	43.405	38.91	9.14991
pirsf	PIRSF005250	IPR016441	TEL2-interacting protein 1	0	0	1	0	0	0	222	0	1	1	3186	20.89	28.7	21.9	18.9	9.14382
pfam	PF01846	IPR002713	FF domain	0.0333333	0.00666667	3.66667	64.6667	0.561111	0.449074	408	473186	17	6	160.067	66.3941	72.4889	66.3522	62.1589	9.14024
pfam	PF11987	IPR023115	Translation initiation factor IF- 2, domain 3	0	0	5	18	744.5	1.10856e+06	2335	922082	2	2	303	24.56	42.65	34.15	29.5	9.13791
pfam	PF05205			0	0	3.33333	17.3333	0	0	2090.67	4.32439e+06	3	3	307	22.05	51.4333	43.6667	41.4	9.11638
pfam	PF02815	IPR016093	MIR motif	0.3	0.233333	4.3	24.4556	38.8	1461.96	1178.2	1.64421e+06	10	10	512.7	9.651	37.27	23.59	17.23	9.09741
superfamily	SSF51045	IPR001202	WW domain	0	0	2.01961	13.3396	3288.52	5.08104e+08	94228.2	431204206557	92	51	121.841	30.8488	51.648	43.1451	38.2941	9.07611
superfamily	SSF51726		UROD/MetE-like	0	0	1	0	0	0	139	11250	2	2	685.5	52.46	93.55	86.15	76.55	9.06914
pfscan	PS50888	IPR011598	Myc-type, basic helix-loop-helix (bHLH) domain	0.183486	0.966021	1.42727	17.0176	23.5138	25504.8	819.591	2.49728e+06	117	112	171.799	30.4225	68.5105	58.479	48.4207	9.06236
pirsf	PIRSF038170	IPR017423	tRNA (adenine(58)-N(1))-methyltransferase non-catalytic subunit TRM6	0	0	2	0	0	0	1289	0	1	1	1485	10.52	30.5	20.3	16.6	9.0585
pfam	PF03727	IPR022673	Hexokinase, C-terminal	0.2	0.075	2	5.5	122.6	35626.8	1188	2.18839e+06	9	5	716.1	16.239	58.64	43.92	35.84	9.05644
superfamily	SSF55804	IPR016152	Phosphotransferase/anion transporter	0.1	0.1	0.9	0.544444	119.8	40341.7	901.9	412204	11	10	845.4	18.902	55.05	46.28	37.62	9.04672
pfam	PF00646	IPR001810	F-box domain	0	0	2.16667	21.7264	3.03774	29.6139	609.148	717403	55	54	119.861	29.6031	47.4037	33.563	28.2389	9.04648
superfamily	SSF48508	IPR008946		0.297872	0.691952	1.04082	3.8733	420.106	1.58712e+06	2728.45	2.05163e+08	54	49	817.786	16.819	43.0521	32.7167	27.2604	9.0402
pfam	PF01058	IPR006137	NADH:ubiquinone oxidoreductase-like, 20kDa subunit	0	0	6	0	3	0	1755	0	1	1	327	7.63	46	26.3	17.8	9.0252
pfam	PF00109	IPR014030	Beta-ketoacyl synthase, N-terminal	0	0	1.75	4.25	27.75	1031.58	991.75	222220	4	4	427.5	43.4225	60.225	48.925	42.6	9.01117
smart	SM00568	IPR004182	GRAM domain	0	0	1.94118	6.55882	2721.78	5.4583e+07	16186.5	1.41226e+09	22	17	211.412	19.7994	53.2469	43.8375	37.3937	9.00975
superfamily	SSF49464	IPR008969	Carboxypeptidase-like, regulatory domain	0.2	0.171429	3.25	25.9333	405.622	2.19788e+06	38001.8	2.20247e+10	25	16	276.844	24.1873	51.8906	43.0135	37.5844	9.00621
pfscan	PS01179	IPR006020	PTB/PI domain	0.2	0.372414	2.03226	10.4323	54.25	12085.2	931.806	1.24661e+06	35	31	391.355	18.455	42.1452	31.8387	25.8048	9.00022
superfamily	SSF109880	IPR015224	Talin, central	0	0	1.5	4.5	65.5	6844.5	1225.5	81204.5	2	2	498	34.09	85.15	78.05	69.55	8.9954
prints	PR00465	IPR002403	Cytochrome P450, E-class, group IV	0.208069	0.532926	5.375	57.1114	66.9038	24402.3	1778.91	1.04002e+07	346	56	55.054	75.3094	86.4869	81.8447	77.4864	8.99177
pfscan	PS50212	IPR000651	Ras-like guanine nucleotide exchange factor, N-terminal	0.238095	0.490476	2.17391	15.2411	219.619	451855	1192.13	3.1787e+06	27	23	382.696	19.8059	52.9455	41.4409	34.2788	8.99026
pfam	PF02026	IPR003032	Ryanodine receptor Ryr	0.0833333	0.0208333	5	1	10.8333	72.3333	2335.33	2.90992e+06	12	3	271.5	12.8008	52.6333	42.5833	29.3667	8.98489
pfam	PF00856	IPR001214	SET domain	0.189189	0.324324	1.33333	5.22807	230.838	347679	1163.9	2.10307e+06	49	39	433.567	24.2926	49.7289	38.9079	33.8	8.97704
pfscan	PS50096	IPR000048	IQ motif, EF-hand binding site	0.312837	2.185	5.32051	103.234	47.6766	20358.7	7974.77	1.43294e+09	185	78	84.3277	50.4585	67.2141	60.0334	54.3408	8.96578
pfam	PF00890	IPR003953	FAD-dependent oxidoreductase 2, FAD binding domain	0.352941	0.367647	6.76471	243.566	3670.06	1.14397e+08	12357.9	1.21133e+09	17	17	203.471	33.7235	52.9294	45.5	40.8765	8.96513
pirsf	PIRSF036931	IPR014638	Double C2 protein, alpha/beta/gamma	0	0	1	0	1416	0	1417	0	1	1	1197	18.66	74.7	62.9	52.1	8.94159
tigrfam	TIGR00670	IPR002082	Aspartate carbamoyltransferase	0	0	1	0	23	0	144	0	1	1	894	53.78	100	100	98.4	8.94
pfam	PF10431	IPR019489	Clp ATPase, C-terminal	0	0	3	18	12.5	264.5	143.5	23112.5	2	2	234	30.135	89.9	75.55	71.45	8.92507
smart	SM00193	IPR000762	Midkine heparin-binding growth factor	0	0	3.5	24.5	2.5	0.5	8	32	2	2	244.5	15.51	73.65	64.65	40.65	8.91322
pfam	PF09350	IPR018961	DnaJ homologue, subfamily C, member 28, conserved domain	0	0	3	18	0	0	541.5	180600	2	2	210	283.82	100	100	100	8.90955
pfam	PF07691	IPR011658	PA14 domain	0.666667	0.333333	23.6667	1285.33	763	484903	6696	47825731	3	3	364	12.83	46	38.4333	33.1333	8.89533
pfam	PF08385	IPR013594	Dynein heavy chain, domain-1	0.875	0.982143	7.77778	26.1944	1178	1.82274e+06	8618.44	4.83134e+07	11	9	1462	11.7139	32.1944	21.5389	17.5833	8.88587
pfam	PF10344	IPR019439	FMP27, N-terminal	0	0	1	0	57.5	0	839	0	2	1	1003.5	55.11	88.3	80.7	73.85	8.86091
superfamily	SSF54416	IPR016182	Copper amine oxidase, N-terminal	0.166667	0.0833333	2.33333	2.33333	79	3579.75	1547.67	2.68398e+06	6	3	406	78.16	100	100	100	8.85679
prints	PR00138	IPR021190	Peptidase M10A	0.09	0.0483158	8	179.81	27.81	5290.39	2972.86	4.48399e+07	123	22	56.2841	36.2837	59.1119	54.8388	49.694	8.84415
pfam	PF02373	IPR003347	JmjC domain	0.125	0.201087	1.64	6.90667	1107.38	1.1236e+07	13089.6	1.63432e+09	29	25	324.624	23.825	53.1708	42.6458	37.0417	8.83604
smart	SM00191	IPR013519	Integrin alpha beta-propellor	0.0736842	0.0187135	2.6	9.72632	114.966	28652.1	2087.15	6.0346e+06	100	20	165.252	30.1438	61.1096	51.5511	45.0703	8.83567
pfam	PF01202	IPR000623	Shikimate kinase/Threonine synthase-like 1	0.5	0.5	12.5	12.5	29.5	1740.5	624	16562	2	2	424.5	76.375	59.6	54.95	54.3	8.83454
pfam	PF07163	IPR010797	Peroxisome assembly protein 26	0	0	2	0	73	0	182	0	1	1	912	17.44	48.4	34.6	28.1	8.82816
pfam	PF00183	IPR001404	Heat shock protein Hsp90 family	0.75	2.25	4.5	37.6667	604.75	1.24349e+06	1738.5	4.7732e+06	4	4	1503.75	46.69	61.15	51.225	44.7	8.82394
pfam	PF01223	IPR001604	DNA/RNA non-specific endonuclease	0.5	0.7	9	209.333	206.833	31225.4	1464.14	2.57175e+06	7	7	580.714	9.09667	32.2833	21.4833	16.4167	8.81794
smart	SM00554	IPR000782	FAS1 domain	0.142857	0.0408163	3.5	16.3333	75.0179	8999.43	1954.5	3311143	22	4	293.009	34.0724	73.2652	62.9598	54.6821	8.80864
pfam	PF11365	IPR027881	Protein SOGA	0	0	2	7	0.25	0.125	1171.33	1.64415e+06	22	4	279	65.0263	78.9125	76.95	70.775	8.80663
smart	SM00100	IPR000595	Cyclic nucleotide-binding domain	0.45	2.73017	3.90625	117.055	15.4889	1447.4	1650	1.52116e+07	44	32	356.719	26.2111	49.3	39.7726	33.0651	8.79095
smart	SM00329	IPR001124	Lipid-binding serum glycoprotein, C-terminal	0.666667	2.75	6.33333	25	468.444	864271	3666.67	8.33552e+06	9	9	606.333	18.4578	58.7667	45.1889	36.9222	8.77407
pfscan	PS50176	IPR000225	Armadillo	0.0428571	0.0366138	2.72414	28.6355	6.46984	49.2211	8937.24	1.81019e+09	95	29	113.68	48.9608	62.1125	55.9396	51.1215	8.75776
smart	SM00487	IPR014001	Helicase superfamily 1/2, ATP-binding domain	0.796117	8.59528	2.62617	32.8589	441.748	3.62523e+06	4365.74	3.17225e+08	137	107	632.053	29.464	53.0606	44.5217	38.9809	8.75391
prints	PR01325	IPR003272	Potassium channel, inwardly rectifying, Kir2.2	0	0	21.5	924.5	216.917	0	4465.5	3.56928e+07	36	3	23.5	47.0267	100	100	96.7917	8.75119
pfam	PF07803	IPR012478	GSG1-like	0	0	4.5	40.5	221	62658	252.5	76440.5	3	3	355	8.39333	31.6	19.2333	14.8667	8.74357
superfamily	SSF55785	IPR000014	PAS domain	0.209524	0.752194	2.54286	38.7849	1491.97	7.15246e+07	7015	1.26274e+09	57	35	285.086	16.664	43.5719	33.5567	29.4	8.73133
pfam	PF00408	IPR005843	Alpha-D-phosphohexomutase, C-terminal	0	0	5	87.3333	73.25	17797.6	1877	884431	4	4	142.5	29.615	61.25	54.375	49.1	8.72813
pfam	PF01344	IPR006652	Kelch repeat type 1	0.0967172	0.0593694	1.67164	11.4663	235.177	1.66795e+06	11467.6	3.14619e+09	262	67	128.623	54.2679	71.6111	63.1678	56.674	8.71167
tigrfam	TIGR01064	IPR001697	Pyruvate kinase	0	0	0.666667	1.33333	25	0	113	12864	3	3	1460	15.24	51.6	40.6	34.45	8.69905
pirsf	PIRSF037186	IPR021193	PLUNC, long form	0	0	1	0	0	0	4336	0	1	1	1449	14.58	60	42.5	32.9	8.694
pfam	PF08620	IPR013929	RNA polymerase II-associated protein 1, C-terminal	0	0	5	0	3	0	4167	0	1	1	201	7.54	86.5	55.7	30.1	8.69325
smart	SM00072	IPR008145	Guanylate kinase/L-type calcium channel beta subunit	0.26087	0.383399	2	11.5652	499.261	1.32658e+06	14445.5	2.1705e+09	26	24	549.542	13.2342	40.7792	32.2188	25.2333	8.68748
pfam	PF08449	IPR013657	UAA transporter	0.25	0.333333	1.35294	13.1176	99.25	19100.7	271.765	282097	17	17	793.412	15.6425	47.8312	36.4125	29.025	8.67109
pfscan	PS50968	IPR000089	Biotin/lipoyl attachment	0	0	2.44444	7.77778	67.6875	28312.1	1718.22	2.89231e+06	12	9	216.444	23.7906	54.5444	42.0333	36.4778	8.65762
pfscan	PS50018	IPR001936	Ras GTPase-activating protein	0.285714	0.21978	1.6875	4.62917	98.1429	70000.3	1040.94	2.13591e+06	16	16	618.188	20.3213	56.6867	43.6333	33.9467	8.6562
pfam	PF01078	IPR000523	Magnesium chelatase ChlI domain	0	0	2.14286	6.47619	5.85714	34.4762	1004.29	969777	7	7	211.714	31.8314	72.1	68.5143	66.2857	8.65421
pfam	PF00787	IPR001683	Phox homologous domain	0.234043	0.444033	2.47917	23.957	311.979	1.92813e+06	1232.67	4.14511e+06	49	48	319.031	15.5202	36.5854	28.1625	24.6313	8.64464
pfam	PF05454	IPR008465	Dystroglycan	0	0	1	0	65	0	346	0	1	1	864	49.18	100	100	100	8.64
smart	SM00801	IPR005112	dDENN domain	0.0625	0.0625	2.125	10.25	8.75	307.667	1359.62	862232	16	16	208.688	51.4588	62.0125	55.8375	48.525	8.63135
smart	SM00534	IPR000432	DNA mismatch repair protein MutS, C-terminal	0	0	1.16667	1.36667	451.5	670396	1648.17	3.22907e+06	17	6	555.083	36.118	54.32	49.52	45.94	8.61669
superfamily	SSF143885		RGC domain-like	0	0	3.33333	6.33333	0	0	3057.67	6.60491e+06	3	3	294	15.1567	50.7333	39.2667	31.9	8.61153
prints	PR00492	IPR000406	Rho protein GDP-dissociation inhibitor	0	0	14.6667	645.333	1.77778	0.564815	869.667	2.19655e+06	18	3	46.5	37.3461	72.8722	66.9167	63.7556	8.60809
prints	PR00597	IPR007122	Villin/Gelsolin	0.109375	0.0510603	9	124.857	20.6062	1384.68	1517.75	1.79658e+06	53	8	57.2781	57.7846	89.3834	85.0119	79.04	8.60439
pfam	PF01112	IPR000246	Peptidase T2, asparaginase 2	0	0	1.66667	2.33333	173.333	65382.3	279.667	42670.3	3	3	874	12.5033	34.0667	24.9667	20.2	8.59509
superfamily	SSF47323	IPR009080	Aminoacyl-tRNA synthetase, class 1a, anticodon-binding	0.4	0.266667	2.15385	5.30769	119.8	60976	1542.92	2.88389e+06	23	13	603.063	46.687	70.4	61.3606	53.5788	8.58241
smart	SM00323	IPR001936	Ras GTPase-activating protein	0.461538	0.435897	1.8	4.74286	124.615	77401.3	1100.33	2.22799e+06	15	15	1042.2	18.5014	53.8643	41.8643	33.5929	8.57688
prints	PR00390	IPR001192	Phosphoinositide phospholipase C family	0.0238095	0.003663	5.53333	90.6952	18.5952	4336.19	994.2	2.00755e+06	90	15	52	59.2793	84.5056	79.17	75.4967	8.57125
smart	SM00314	IPR000159	Ras-associating (RA) domain	0.230769	0.664615	2.48276	14.2586	57.8654	37820	1567.38	3.8463e+06	37	29	276.091	31.7997	53.2544	46.6805	40.5102	8.5671
superfamily	SSF143243		Nqo5-like	0	0	2	0	0	0	98	0	1	1	540	70.1	79.3	64.2	57.7	8.5644
tigrfam	TIGR00407	IPR000965	GPR domain	0	0	2	0	0	0	472	0	1	1	1173	19.31	36.5	27.6	23.3	8.5629
superfamily	SSF50104	IPR008991	Translation protein SH3-like domain	0	0	1.07143	2.99451	24.0962	1240.41	1829.5	3.16894e+07	18	14	283.339	46.8877	75.2786	69.3714	63.5143	8.55077
pfam	PF02936	IPR004203	Cytochrome c oxidase subunit IV family	0	0	2	2	5	50	461	44402	2	2	400.5	18.605	75.35	61.4	52.9	8.53554
superfamily	SSF48150	IPR011257	DNA glycosylase	1	1.33333	15.75	312.917	67.25	7556.92	794.25	551686	4	4	580.5	42.9475	74.625	66.825	61.375	8.52859
pfam	PF01857	IPR002719	Retinoblastoma-associated protein, B-box	0	0	3.66667	10.3333	5.66667	44.3333	348.667	84625.3	6	3	459	10.37	29.2333	20.5333	16.2333	8.52164
superfamily	SSF81327	IPR004178	Calmodulin-binding domain	0	0	4.25	72.25	1.25	2.25	109.25	16488.2	4	4	273	13.8575	36.7	27.475	22.975	8.51623
smart	SM00441	IPR002713	FF domain	0.0666667	0.0266667	3.66667	64.6667	1.96944	2.46394	408	473186	25	6	167.067	74.4911	73.4086	67.6781	63.0506	8.50881
pfam	PF06119	IPR003886	NIDO domain	0	0	2.4	4.3	421.75	637418	3082	3.12666e+06	5	5	265.8	19.382	59.62	46.98	37.7	8.50439
pfam	PF10488	IPR019523	Protein phosphatase 1, regulatory subunit 15A/B, C-terminal	0	0	1.5	0.5	848	1104098	5183.5	4.25319e+07	2	2	543	33.655	73.7	66.7	47.65	8.48933
prints	PR00463	IPR002401	Cytochrome P450, E-class, group I	0.246076	0.445416	5.375	57.1114	57.4465	13791.6	1778.91	1.04002e+07	465	56	59.2109	75.4009	85.9298	80.7041	76.5651	8.48868
pfam	PF00198	IPR001078	2-oxoacid dehydrogenase acyltransferase, catalytic domain	0	0	1.6	6.3	493.25	369280	1811	4235912	5	5	682.8	14.4075	34.725	26.525	22.125	8.48283
pfam	PF12067	IPR021934	Sox, C-terminal	0	0	2.25	14.9167	17.6667	283.083	443	414120	12	4	538.5	4.76125	34.975	15.4	10.225	8.47532
pfam	PF08625	IPR013934	Small-subunit processome, Utp13	0	0	6	0	76	0	2259	0	1	1	405	5.72	34.8	20.2	14.2	8.4564
superfamily	SSF55307	IPR008280	Tubulin/FtsZ, C-terminal	0.25	0.407895	1.08696	11.083	117.525	164657	478.13	577054	41	23	570.924	75.8716	69.3333	65.5	63.8571	8.45194
pfam	PF00514	IPR000225	Armadillo	0.00446429	0.000558036	2.44828	28.2562	4.25782	33.7052	960.379	3.58724e+06	120	30	111.227	42.8015	57.6358	50.4394	45.2764	8.44475
pfscan	PS50254	IPR011539	Rel homology domain (RHD), DNA-binding domain	0	0	1.5	14.0556	5.6	29.1556	551.4	882539	10	10	548.7	10.362	32.44	25.26	20.38	8.4432
pfam	PF09141	IPR015224	Talin, central	0	0	1.5	4.5	65.5	6844.5	1225.5	81204.5	2	2	483	36.495	82.35	77.15	70.3	8.43756
pfam	PF09766	IPR019163	THO complex, subunit 5	0	0	2	0	12	0	2741	0	1	1	1068	15.1	39.5	30.4	24.6	8.4372
pfam	PF00241	IPR002108	Actin-depolymerising factor homology domain	0.1	0.1	1.63636	12.0545	14.75	662.958	522.273	1.03432e+06	13	11	352.636	35.2118	64.4636	54.5227	49.6273	8.4265
tigrfam	TIGR00756	IPR002885	Pentatricopeptide repeat	0	0	5.6	23.3	1.7	12.45	440.2	61306.7	6	5	93.3	46.071	72.12	56.21	47.11	8.42579
pfscan	PS50030	IPR015940	Ubiquitin-associated domain	0.0243902	0.0243902	1.69048	14.658	143.041	178197	2849.76	1.75418e+08	53	42	125.839	46.193	67.1921	61.2988	55.0337	8.41213
smart	SM00485	IPR006085	XPG N-terminal	0	0	3	12	186.4	119278	2678	7.06992e+06	5	5	287.4	24.264	43.56	36.92	35.12	8.3981
pfam	PF10320	IPR019424	Serpentine type 7TM GPCR chemoreceptor Srsx	1.35496	11.4942	3.01866	35.7712	1975.34	2.01669e+08	4037.69	7.68977e+08	335	269	644.538	122.521	80.9063	78.2318	76.4154	8.39431
superfamily	SSF53098	IPR012337	Ribonuclease H-like domain	1.85833	41.916	4.81967	87.4169	1511.12	5.40917e+07	5751.61	4.2605e+08	79	63	2600.02	43.5241	56.2876	47.71	42.4179	8.38736
pfam	PF00533	IPR001357	BRCT domain	0.107143	0.0837912	2.64286	8.09341	50.3036	8871.54	3205	1.34057e+07	27	14	216.571	34.9411	58.8089	49.969	44.3	8.38238
superfamily	SSF47762	IPR003822	Paired amphipathic helix	0	0	3.5	3.5	6.88889	130.874	1607.67	2.07652e+06	11	6	216.25	16.3725	45.2111	33.9694	27.3472	8.38195
pfscan	PS50014	IPR001487	Bromodomain	0.0394737	0.0321835	1.2	7.70256	302.443	1.89987e+06	6045.9	5.51639e+08	71	40	200.403	43.0604	64.1684	55.2936	48.8885	8.35954
smart	SM00102	IPR002108	Actin-depolymerising factor homology domain	0.1	0.1	1.63636	12.0545	16.25	677.625	522.273	1.03432e+06	13	11	386.727	28.9614	58.2	46.5909	41.0773	8.34321
pfam	PF08626	IPR013935	TRAPP II complex, Trs120	0	0	8	0	19	0	670	0	1	1	948	1.19	11	1.9	1.4	8.3424
pirsf	PIRSF038073	IPR017374	Fringe	0.333333	0.333333	2.66667	14.3333	652.333	1.10679e+06	702.667	1.04937e+06	3	3	1023	7.92667	55.8	41.3333	28.2333	8.34227
superfamily	SSF52218		Flavoproteins	0	0	1.3	1.56667	0	0	1783.6	3.59971e+06	13	10	560.925	12.607	36.12	24.98	19.22	8.32906
smart	SM00317	IPR001214	SET domain	0.166667	0.257143	1.23684	5.32077	206.889	151132	1044.37	1.30694e+06	48	38	459.286	19.5032	44.0108	32.9676	28.1108	8.31882
tigrfam	TIGR00231	IPR005225	Small GTP-binding protein domain	0.283871	2.46435	0.871795	6.31894	303.516	3.0774e+06	1039.29	1.38039e+07	168	158	445.491	23.1311	46.1681	36.9146	32.3854	8.29542
pfam	PF01167	IPR000007	Tubby, C-terminal	0	0	1.2	4.7	59.4	1677.3	1630.8	1.21284e+06	5	5	628.8	16.234	49.16	36.14	28.42	8.29451
pfam	PF08726	IPR014837	EF-hand, Ca insensitive	0	0	1.77778	18.1944	12.5556	603.028	1068.44	8.59312e+06	9	9	201	33.2011	77.3333	69.6778	64.1	8.29013
pfam	PF03096	IPR004142	NDRG	0.4	0.3	3.2	30.7	35.2	1404.7	1251.4	7.18597e+06	5	5	814.2	17.856	54.56	42.22	35.32	8.27424
superfamily	SSF81698	IPR002713	FF domain	0.1	0.028	3.66667	64.6667	1.85556	1.86919	408	473186	21	6	190.633	72.7625	70.7494	65.2167	60.5033	8.27367
pfam	PF00025	IPR006689	Small GTPase superfamily, ARF/SAR type	0.263804	2.33121	0.853659	6.91097	569.454	1.14116e+07	1387.78	3.34657e+07	182	167	425.368	22.5708	44.8637	35.8132	31.3557	8.25247
pfam	PF00571	IPR000644	CBS domain	0.107843	0.135212	3.33333	49.2941	901.686	1.115e+07	15368.9	1.8649e+09	34	18	152.972	34.952	57.4167	48.7863	43.7804	8.24617
smart	SM00800	IPR005113	uDENN domain	0	0	1.8	9.17143	114	145034	1327.27	905870	15	15	283.8	15.4907	41.6667	35.0333	30.3867	8.24365
smart	SM00501	IPR001606	ARID DNA-binding domain	0	0	1.5625	9.0625	10.9333	906.495	2417.75	4.89243e+07	16	16	273.75	13.2167	48.1467	36.6667	32.12	8.23759
pfscan	PS51011	IPR001606	ARID DNA-binding domain	0	0	1.5625	9.0625	10.8	908.6	2417.75	4.89243e+07	16	16	273.75	13.2033	48.1467	36.6667	32.1467	8.23759
superfamily	SSF140718		Mediator hinge subcomplex-like	0	0	2	24	0	0	772.667	2.87448e+06	6	6	292.5	83.5817	57.4	50.5833	47.6667	8.22514
smart	SM00215	IPR006552	VWC out	0.141026	0.0918803	3.78571	28.9505	112.795	52023.8	7963.21	1.08783e+08	56	14	198.54	15.0559	49.5721	38.174	27.8594	8.22461
prints	PR00380	IPR001752	Kinesin motor domain	0.0436508	0.0475061	3.39535	21.1495	36.8571	27709.5	4146.51	2.37291e+08	186	43	57.8557	58.2539	75.6435	70.3007	66.0108	8.21326
pfam	PF00852	IPR001503	Glycosyl transferase family 10	0.875	1.83929	4	33.7143	1779.5	3.00419e+06	2269.5	6.09932e+06	8	8	1029.38	46.8312	87.1125	81.4875	75.2125	8.20831
smart	SM00229	IPR000651	Ras-like guanine nucleotide exchange factor, N-terminal	0.263158	0.538012	2.33333	16.4333	198.421	500082	1179.67	3.41261e+06	27	21	389.8	18.958	49.86	39.1475	32.7417	8.163
pfam	PF03600	IPR004680	Citrate transporter-like domain	0	0	1.66667	13.0667	186.8	160101	610.5	617195	12	6	441.625	16.9692	45.2667	34.025	29.9	8.16125
superfamily	SSF47644	IPR003759	Cobalamin (vitamin B12)-binding module, cap domain	0	0	4	0	16	0	1345	0	1	1	276	28.68	73.9	61.2	49.4	8.15856
superfamily	SSF64182		DHH phosphoesterases	0	0	2.5	4.5	0	0	9642	163334738	2	2	904.5	11.16	25.5	16.2	13.55	8.15462
pfam	PF00364	IPR000089	Biotin/lipoyl attachment	0	0	2.44444	7.77778	67.3125	28361.8	1718.22	2.89231e+06	12	9	204.222	23.6106	54.4278	41.8722	36.3222	8.15127
smart	SM00185	IPR000225	Armadillo	0.0541667	0.0414931	2.30769	23.0081	10.1659	315.738	946.359	2.84298e+06	260	39	125.025	39.6781	55.8667	47.8257	42.7469	8.15122
pfam	PF02932	IPR006029	Neurotransmitter-gated ion-channel transmembrane domain	0.583333	2.32825	2.84091	25.2532	2918.57	2.41417e+08	19516	6.08694e+09	55	44	506.068	32.0392	53.6314	45.4178	40.1101	8.13809
pfam	PF02137	IPR002466	Adenosine deaminase/editase	0	0	0.666667	0.666667	594.667	1.75919e+06	1985.5	1.30517e+06	6	6	1043.5	22.675	47.7	41.2	36.9167	8.12822
smart	SM00437	IPR003602	DNA topoisomerase, type IA, DNA-binding domain	0	0	1.5	4.5	475.5	5512.5	843	46208	2	2	765	11.04	49.95	37.7	27	8.10594
smart	SM00231	IPR000421	Coagulation factor 5/8 C-terminal domain	0.472222	2.01389	5	118.105	3270.42	8.63781e+07	11129.4	9.36949e+08	33	20	460.275	13.1566	36.9553	28.2763	23.8132	8.09627
pfam	PF02225	IPR003137	PA domain	0	0	1.44444	8.37908	1703.76	3.19452e+07	4108.44	1.6734e+08	19	18	238.167	43.8117	55.4	49.4278	46.4722	8.08589
superfamily	SSF47676	IPR017923	Transcription factor IIS, N-terminal	0.1	0.1	2.5	39	373.8	1.10893e+06	6261.67	3.56595e+08	20	12	290.75	40.8934	46.975	37.95	34.7773	8.07879
tigrfam	TIGR00861	IPR000425	Major intrinsic protein	0.1	0.1	0.909091	5.69091	209.3	148074	617	679851	15	11	650.318	20.4573	60.2909	47.9727	39.7818	8.07441
pfam	PF00782	IPR000340	Dual specificity phosphatase, catalytic domain	0.170732	0.345122	1.28571	9.77003	80.2195	49979.5	764.357	2.07498e+06	47	42	361.119	20.6776	50.1625	39.5292	34.8321	8.03469
pfam	PF02485	IPR003406	Glycosyl transferase, family 14	0.285714	0.238095	1.75	6.21429	498.286	375993	1267.25	1.19986e+06	8	8	760.125	72.8925	58.275	53.625	53.0375	8.02366
smart	SM00533	IPR007696	DNA mismatch repair protein MutS, core	0	0	1.16667	1.36667	49.25	380.917	1648.17	3.22907e+06	17	6	963.5	18.152	29.14	22.06	19.38	8.0235
superfamily	SSF82051	IPR006169	GTP1/OBG domain	0	0	2	2	1377	3792258	2327.5	4.83294e+06	2	2	427.5	22.59	66.3	54.1	45.95	8.01668
superfamily	SSF57424	IPR002172	Low-density lipoprotein (LDL) receptor class A repeat	0.480404	5.0204	6.85417	190.468	64.4539	41378.3	2214.31	7.38809e+06	238	48	132.039	30.2477	61.1811	51.3906	44.0771	7.98679
pfam	PF05328	IPR007992	Succinate dehydrogenase [ubiquinone] cytochrome b small subunit, CybS	0	0	8.5	144.5	10	0	244.5	24.5	9	2	235.5	9.115	28.15	16.4	12.7	7.96899
pfam	PF02826	IPR006140	D-isomer specific 2-hydroxyacid dehydrogenase, NAD-binding domain	0	0	1.25	9.92857	17.625	748.554	1002.12	7.0313e+06	8	8	416.625	33.0525	53.95	45.9	41.5625	7.94679
pfam	PF01388	IPR001606	ARID DNA-binding domain	0	0	1.5625	9.0625	10.7333	910.067	2417.75	4.89243e+07	16	16	264.375	13.0433	48.0667	36.5267	32.12	7.94227
pirsf	PIRSF004967	IPR016435	Diphthamide synthesis DPH1/DPH2	0	0	3	0	755	0	786	0	1	1	1146	5.78	23.1	11.4	8.7	7.94178
superfamily	SSF55031	IPR011650	Peptidase M20, dimerisation domain	0	0	1.57143	5.95238	292.5	494580	1397.71	4.47141e+06	7	7	310.286	47.7829	61.5286	52.7714	47.5286	7.93747
pfam	PF11715	IPR021717		0.333333	0.333333	3.33333	24.3333	18	427	3223.33	2.65653e+07	3	3	696	19.7167	62.4	55.9333	40.5333	7.93375
pfscan	PS50118	IPR009071	High mobility group box domain	0.0106383	0.00531915	0.979167	10.8719	31.1773	11863.2	413.458	468382	68	49	201.133	35.2815	59.9333	50.8883	44.3824	7.91995
superfamily	SSF49354	IPR008962	PapD-like	0.03125	0.0078125	2.33333	13	1961.9	1.94614e+07	12032.3	3.87142e+08	17	11	305.705	12.5154	37.8591	30.8341	27.8152	7.91935
pirsf	PIRSF000157	IPR011603	2-oxoglutarate dehydrogenase E1 component	0.333333	0.333333	1.33333	0.333333	13.3333	533.333	1553.67	2.31201e+06	3	3	2882	8.99	37.6	26.3667	20.4	7.9182
pfam	PF11002	IPR022723	RDM domain, Ret finger protein-like	0	0	2	6.5	1045.6	331074	5328.6	1.11888e+07	5	5	177	107.17	100	95.86	71.62	7.91568
smart	SM00430	IPR000536	Nuclear hormone receptor, ligand-binding domain	0.173913	0.191304	1.0625	3.93218	313.478	1.43669e+06	2775.83	2.09415e+08	53	48	483.646	16.1843	42.2043	31.8064	26.8851	7.91206
smart	SM00615	IPR001090	Ephrin receptor ligand binding domain	0	0	1.28571	6.68132	67.1538	11967.3	699.5	925653	15	14	529.607	10.2293	31.0429	19.6071	16.6143	7.90904
superfamily	SSF55874	IPR003594	Histidine kinase-like ATPase, C-terminal domain	0.333333	0.933333	1.66667	9.63333	2323.29	5.73029e+07	12855.3	1.33188e+09	24	21	651.976	33.1398	50.1905	41.8048	36.8929	7.90782
pfam	PF06472	IPR010509		0	0	0.8	0.7	800.75	1.08658e+06	4931	8.07043e+07	5	5	847.8	27.2075	52	43.4	35.5	7.88627
superfamily	SSF52166	IPR023574	Ribosomal protein L4 domain	0	0	1	2	64	2592	185.5	112.5	2	2	697.5	56.265	79.85	71.85	66.8	7.87652
pfam	PF01776	IPR002671	Ribosomal protein L22e	0	0	4	32	26.5	1300.5	173	28800	2	2	331.5	11	42	30.85	19.75	7.87604
prints	PR00320	IPR020472	G-protein beta WD-40 repeat	0.0200803	0.00907696	2.72619	44.9	78.5221	212912	10905.3	3.96664e+09	273	84	41.9881	64.0283	81.175	76.5702	72.6688	7.86515
pfam	PF07724	IPR013093		0.166667	0.151515	2.15385	8.64103	17.25	557.477	134.077	27155.2	13	13	345.923	31.53	54.2385	46.0692	41.0846	7.86477
pfscan	PS51156	IPR000949	ELM2 domain	0	0	1.64286	34.4011	25.3846	4592.26	547.786	347907	14	14	293.571	16.61	43.5	34.0692	27.3462	7.84995
tigrfam	TIGR02441	IPR012803	Fatty acid oxidation complex, alpha subunit, mitochondrial	0	0	1	0	202	0	209	0	1	1	2205	18	35.6	26.3	22.7	7.8498
pfam	PF02759	IPR004012	RUN domain	0.111111	0.222222	1.36842	6.35673	52.1944	11771.2	1227.84	2.60644e+06	22	19	397.263	19.2221	50.4816	39.6474	33.8421	7.84834
smart	SM00165	IPR015940	Ubiquitin-associated domain	0	0	1.73333	16.0644	79.3621	51072	3585.07	2.45705e+08	39	30	112.1	64.7371	73.6293	67.3397	61.1885	7.83608
superfamily	SSF48239	IPR008930	Terpenoid cyclases/protein prenyltransferase alpha-alpha toroid	0.692308	3.73077	3.26667	33.9238	957.308	965086	2954.13	1.18598e+07	23	16	954.797	21.9883	51.4405	40.681	35.25	7.82462
pfam	PF11971	IPR022613	Calmodulin-regulated spectrin-associated protein, CH domain	0.0857143	0.139496	2.05556	11.1968	1741.51	5.9394e+07	137218	609952233418	38	36	205.639	16.1697	42.8472	33.3806	28.775	7.82071
pfam	PF01839	IPR013517	FG-GAP repeat	0.0789474	0.0628655	2.95	11.1026	12.1316	770.11	1671.05	1.17925e+06	34	20	100.625	57.5039	79.6377	75.3754	72.3982	7.80119
prints	PR01040	IPR002307	Tyrosine-tRNA ligase	0	0	11.5	180.5	0.5	0.125	375	199712	8	2	53.25	130.111	90.05	88.625	88.35	7.79859
pfam	PF08165	IPR012560	Ferlin A-domain	0	0	11	50	6.5	84.5	1216.5	2520.5	2	2	193.5	5.35	25.9	15.05	13.35	7.7963
pfscan	PS50084	IPR004088	K Homology domain, type 1	0	0	1.02857	11.4403	62.3729	96887.7	1460.83	3.2402e+07	91	35	184.047	48.1338	69.6026	62.9514	57.3831	7.79512
pfam	PF00027	IPR000595	Cyclic nucleotide-binding domain	0.393939	1.48232	4.11429	108.163	16.0758	1338.1	1911.71	1.68451e+07	47	35	258.414	24.6451	46.7838	37.6554	31.0975	7.79408
pfam	PF00389	IPR006139	D-isomer specific 2-hydroxyacid dehydrogenase, catalytic domain	0.25	0.25	2	15.5	45.5	3064.33	1604.6	1.11054e+07	5	5	821.4	21.784	51.8	41.48	36.98	7.79398
pfam	PF02257	IPR003150	DNA-binding RFX-type winged-helix domain	0	0	3.875	80.9821	2	9.14286	1004.38	2.07499e+06	8	8	203.25	13.4913	34.975	26.7625	23.525	7.79121
pfam	PF00481	IPR001932	PPM-type phosphatase domain	0.184211	0.366959	1.1	5.56842	61.8947	10765.3	428.95	408373	24	20	601.425	37.0765	51.7875	43.72	37.855	7.79109
superfamily	SSF49599	IPR008974	TRAF-like	0.153846	0.375385	1.69231	8.22154	271.087	511612	954.577	2.18013e+06	41	26	313.673	32.4202	51.016	42.1115	38.8276	7.79037
pfam	PF12240	IPR024646	Angiomotin, C-terminal	0	0	1.66667	8.33333	2724	21628459	21394	1307112199	3	3	624	10.0067	43.2333	33.7	26.6667	7.78776
pfscan	PS50057	IPR000299	FERM domain	0.680851	7.22202	2.97917	38.2762	2439.34	6.57872e+07	30689	3.01238e+10	51	48	922.938	9.04511	32.5936	22.1426	16.7979	7.77863
pfam	PF11707	IPR021714	Nucleolar pre-ribosomal-associated protein 1, N-terminal	0	0	5	0	94	0	2037	0	1	1	960	2.04	16.2	5.3	3.5	7.776
pfscan	PS50042	IPR000595	Cyclic nucleotide-binding domain	0.465686	2.48448	4	105.543	15.8725	1387.1	1860.06	1.64599e+07	48	36	309.681	24.9485	48.1857	38.18	31.5795	7.76032
pfam	PF02743	IPR004010	Cache domain	0.2	0.2	8.2	200.7	12.5	316.25	521.2	186088	6	5	262.8	10.439	33.38	21.65	17.7	7.75685
pfam	PF01798	IPR002687	Nop domain	0	0	2.33333	16.3333	1	2	1274.33	3.91253e+06	12	3	439	15.4433	43.7	29.8333	22.7333	7.75324
pfam	PF05804			0	0	1.6	3.8	0	0	911	1008959	6	5	899.4	10.762	24.09	16.5	14.07	7.75166
smart	SM00068	IPR001545	Gonadotropin, beta subunit	0	0	0.8	1.73333	169.778	64309.2	670.8	799542	10	10	318.6	64.85	96.17	95.35	94.41	7.75131
pfam	PF00505	IPR009071	High mobility group box domain	0	0	0.957447	11.0851	30.2391	12065.7	401.872	471981	65	48	197.917	31.1123	59.0299	49.7379	43.0006	7.74978
smart	SM00919	IPR012302	Malic enzyme, NAD-binding	0.333333	0.333333	7.66667	80.3333	696.667	428672	746.333	359584	3	3	759	9.39667	24.3	16.9333	14.2333	7.74926
pfam	PF08416	IPR013625	Tensin phosphotyrosine-binding domain	0.153846	0.141026	2	7.69231	147.462	224886	1922.29	4.55136e+06	23	15	368.6	14.0436	48.0857	36.9429	28.2357	7.74561
pfam	PF04083	IPR006693	Partial AB-hydrolase lipase domain	0	0	3.83333	39.3667	0	0	1702.83	1.76095e+06	6	6	183.5	18.0067	44.9167	37.0833	28.95	7.7392
pfam	PF00017	IPR000980	SH2 domain	0.123711	0.692869	0.969388	2.97843	477.407	1.09942e+07	3085.21	2.42499e+08	131	99	230.195	23.4845	55.4263	44.8495	37.9152	7.71806
pfam	PF10495	IPR019528	Pericentrin/AKAP-450 centrosomal targeting domain	0	0	4.5	12.5	26	648	12064	81306752	2	2	241.5	16.055	50.2	34.05	28.95	7.71522
superfamily	SSF55945		TATA-box binding protein-like	0	0	2.25	8.25	0	0	461.25	565152	7	4	300	17.1275	57.1	48.9	41.6625	7.7085
pfam	PF06367	IPR010472	Formin, FH3 domain	0	0	0.888889	2.86111	3983.78	1.38233e+08	127681	145378755925	9	9	570	22.64	50.6667	40.4111	34.7111	7.70133
pfam	PF08371			0	0	3	12	0	0	730.333	1.42577e+06	3	3	476	9.55667	31.1333	21.4	17.0333	7.70042
prints	PR01320	IPR016449	Potassium channel, inwardly rectifying, Kir	0.0111111	0.00185185	3.5	116	42.4444	13315.6	1056.94	4.62957e+06	102	17	58.5	95.8299	95.3089	93.4422	91.8556	7.69815
tigrfam	TIGR02478	IPR009161	ATP-dependent 6-phosphofructokinase, eukaryotic-type	0.666667	1.33333	3.33333	5.33333	400.667	137300	907.667	1.12707e+06	3	3	2217	12.1567	46.4	32.4667	24.1	7.69712
pfam	PF06839	IPR010666	Zinc finger, GRF-type	0.166667	0.166667	6.5	105.1	60.75	4748.98	2624.67	2.65229e+06	9	7	128.143	30.9371	64.6857	60.2429	56.9143	7.69446
smart	SM00736	IPR006644	Dystroglycan-type cadherin-like	0	0	2.33333	10.3333	24.1667	232.583	537.333	310480	4	3	314.5	30.6433	60.35	56.3167	52.45	7.67071
superfamily	SSF117892		Band 7/SPFH domain	0	0	0.916667	1.90152	0	0	160.75	48222.6	18	12	403.607	40.6827	59.7727	48.5909	43.4091	7.66062
pfam	PF07677	IPR009048	Alpha-macroglobulin, receptor-binding	0.375	1.125	4.8	44.8444	148.5	82754.3	3831.4	1.49791e+07	16	11	266.182	29.2878	64.5556	53.7556	44.9667	7.65312
pirsf	PIRSF037240	IPR015257	Repressor of RNA polymerase III transcription Maf1	0	0	1	0	517	0	518	0	1	1	765	54.96	100	100	93.5	7.65
pfam	PF06312	IPR026845	Neurexophilin/NXPE	0	0	0.625	1.125	24.75	839.643	873	1.32183e+06	9	8	476.625	64.5675	90.6625	89.6625	89.2875	7.63888
pfam	PF00667	IPR003097	FAD-binding, type 1	0.166667	0.166667	1.28571	2.2381	382.167	559071	1959.14	5.27509e+06	7	7	666	14.3683	62.4667	49.5833	38.55	7.63887
pfam	PF08934	IPR015030	Retinoblastoma-associated protein, C-terminal	0	0	5.5	0.5	4	32	181	578	5	2	370.5	11.245	26.5	18.65	15.8	7.63681
pfscan	PS50935	IPR000424	Primosome PriB/single-strand DNA-binding	0	0	4.5	40.5	0	0	2799.5	1.30918e+07	2	2	333	14.14	36	25.7	22.9	7.62912
superfamily	SSF53659		Isocitrate/Isopropylmalate dehydrogenase-like	0	0	0.5	0.7	0	0	2219.33	2.58954e+07	6	6	1122	17.524	55.48	44.54	36.26	7.62386
tigrfam	TIGR00239	IPR011603	2-oxoglutarate dehydrogenase E1 component	0.333333	0.333333	1.33333	0.333333	12.3333	456.333	1553.67	2.31201e+06	3	3	2777	8.92	37.5333	26.2667	20.3667	7.61618
superfamily	SSF144074		E2F-DP heterodimerization region	0	0	1.5	12.4545	0	0	504.833	303227	12	12	298.25	19.555	49.1083	38.35	33.3	7.61058
pfam	PF12496	IPR022181	Bcl2-/adenovirus E1B 19kDa-interacting protein 2	0	0	2.75	7.58333	80.5	18775	5882.25	7.58925e+07	4	4	374.25	13.2675	36.95	26.975	22.95	7.6057
pfscan	PS50104	IPR000157	Toll/interleukin-1 receptor homology (TIR) domain	0.391304	1.1581	2.20833	7.47645	436.652	1.38105e+06	147262	253749748589	32	24	437.438	56.9242	60.1542	55.575	53.2667	7.59737
tigrfam	TIGR00195			0	0	1	0	0	0	1667	0	1	1	759	74.53	100	100	98.8	7.59
pfam	PF00248	IPR023210	NADP-dependent oxidoreductase domain	0.8125	3.22917	5.47059	70.7647	301.812	527480	660.941	906081	22	17	821.971	17.4788	44.1647	32.3559	27.4382	7.58714
smart	SM00312	IPR001683	Phox homologous domain	0.268293	0.50122	2.5	26.1585	357.098	2.20101e+06	1329.81	4.63238e+06	43	42	343.536	15.2214	35.2571	26.4976	22.8262	7.58413
smart	SM00368	IPR003590	Leucine-rich repeat, ribonuclease inhibitor subtype	0.206086	0.223483	4.37143	75.8286	53.2533	9733.72	2270.94	3.76155e+06	418	37	81.2926	36.1847	74.2361	65.9286	57.9536	7.58364
pfam	PF01603	IPR002554	Protein phosphatase 2A, regulatory B subunit, B56	0	0	0.6	0.8	15.4	468.8	187	126237	5	5	1221.6	26.67	46.26	37.66	32.9	7.58178
pfam	PF04732	IPR006821	Intermediate filament head, DNA-binding domain	0	0	1.4	6.8	4	13.5	225.2	48823.7	5	5	265.8	7.572	91.04	63.62	26.44	7.57531
pfam	PF12440	IPR021072	Melanoma associated antigen, N-terminal	0.0789474	0.0628655	0.826087	4.69565	532.763	511132	9885.35	1.4226e+08	34	23	265.017	49.4552	97.7714	94.1595	92.9476	7.57487
smart	SM00292	IPR001357	BRCT domain	0.166667	0.1	2.23529	7.44118	91.728	42820.7	2959.65	1.21455e+07	37	18	248.618	34.2915	59.5119	51.3141	46.0788	7.57391
pfam	PF07717	IPR011709	Domain of unknown function DUF1605	0.133333	0.266667	1.47059	2.88971	44.6667	16937.5	967.471	2.37031e+06	23	17	343.588	30.5991	59.975	50.0094	43.4281	7.57344
prints	PR00258	IPR001190	SRCR domain	0.025	0.01	6.5625	109.862	32.3719	7972.75	2474.38	5.45534e+06	84	17	37.8265	67.8857	81.5565	75.9188	62.8388	7.56228
pfam	PF00436	IPR000424	Primosome PriB/single-strand DNA-binding	0	0	4.5	40.5	0	0	2799.5	1.30918e+07	2	2	330	14.12	36	25.7	22.9	7.56039
pfam	PF03567	IPR005331	Sulfotransferase	0.333333	0.242424	1.69231	6.89744	35863.8	1.52103e+10	34073.8	1.46576e+10	13	13	742.846	36.2723	52.5923	42.7462	40.6615	7.54253
superfamily	SSF64268	IPR001683	Phox homologous domain	0.313725	0.859608	2.32692	22.3812	292.569	1.77851e+06	1233.42	3.91377e+06	53	52	382.529	13.7794	35	25.7654	22.1846	7.54219
pfam	PF09431	IPR018556	Domain of unknown function DUF2013	0	0	4	0	56	0	97	0	1	1	414	10.24	45.5	24.5	20.5	7.5348
pfam	PF00554	IPR011539	Rel homology domain (RHD), DNA-binding domain	0	0	1.5	14.0556	5.2	23.9556	551.4	882539	10	10	496.2	10.838	31.96	25.28	20.76	7.52237
pfam	PF05175	IPR007848	Methyltransferase small domain	0.25	0.2	3.64706	79.2426	503	2.08706e+06	4396.12	2.61033e+08	17	17	260.294	27.1247	46.9176	37.6765	29.8824	7.5219
pfam	PF03131	IPR004826	Basic leucine zipper domain, Maf-type	0.333333	0.5	3.33333	43.25	14.8889	1179.11	169.222	57603.4	9	9	276.667	28.4689	85.8556	71.7556	41.6889	7.51571
pfam	PF02636	IPR003788	Putative S-adenosyl-L-methionine-dependent methyltransferase MidA	0	0	2	0	138	0	575	0	1	1	759	13.17	49.5	36.3	28.2	7.5141
superfamily	SSF48034	IPR022413	ATP:guanido phosphotransferase, N-terminal	0	0	1.6	6.3	8.4	104.3	79.6	7330.8	5	5	300	48.686	69.74	59.88	53.88	7.48528
pfam	PF09772	IPR019169	Transmembrane protein 26	0	0	6	0	0	0	29	0	1	1	897	4.2	13.9	9.1	7.7	7.48098
pfam	PF00790	IPR002014	VHS domain	0.1	0.1	2.45455	35.8727	6.7	41.7889	581.727	425632	11	11	391.909	25.205	34.26	23.87	19.65	7.46568
superfamily	SSF50989	IPR001473	Clathrin, heavy chain, propeller, N-terminal	0.5	0.5	11.3333	385.333	332	213858	1344.33	4.41365e+06	3	3	981	6.89	19.6	11.65	9.6	7.45553
tigrfam	TIGR01347	IPR006255	Dihydrolipoamide succinyltransferase	0	0	1	0	118	0	126	0	1	1	1143	26.96	65.1	54.7	46.3	7.44093
pfam	PF00867	IPR006086	XPG-I domain	0	0	3	12	184.6	143527	2678	7.06992e+06	5	5	255	26.422	43.46	37.8	35.34	7.43423
pfam	PF02607	IPR003759	Cobalamin (vitamin B12)-binding module, cap domain	0	0	4	0	16	0	1345	0	1	1	252	28.27	73.7	60.8	48.9	7.42896
smart	SM00798	IPR002695	AICARFT/IMPCHase bienzyme	0	0	2	0	89	0	1532	0	1	1	981	14.59	37.8	27.2	23.2	7.41636
pfam	PF11865	IPR024585	Domain of unknown function DUF3385, target of rapamycin protein	0	0	5	0	2	0	396	0	1	1	510	10.62	29	19	15.7	7.395
superfamily	SSF55455	IPR002100	Transcription factor, MADS-box	0	0	2.33333	13.0667	0.333333	0.266667	362.5	293327	6	6	271.5	12.73	47.65	34.2167	26.2	7.3941
pfam	PF02893	IPR004182	GRAM domain	0	0	1.66667	5.63333	2177.55	4.43345e+07	13381.7	1.16531e+09	26	21	198.357	18.6457	48.805	38.955	33.18	7.39385
prints	PR01049	IPR002291	Phosphorylase kinase, gamma catalytic subunit	0.0714286	0.0102041	15	200	2	0.0408163	100.5	1860.5	14	2	45.8571	57.3036	100	100	99.45	7.38177
superfamily	SSF118116		DNA mismatch repair protein MutL	0	0	2.5	12.5	0	0	2811.5	513084	2	2	595.5	13.005	35.05	23.95	18.5	7.37946
smart	SM00256	IPR001810	F-box domain	0	0	2	21.2432	3.31579	46.7084	651.289	816121	38	38	120.711	32.3376	49.5789	35.35	29.1316	7.37843
superfamily	SSF51206	IPR018490	Cyclic nucleotide-binding-like	0.559829	2.54311	3.56098	93.8024	46.6838	21698.9	1689.56	1.46595e+07	58	41	479.89	20.3463	39.9023	31.0313	26.2686	7.37551
pfam	PF00058	IPR000033	LDLR class B repeat	0.0952381	0.126984	3.42857	31.6484	34.0344	3034.31	2698.36	5.14417e+06	115	14	119.403	50.0481	69.2421	63.1396	60.0403	7.37103
pfam	PF03530	IPR015449	Potassium channel, calcium-activated, SK	0	0	4.25	72.25	7	114	109.25	16488.2	4	4	346.5	3.585	25.025	11.125	7.625	7.37049
pfscan	PS50304	IPR002999	Tudor domain	0	0	1.85714	7.36264	15.9872	1315.95	3844.57	8.30553e+07	34	14	176.869	45.4386	59.9643	52.1429	45.6768	7.36977
smart	SM00109	IPR002219	Protein kinase C-like, phorbol ester/diacylglycerol-binding domain	0.0169492	0.0169492	1.2623	3.79672	15.952	4080.68	1450.25	1.10015e+07	90	62	146.587	23.475	54.0926	42.7836	36.7503	7.36873
superfamily	SSF47459	IPR011598	Myc-type, basic helix-loop-helix (bHLH) domain	0.324561	3.3716	1.43478	16.5988	52.2368	51165.3	803.704	2.40869e+06	123	117	226.256	27.7996	64.5667	53.811	43.7957	7.36547
pfam	PF04679	IPR012309	DNA ligase, ATP-dependent, C-terminal	0	0	1.66667	4.33333	6.66667	14.3333	615.333	282184	3	3	332	71.2733	76.7667	66.5	60.7	7.35733
tigrfam	TIGR01302	IPR005990	Inosine-5'-monophosphate dehydrogenase	0	0	0.5	0.5	27	338	32.5	544.5	2	2	1353	38.97	76.7	65.6	59.8	7.33801
pfam	PF08539	IPR013745	HbrB-like	0	0	5.5	40.3333	151.25	38495.6	2433.5	1388657	4	4	342	2.195	19.475	8.475	5.275	7.3265
pfscan	PS50865	IPR002893	Zinc finger, MYND-type	0	0	2.2381	20.8905	1.9	10.3053	1135.71	2.682e+06	22	21	113.643	39.0905	62.8143	58.2095	55.819	7.32131
pfam	PF03256	IPR004939	Anaphase-promoting complex, subunit 10/DOC domain	0.166667	0.166667	2.14286	11.4762	49.3333	2762.27	1754	5145397	7	7	345.857	39.4617	69.1333	62.6333	58.8833	7.31711
pfam	PF01437	IPR002165	Plexin repeat	0.0123457	0.00411523	1.67857	5.78175	87.2099	79756.2	2738.18	3.70013e+07	46	28	135.485	25.7374	63.8439	53.9004	43.6296	7.31498
superfamily	SSF63763	IPR010919	SAND domain-like	0.4	1.6	4.63636	36.8545	180.8	293939	1579.18	2.45387e+06	12	11	270.682	30.9409	67.4545	56.2955	38.6136	7.30856
smart	SM00045	IPR000756	Diacylglycerol kinase, accessory domain	0	0	0.9	1.65556	11.2222	128.694	773.3	932827	10	10	488.1	27.5489	52.5889	43.1111	35.8444	7.30542
pfam	PF09744	IPR019143	JNK/Rab-associated protein-1, N-terminal	0	0	4	54	140.667	58102.3	591.5	240033	4	4	458.25	2.965	19.925	8.375	5.875	7.30451
superfamily	SSF53167		Purine and uridine phosphorylases	0	0	1.4	2.8	0	0	859.4	486119	5	5	727.8	11.634	32.04	22.3	19.1	7.29991
pfam	PF07910	IPR012462	Peptidase C78, ubiquitin fold modifier-specific peptidase 1/ 2	0.333333	0.333333	4.33333	44.3333	705.667	658033	940.333	437017	3	3	517	27.2667	59.4333	53.3667	47.1667	7.29707
pfam	PF00609	IPR000756	Diacylglycerol kinase, accessory domain	0	0	0.9	1.65556	11.2222	128.694	773.3	932827	10	10	487.2	27.5456	52.5889	43.0889	35.8333	7.29195
tigrfam	TIGR00163	IPR005221		0	0	1	0	32	0	246	0	1	1	768	27.27	94.9	86.1	79.3	7.28832
pfam	PF10324	IPR019427	7TM GPCR, serpentine receptor class w (Srw)	0.307692	0.397436	1.66667	28.9524	192	221737	6614	3.6593e+08	18	15	502.35	45.4343	65.6857	56.95	50.4214	7.28366
superfamily	SSF47802	IPR010996	DNA polymerase beta-like, N-terminal domain	0	0	2	3.5	322.4	499814	1230.4	4.52144e+06	5	5	272.4	16.186	59.78	50.2	39.38	7.28246
pfam	PF07926	IPR012929	Nucleoprotein TPR/MLP1	0	0	2	0	19	0	1376	0	1	1	390	80.54	93.3	84.1	72.5	7.2774
pfscan	PS50010	IPR000219	Dbl homology (DH) domain	0.80597	5.12845	3.92647	69.293	1079.63	1.69591e+07	7683.84	5.86545e+08	75	68	553.049	13.8189	43.2186	32.1744	26.3592	7.27527
pfam	PF00573	IPR002136	Ribosomal protein L4/L1e	0	0	1	2	63	2450	185.5	112.5	2	2	645	56.23	79.7	71.65	66.5	7.26998
prints	PR00011			0	0	2.83333	30.5429	0	0	3431.42	1.5393e+07	151	36	56.5	34.7064	75.6721	67.5829	56.6725	7.2683
superfamily	SSF54593		Glyoxalase/Bleomycin resistance protein/Dihydroxybiphenyl dioxygenase	0	0	1.14286	2.14286	0	0	1979.43	1.12532e+07	7	7	637.286	9.515	37.6333	29.2667	22.75	7.25183
superfamily	SSF51161	IPR011004	Trimeric LpxA-like	0.5	0.7	5.5	53.9	10.6667	92.6667	2391.67	2.19644e+07	6	6	374.5	54.5967	72.75	67.15	56.0833	7.25034
pfscan	PS51041	IPR011489	EMI domain	0.357143	0.401099	6.625	170.917	100.286	83110.2	2643	1.20943e+07	23	16	221.016	12.2163	41.9867	30.5267	24.1567	7.249
pfam	PF12448	IPR022154	Trafficking kinesin-binding protein domain	0	0	1.5	4.5	291.5	117128	1669.5	4.09266e+06	4	2	452.25	61.315	75.55	70.7	68.2	7.24802
smart	SM00337			0	0	0.9	1.21111	0	0	670.9	1.76536e+06	10	10	300.9	67.167	84.33	75.77	66.97	7.22182
pfam	PF07744	IPR012921	Spen paralogue and orthologue SPOC, C-terminal	0	0	0.857143	2.14286	3.4	7.3	1859.71	3.97001e+06	7	7	357.857	50.8617	88.9833	76.85	65.7833	7.22139
pfam	PF11701	IPR024660	UNC-45/Cro1/She4, central domain	0	0	1.5	0.5	110.5	3444.5	783	56448	2	2	648	17.225	52.5	39.35	28.95	7.21673
superfamily	SSF90209		Ran binding protein zinc finger-like	0	0	2.09091	48.658	0	0	13638.5	2.8624e+09	43	22	104.795	60.9475	70.1917	65.0886	60.0783	7.21398
smart	SM00358	IPR014720	Double-stranded RNA-binding domain	0	0	1.35294	16.6176	1.43627	2.30167	1330.35	6.17936e+06	36	17	197.441	45.8436	65.3995	58.6294	53.1672	7.20304
superfamily	SSF47781	IPR010994	RuvA domain 2-like	0.142857	0.142857	2.71429	9.2381	16.5714	680.619	2636.71	8.40752e+06	9	8	196.688	44.0012	81.3	70.85	65.9	7.19615
pfam	PF08919	IPR015015	F-actin binding	0	0	1	2	66	3042	173.5	924.5	2	2	508.5	75.025	100	100	100	7.19128
pfam	PF01702	IPR002616	tRNA-guanine(15) transglycosylase-like	0.5	0.5	10.5	180.5	119	19602	285.5	126504	2	2	777	12.54	31.55	23.05	20.3	7.19051
pfam	PF04209	IPR005708	Homogentisate 1,2-dioxygenase	0	0	2	0	1290	0	1290	0	1	1	1293	10.35	27.8	19.1	15.5	7.18908
smart	SM00387	IPR003594	Histidine kinase-like ATPase, C-terminal domain	0.222222	0.444444	2.22222	18.9444	814	5.44665e+06	14089.8	1.56948e+09	9	9	420	30.6022	57.2444	49.3889	42.9444	7.18275
pfscan	PS50163	IPR020587	DNA recombination and repair protein RecA, monomer-monomer interface	0	0	4.33333	44.3333	5.33333	16.3333	829.667	1.52436e+06	3	3	191	16.87	50.0333	41.6333	34.5	7.17258
pfam	PF00664	IPR001140		1.08333	5.59559	8.61905	199.448	1430.53	2.50316e+07	5807.86	3.32203e+08	59	21	811.199	15.427	42.1433	32.4325	27.3112	7.16786
pirsf	PIRSF003025	IPR001884	Translation elongation factor IF5A	0	0	1.33333	2.33333	1.66667	4.33333	13.3333	234.333	3	3	455	63.6233	67.9667	62.7667	59.3667	7.14178
prints	PR00170	IPR001696	Voltage gated sodium channel, alpha subunit	0	0	4.7	81.5667	0.6	1.65556	1820.7	1.98436e+06	20	10	48	205.428	100	100	100	7.1341
smart	SM00129	IPR001752	Kinesin motor domain	0.97619	5.2921	3.39535	21.1495	814.238	1.34173e+07	4146.51	2.37291e+08	48	43	1055.33	26.3413	46.2779	37.5593	32.5674	7.12957
pfam	PF04826	IPR006911	Armadillo repeat-containing domain	0	0	0.454545	0.472727	135.2	21328	23502.5	4.70402e+09	16	11	718.727	54.9445	65.7636	60.9455	58.5182	7.12564
smart	SM00433	IPR001241	DNA topoisomerase, type IIA	0	0	0.5	0.5	12	18	573	42632	2	2	1770	22.75	56.9	44.65	34.85	7.12148
pfam	PF03547	IPR004776	Auxin efflux carrier	0	0	5	0	20.5	0	74	0	2	1	450	20.44	31.6	25.45	21.3	7.11
pfscan	PS50826	IPR004012	RUN domain	0.166667	0.5	1.36842	6.35673	52.6389	12057.2	1227.84	2.60644e+06	22	19	434.211	19.4705	50.7921	40.0658	34.1974	7.10078
pfam	PF00415	IPR000408	Regulator of chromosome condensation, RCC1	0.100877	0.0567739	2.5	16.3684	66.6926	24667.4	6376.5	5.29985e+08	134	20	145.907	36.9753	63.8631	56.2141	51.37	7.09294
superfamily	SSF51430	IPR023210	NADP-dependent oxidoreductase domain	0.875	3.31667	5.47059	70.7647	365.062	826108	660.941	906081	22	17	907.059	16.2724	42.8382	31.0824	26.0941	7.09121
pfam	PF01545	IPR002524	Cation efflux protein	0.2	0.4	1.1	12.1	156.7	166972	314	316791	10	10	936.3	18.162	45.11	35.37	27.8	7.08526
superfamily	SSF75169	IPR027396	DsrEFH-like	0	0	4	0	0	0	5098	0	1	1	177	81.54	100	100	100	7.08
pfam	PF02785	IPR005482	Biotin carboxylase, C-terminal	0	0	2.8	9.7	792.5	444963	1330	1.89509e+06	5	5	319.2	10.72	35.4	23.3	18.72	7.07472
pfam	PF00112	IPR000668	Peptidase C1A, papain C-terminal	0.583333	0.992424	3.14286	28.5934	220.25	109067	809.643	1.14453e+06	14	14	665.357	26.1385	56.7538	45.6231	39.9	7.06561
pfam	PF08169	IPR012603	RBB1NT	0	0	5	50	4.5	24.5	1147	438048	2	2	289.5	10.52	34.45	22.65	17.5	7.05217
pfam	PF00406			0	0	2.4	6.26667	0	0	1886.9	4.98741e+06	14	10	441.25	5.16133	21.0267	12.3167	9.105	7.04152
pfam	PF00270	IPR011545	DEAD/DEAH box helicase domain	0.835443	10.4982	3.06024	40.5695	416.772	3.45694e+06	3467.89	1.33022e+08	111	83	502.01	31.4488	57.0636	48.3779	42.4953	7.03724
superfamily	SSF56176	IPR016166	FAD-binding, type 2	0.333333	0.266667	2.83333	30.1667	44.8333	2219.37	936.5	1.46371e+06	6	6	656	14.3967	48.8	38.9333	31.45	7.02978
pfscan	PS51089	IPR003128	Villin headpiece	0.375	1.125	7.125	135.554	8.25	243.643	875.375	1.9415e+06	8	8	199.875	35.2612	62.375	55.0125	51.5625	7.02891
pfam	PF01192	IPR006110	RNA polymerase, subunit omega/K/RPB6	0	0	12	0	4	0	99	0	1	1	168	8.37	34.8	18.2	15.1	7.01568
smart	SM00580	IPR006567	PUG domain	0.2	0.2	4.6	14.8	27.2	1125.7	1222.4	1.28392e+06	5	5	175.8	28.54	80.36	70.52	56.04	7.00772
superfamily	SSF47226	IPR008207	Signal transduction histidine kinase, phosphotransfer (Hpt) domain	0	0	1.5	4.5	6	72	290.5	133644	2	2	364.5	29.975	90.5	79.15	67.15	6.99765
pfam	PF01027	IPR006214	Bax inhibitor 1-related	0	0	0.857143	1.47619	284.5	456143	585.714	744203	11	7	603.429	21.3271	51.1143	43.7286	39.0714	6.99472
pfam	PF02888	IPR004178	Calmodulin-binding domain	0	0	4.25	72.25	1	1.33333	109.25	16488.2	4	4	225.75	13.7175	36.45	27.175	22.675	6.9943
smart	SM00429	IPR002909	IPT domain	0.614638	5.83072	5.39286	201.655	114.921	72934.4	3332.93	4.37159e+07	78	28	283.309	22.3004	58.8013	49.6805	37.9048	6.99429
pfam	PF01007	IPR016449	Potassium channel, inwardly rectifying, Kir	0.933333	7.92381	3.5	116	626.333	1.78551e+06	1056.94	4.62957e+06	17	17	980.824	60.468	69.02	64.5533	62.5267	6.99248
pfam	PF11560	IPR021623	Lamina-associated polypeptide 2 alpha	0	0	1	0	507	0	1113	0	1	1	699	128.4	100	100	100	6.99
pfam	PF00709	IPR001114	Adenylosuccinate synthetase	0	0	1.5	4.5	101.5	684.5	148	8450	2	2	1219.5	8	27	16.9	13.15	6.98477
superfamily	SSF48097	IPR016137	RGS domain	0.523256	3.53516	2.95455	56.37	144.733	223936	833.182	1.34191e+06	52	44	413.045	21.0399	46.3909	37.6216	32.4483	6.9752
pfam	PF00035	IPR014720	Double-stranded RNA-binding domain	0	0	1.41176	16.5074	1.51471	4.30055	896.235	788983	33	17	181.544	38.2583	65.9814	58.3539	51.9363	6.97253
pfam	PF12003	IPR022624		0	0	0.5	0.333333	412.333	410570	3740.5	17084227	12	12	685.75	16.7036	58.5818	49.6818	40.5182	6.95808
pfam	PF12578	IPR022587	Myotubularin-related 12-like C-terminal domain	0.5	0.5	5.33333	85.3333	23	2	613	493164	4	3	389	123.387	97.9667	91.4	85.9667	6.9538
pfam	PF00850	IPR023801	Histone deacetylase domain	0.272727	0.218182	1.25	5.11364	4917.14	2.22617e+08	13477.4	1.79334e+09	15	12	911.708	11.5191	46.1545	34.2273	25.7591	6.94432
pfam	PF00868	IPR001102	Transglutaminase, N-terminal	0.333333	0.25	3.66667	10	224.111	255892	1945.22	5.28707e+06	9	9	350	25.1722	56.9556	47.2889	43.7778	6.93812
pirsf	PIRSF018427	IPR011876	Isopentenyl-diphosphate delta-isomerase, type 1	0	0	3.5	24.5	0	0	352	45602	2	2	687	4.47	20.4	9.6	7.65	6.93697
pfam	PF01582	IPR000157	Toll/interleukin-1 receptor homology (TIR) domain	0.391304	1.1581	2.20833	7.47645	396.043	1.39319e+06	147262	253749748589	32	24	399.562	57.3254	60.1	55.4708	53.2792	6.93331
smart	SM00004	IPR000800	Notch domain	0	0	2.625	19.9821	3.19444	15.8046	1852.75	4.31962e+06	37	8	115.438	58.415	80.85	72.8429	66.9905	6.92949
pfam	PF00225	IPR001752	Kinesin motor domain	0.952381	5.31475	3.39535	21.1495	790.25	1.34159e+07	4146.51	2.37291e+08	49	43	975.651	26.001	46.2965	37.7012	32.657	6.92155
pfam	PF09342	IPR015420	Peptidase S1A, nudel	0.6	2.8	3.64516	55.7699	313.717	290705	2214.32	5.93475e+06	36	31	352.49	19.5018	63.3766	47.7024	38.0516	6.91821
pirsf	PIRSF000551	IPR014376	Protein kinase C, delta/epsilon/eta/theta types	0.5	1	2.4	11.3	110.75	18606.2	511	392694	5	5	2081.4	10.215	31.325	21.075	17.95	6.91159
prints	PR00005	IPR000177	Apple domain	0	0	11	128	5	10.8889	1793.5	5.36936e+06	6	2	50	106.58	88.6833	83.3667	80.05	6.89794
pfam	PF08202	IPR013218	Kinetochore-associated protein Dsn1/Mis13	0	0	2	0	0	0	67	0	1	1	789	16.06	43.7	32	25.4	6.89586
superfamily	SSF54534		FKBP-like	0	0	0.9	2.09474	0	0	11613.8	2.47458e+09	36	20	367.771	21.7003	46.5329	37.1553	31.15	6.88803
pfam	PF02666	IPR003817	Phosphatidylserine decarboxylase-related	0	0	1	0	32	0	246	0	1	1	726	27.11	94.8	85.9	78.9	6.88248
pfam	PF09026	IPR015115	Centromere protein CENP-B, dimerisation domain	0	0	3	18	696	968832	839	980000	2	2	252	75.9	64.35	59.55	57.75	6.87995
pfam	PF01399	IPR000717	Proteasome component (PCI) domain	0	0	0.941176	6.93382	3.41176	17.5074	349.765	1.43578e+06	17	17	318.882	28.0159	55.5706	46.6647	40.9353	6.87656
smart	SM00799	IPR001194	DENN domain	0.3125	1.5625	2.125	10.25	332.562	391396	1359.62	862232	16	16	567.938	12.5412	42.25	31.45	24.5625	6.87304
smart	SM00252	IPR000980	SH2 domain	0.222222	0.99093	1.16	4.96404	604.03	1.33277e+07	3094.43	2.37582e+08	133	101	261.144	17.6138	50.3375	38.744	31.7258	6.86735
pfscan	PS50090	IPR017877	Myb-like domain	0	0	1.81818	4.72727	2.79167	25.0395	1231.64	2.16269e+06	33	22	158.273	20.162	50.8492	42.2852	34.5098	6.8634
pfam	PF04997	IPR007080	RNA polymerase Rpb1, domain 1	0	0	1	1	358.333	381992	956.667	2.26797e+06	3	3	1024	16.2733	38.6667	28.7667	25.5667	6.858
pfscan	PS50081	IPR002219	Protein kinase C-like, phorbol ester/diacylglycerol-binding domain	0.045977	0.040734	1.28333	3.83362	15.8305	4144.89	1459.35	1.11536e+07	86	61	147.838	23.9802	55.3488	43.8296	37.6562	6.85189
smart	SM00298	IPR000953	Chromo/chromo shadow domain	0	0	1.27273	14.5795	80.3125	155440	1132.97	6.17786e+06	47	33	168.955	37.7141	55.4281	46.4969	40.9047	6.84687
pfam	PF09453	IPR019015	HIRA B motif	0	0	7	98	0	0	837.5	711624	2	2	69	108.14	100	100	100	6.83065
pfam	PF01018	IPR006169	GTP1/OBG domain	0	0	2	2	1374.5	3.7785e+06	2327.5	4.83294e+06	2	2	367.5	21.105	65.45	53.1	44.8	6.80318
pfam	PF05196	IPR020089	Pleiotrophin/Midkine, N-terminal domain	0	0	3.5	24.5	2.5	0.5	8	32	2	2	175.5	13.515	78.25	77.15	40.5	6.79743
pfam	PF07966	IPR012848	Aspartic peptidase, N-terminal	0	0	4	29.1429	3	34.3333	405.125	387600	8	8	81.375	55.5643	73.8143	64.0571	58.2714	6.79573
pfam	PF00258	IPR008254	Flavodoxin/nitric oxide synthase	0	0	1.25	1.92857	633	419757	1880.88	4.57051e+06	11	8	439.5	11.96	43.6875	32.05	24	6.78846
superfamily	SSF57288	IPR020091	Pleiotrophin/Midkine disulphide-rich domain	0	0	3.5	24.5	1.5	0.5	8	32	4	2	153.75	44.9525	89.175	88.625	64.85	6.78643
smart	SM00120	IPR018487	Hemopexin-like repeats	0.325	0.375658	6.09091	81.7056	25.215	2631.94	1758.68	2.74159e+06	102	22	131.77	32.7508	55.5312	47.3864	41.406	6.7824
superfamily	SSF57567	IPR002919	Trypsin Inhibitor-like, cysteine rich domain	0.0357143	0.0178571	2.86667	27.1238	201.85	134382	7017.73	1.02093e+08	59	15	148.168	24.4056	47.4073	35.7037	29.7682	6.77741
superfamily	SSF56219	IPR005135	Endonuclease/exonuclease/phosphatase	0.692308	1.18154	2.22222	15.3333	1254.5	1.40715e+07	4055.37	1.32663e+08	28	28	935.893	19.5756	50.4296	39.5037	31.6926	6.76645
pfam	PF09439	IPR019009	Signal recognition particle receptor, beta subunit	0.113636	0.103066	0.955556	9.36162	849.182	1.17432e+07	1249.82	1.59223e+07	47	46	362.902	28.3918	44.2467	36.2728	32.963	6.766
prints	PR01819	IPR009123	Desmoglein	0	0	9	131.333	72.4375	14708.3	2413	7982256	16	4	43.5	103.598	86.225	84.125	81.7062	6.75142
pfscan	PS50195	IPR001683	Phox homologous domain	0.355556	0.961616	2.56522	24.829	326.622	2.01073e+06	1238.39	4.32302e+06	47	46	362.674	14.4535	36.1	27.0587	23.3435	6.74617
tigrfam	TIGR03953	IPR013005	50S ribosomal protein uL4	0	0	2	0	98	0	193	0	1	1	567	17.78	59.4	43.3	33	6.73596
tigrfam	TIGR01297	IPR002524	Cation efflux protein	0.2	0.4	1.1	12.1	156.8	167234	314	316791	10	10	893.4	15.255	44.86	34.92	26.97	6.72315
pfscan	PS51203	IPR007052	CS domain	0.0666667	0.0666667	1.53333	7.8381	104.333	34674.8	1136.2	1.5345e+06	17	16	270.281	33.6372	52.4375	46.0125	42.7437	6.7149
pfam	PF06464	IPR010506	DMAP1-binding	0	0	2.6	33.8	48.8	9822.7	561.2	189252	5	5	322.2	39.552	35.78	27.98	26.08	6.70231
pfam	PF07093	IPR010770	Ecd family	0	0	1	0	0	0	4248	0	1	1	1851	18.35	36.2	26	22.5	6.70062
pfam	PF02244	IPR003146	Proteinase inhibitor, carboxypeptidase propeptide	0.125	0.125	3.33333	11	344	359177	1281.67	1.06016e+06	10	9	224.333	14.7788	47.825	37.4	29.15	6.6979
pfam	PF01019	IPR000101	Gamma-glutamyltranspeptidase	0.333333	0.666667	1.28571	3.57143	681	1.05457e+06	1112.86	911290	9	7	1037.14	15.0214	59.9286	45.4286	38.6929	6.68977
pfam	PF02271	IPR003197	Cytochrome b-c1 complex subunit 7	0	0	4	0	18	0	103	0	1	1	237	40	70.5	66.6	57.1	6.6834
pfscan	PS50061	IPR000418	Ets domain	0	0	0.689655	4.93596	58.9643	39534.3	2706.9	1.13888e+08	29	29	243.207	36.9228	73.9862	59.2931	50.5172	6.68279
smart	SM00717	IPR001005	SANT/Myb domain	0.0225	0.00999359	1.525	13.9481	233.983	2.06505e+06	2916.47	1.75436e+08	70	40	159.095	25.278	47.5998	39.1617	33.3418	6.68202
tigrfam	TIGR00568	IPR004574	Alkylated DNA repair protein AlkB	0	0	5	0	60	0	648	0	1	1	510	7.74	26.2	15.8	12.3	6.681
pfam	PF01413	IPR001442	Collagen IV, non-collagenous	0	0	1.33333	3.86667	729.75	1.49299e+06	108143	2.55841e+10	12	6	328.25	26.5358	62.3	52	43.85	6.67893
prints	PR01157			0	0	2.67925	37.2221	0	0	8092.15	1.66152e+09	226	53	36.5613	98.737	93.4297	91.7549	87.7463	6.66281
smart	SM00593	IPR004012	RUN domain	0	0	1.44444	6.61438	7.05882	136.653	941.111	1.1058e+06	21	18	187.5	21.3372	57.8111	47.2528	40.6417	6.64278
smart	SM00058	IPR000083	Fibronectin, type I	0	0	3.5	19	469.125	857334	1231.25	1.42706e+06	15	4	123.188	89.7821	76.925	72.3458	70.0021	6.63334
superfamily	SSF109885		I/LWEQ domain	0	0	0.8	1.7	0	0	902.2	330671	14	5	506.98	28.2274	73.1358	64.84	54.5808	6.63279
prints	PR00023	IPR001507	Zona pellucida domain	0.0515152	0.00785859	6.36364	211.255	3.31061	40.4723	2232.45	1.2303e+07	53	11	44.8545	65.2422	85.6245	82.8848	81.2827	6.63047
pfam	PF04959	IPR007042	Arsenite-resistance protein 2	0	0	1	0	6	0	68	0	1	1	663	83.98	100	100	100	6.63
superfamily	SSF47240	IPR009078	Ferritin-like superfamily	0.266667	0.352381	1.93333	8.49524	219.133	286414	1288.4	1.52025e+06	15	15	398.2	38.668	57.1133	52.0533	49.74	6.61518
pfam	PF10457	IPR019498	MENTAL domain	0	0	2	8	853.5	1.4433e+06	934.5	1.7057e+06	2	2	499.5	15.835	46.75	36.5	29.9	6.60484
prints	PR00779	IPR000493	Inositol 1,4,5-trisphosphate-binding protein receptor	0.037037	0.00411523	8	63	0.62963	0.0534979	931.333	840870	27	3	67.6667	57.0044	81.4222	76.8037	74.1074	6.60072
pfscan	PS50802	IPR003323	OTU domain	0.0769231	0.0769231	1.06667	6.78095	659.462	1.97612e+06	4140.87	1.03091e+08	17	15	437.2	38.3496	49.1429	42.0214	38.5393	6.59897
superfamily	SSF50182	IPR010920	LSM domain	0	0	1	8.69565	2.625	26.7072	271.917	359997	31	25	266.8	20.6076	49.2609	40.4152	35.2	6.5714
prints	PR00356	IPR002353	Type-2 ice-structuring protein	0.132609	0.148093	5.92	99.7433	36.013	7567.16	1239.76	1.25227e+06	115	25	44.9907	59.3726	81.1689	77.0933	72.8116	6.56877
pfam	PF07139	IPR009816	Protein of unknown function DUF1387	0	0	2.5	12.5	139	13448	216.5	2244.5	2	2	919.5	4.71	20.2	10.85	8.45	6.56687
pfscan	PS50998	IPR000294	Gamma-carboxyglutamic acid-rich (GLA) domain	0.0714286	0.0714286	3.13333	40.1238	471.643	1.48496e+06	11380.5	8.30561e+08	17	15	136.267	25.872	52.3267	41.5133	36.5733	6.56617
pfam	PF07807	IPR012492	Protein RED, C-terminal	0	0	2	0	0	0	44	0	1	1	336	26.91	97.5	87.9	70.6	6.552
pfam	PF00989	IPR013767	PAS fold	0.233333	0.874713	2.93333	44.3402	10.6167	434.115	909.933	753630	37	30	239.1	14.1808	39.3867	29.6267	25.135	6.53927
smart	SM00039	IPR000187	Corticotropin-releasing factor	0	0	4	32	1	0	21	0	2	2	115.5	31.04	100	97	73.3	6.53367
smart	SM00434	IPR002205	DNA topoisomerase, type IIA, subunit A/C-terminal	0	0	0.5	0.5	31.5	924.5	573	42632	2	2	1423.5	43.18	64.9	50.75	43.95	6.53262
pfam	PF11496	IPR021006	Histone deacetylase complex, subunit 2/3	0.428571	0.619048	3.5	30.5714	259.143	172472	960.5	996486	8	8	610.5	22.8371	44.9857	36.1	31.5571	6.52778
superfamily	SSF50952	IPR011041	Soluble quinoprotein glucose/sorbosone dehydrogenase	1	1.2	8.16667	291.767	538.5	1.22787e+06	1624.5	2.26862e+06	6	6	934.5	37.515	55.8333	46.65	37.0167	6.52339
superfamily	SSF50447	IPR009000	Translation protein, beta-barrel domain	0.16	0.14	1.07692	3.19385	659.64	8.13438e+06	2536.38	5.4935e+07	28	26	400.846	30.2102	53.6231	46.2577	40.9808	6.51882
pfam	PF12497	IPR021064	Estrogen receptor beta, N-terminal	0	0	4	0	13	0	4567	0	1	1	333	28.67	48.9	38.1	33.7	6.51348
smart	SM00195	IPR020422	Dual specificity protein phosphatase domain	0.242424	1.12689	1.20588	9.01693	96.0909	61306.7	852.029	2.45591e+06	37	34	420.882	22.2707	52.4176	41.0441	36.2235	6.51033
pfam	PF07648	IPR002350	Kazal domain	0.244048	0.94547	3.4898	70.2134	57.0632	21293.3	1459.31	6.73702e+06	78	49	119.851	28.6471	53.2519	41.6608	37.8704	6.50921
pfam	PF00626	IPR007123	Gelsolin-like domain	0.446429	0.905563	5.5	85.3462	94.1786	39491.7	1078.14	1.3185e+06	45	14	223.554	39.2448	61.9238	54.2702	47.2	6.50846
smart	SM00043	IPR000010	Cystatin domain	0.40625	0.840625	6.3125	81.8292	221.615	158851	1488.25	3.30541e+06	21	16	324.625	9.98104	31.0458	21.5677	17.6323	6.50724
superfamily	SSF90123	IPR011527	ABC transporter type 1, transmembrane domain	1.58929	9.42692	7.16129	146.673	2483.16	5.46977e+07	5389.13	2.36646e+08	70	31	1726.1	16.9478	42.4818	33.7462	29.01	6.50461
pfscan	PS50217	IPR004827	Basic-leucine zipper domain	0.04	0.0391837	0.807692	8.55053	7.76	612.921	345.154	330845	55	52	184.269	36.7932	70.8484	61.2026	45.2059	6.49975
prints	PR00385	IPR001128	Cytochrome P450	0.183673	0.72077	5.43137	60.3302	28.9235	9497.23	1823.84	1.12307e+07	236	51	35.9412	80.8918	91.4153	88.1554	83.9024	6.492
pfam	PF11598	IPR024665	Thrombospondin/cartilage oligomeric matrix protein, coiled-coil domain	0	0	3	27	2	3	1157.33	606442	3	3	131	49.32	95.3	90.5667	80.6667	6.48703
pfam	PF04561	IPR007642	RNA polymerase Rpb2, domain 2	0	0	1.66667	1.33333	589.333	993221	1795.33	2.95641e+06	3	3	558	20.6367	40.2333	34.0667	27.7	6.48081
pfam	PF04811	IPR006896	Sec23/Sec24, trunk domain	0	0	0.833333	1.36667	169.333	156613	492	191395	6	6	747	20.3633	42.5	34.1	28.9833	6.48043
pfam	PF08365	IPR013576	Insulin-like growth factor II E-peptide, C-terminal	0	0	4	0	67	0	1562	0	1	1	162	19.23	100	100	93.9	6.48
prints	PR01934	IPR020421	Interleukin-19	0	0	18	0	0.333333	0	1324	0	3	1	36	187.963	100	100	100	6.48
superfamily	SSF82649		SufE/NifU	0	0	2	2	0	0	1448.5	3.66392e+06	2	2	292.5	50.01	78.25	71.35	68.35	6.47374
smart	SM00030	IPR016014	Clusterin, N-terminal	0	0	1.5	4.5	43	242	297.5	44700.5	2	2	622.5	20.775	49	37.6	31.75	6.47056
pirsf	PIRSF001771	IPR014400		0.25	0.204545	0.75	2.93182	333.917	405868	391.917	409032	12	12	1049	24.3925	57.9167	45.5667	36.575	6.46533
pfam	PF02434	IPR003378	Fringe-like	0.363636	0.454545	1.90909	9.69091	186.545	308555	908.636	931468	13	12	501	40.3175	67.4417	61.9167	52.7833	6.46233
prints	PR00370	IPR000960	Flavin monooxygenase FMO	0.2	0.0313609	14.1667	321.767	59.4615	5693.51	1704.33	4.82054e+06	91	6	50.7692	84.9506	76.0256	72.9128	68.8141	6.4592
pfam	PF00006	IPR000194	ATPase, F1/V1/A1 complex, alpha/beta subunit, nucleotide-binding domain	0	0	0.666667	2.66667	13.6	196.3	282	115125	6	6	675.5	27.142	58.48	48.18	41.02	6.45085
pfam	PF00473	IPR000187	Corticotropin-releasing factor	0	0	4	32	1	0	21	0	2	2	114	31.485	100	97.85	74.55	6.44881
smart	SM00338	IPR004827	Basic-leucine zipper domain	0.04	0.0391837	0.807692	8.55053	7.94	620.833	345.154	330845	55	52	191.538	35.3882	67.6072	57.3333	42.2046	6.44708
smart	SM00562	IPR001564	Nucleoside diphosphate kinase	0.25	0.625	3	55.3333	69.95	20150	378.1	929989	14	10	407.7	13.539	40.68	31.035	26.085	6.4447
superfamily	SSF101288		L27 domain	0	0	2.33333	8.82353	0	0	13018.9	2.62594e+09	20	18	158.25	10.6081	41.1361	30.2139	24.7722	6.44436
superfamily	SSF56752	IPR001544	Aminotransferase class IV	0	0	1.5	0.5	228	57800	353	4608	2	2	1093.5	6.58	27.75	17.9	13.8	6.43707
pirsf	PIRSF006468	IPR005786	Branched-chain amino acid aminotransferase II	0	0	1.5	0.5	228	57800	353	4608	2	2	1092	6.58	27.75	17.9	13.8	6.42824
smart	SM00212			0	0	0.731707	5.50122	0	0	374.659	1.19814e+06	43	41	449.39	12.5796	30.5159	21.1622	17.5683	6.42508
superfamily	SSF116846		MIT domain	0	0	1.42857	4.87912	0	0	536.214	577516	16	14	262.929	19.8071	45.7071	32.9179	24.4786	6.42374
pfscan	PS50225	IPR001496	SOCS box domain	0.333333	1.2	3.18919	36.7132	829.25	1.08784e+07	5483.27	3.35303e+08	39	37	142.108	53.445	73.4986	68.3459	63.95	6.41098
tigrfam	TIGR01350	IPR006258	Dihydrolipoamide dehydrogenase	0	0	1	0	37	0	182	0	1	1	1380	22.05	46.4	38.3	32.6	6.4032
superfamily	SSF55271	IPR016151	DNA mismatch repair protein MutS, N-terminal	0	0	1.5	4.5	8	18	3109	7928162	2	2	372	86.01	81.1	76.7	71.7	6.39985
pfam	PF09334	IPR015413	Methionyl/Leucyl tRNA synthetase	0.285714	0.571429	2.2	6.84444	12.4286	55.2857	1712.1	3.63447e+06	24	10	455.714	41.869	55.1479	47.0187	43.5375	6.39832
pfscan	PS50258	IPR000800	Notch domain	0	0	2.83333	27.3667	1.08333	1.43519	1597.33	3.95855e+06	31	6	115.667	34.3333	79.52	65.9	52.9267	6.38349
pfam	PF08336	IPR013547	Prolyl 4-hydroxylase alpha-subunit, N-terminal	0	0	3	9	14.3333	364.333	560.667	215372	3	3	394	13.3133	31.0667	22.5667	18.9667	6.36023
superfamily	SSF100934		Heat shock protein 70kD (HSP70), C-terminal subdomain	0	0	0.777778	3.35948	0	0	1322.44	6.69922e+06	35	18	253.333	75.0828	75.9433	70.52	67.4933	6.34854
superfamily	SSF57392		Defensin-like	0	0	1.52174	7.26087	0	0	446.391	1.80321e+06	30	23	103.67	148.084	83.8565	82.3687	82.0035	6.34442
pfscan	PS50327		Tryptophan-rich region profile	0	0	1.6	4.3	0	0	11830.6	6.42639e+08	8	5	217.8	59.31	81.3	79.075	76.95	6.3351
pfscan	PS50929	IPR011527	ABC transporter type 1, transmembrane domain	1.13636	8.62338	7.4	174.417	1423.45	2.04413e+07	5855.16	2.89153e+08	64	25	835.59	17.3715	42.6597	33.486	28.0832	6.33158
superfamily	SSF55186	IPR018163	Threonyl/alanyl tRNA synthetase, class II-like, putative editing domain	0.375	0.553571	2.75	20.2143	24.75	626.214	988.625	679100	8	8	516	24.65	56.375	47.35	39.0375	6.32999
pfam	PF00071	IPR001806	Small GTPase superfamily	0.512195	8.21457	1.16867	16.0077	573.729	1.12477e+07	1413.41	3.30789e+07	183	169	459.534	24.7108	47.3472	38.4108	33.9127	6.32146
tigrfam	TIGR01571	IPR006461	PLAC8 motif-containing protein	0	0	4.66667	65.3333	4	4	297.333	245132	3	3	256	4.58333	30.4667	16.1333	9.3	6.30423
superfamily	SSF52075		Outer arm dynein light chain 1	0	0	2	8	0	0	472.5	107184	2	2	426	82.94	52.3	50	50	6.30168
pfscan	PS50897	IPR006595	CTLH, C-terminal LisH motif	0	0	2.6	47.3778	2	5.55556	44.3	2023.34	10	10	173.4	21.314	44.2	35.495	32.995	6.30151
pfam	PF00066	IPR000800	Notch domain	0	0	3.5	24.3	0.958333	0.118056	2304.67	5.0568e+06	30	6	100.667	61.9323	72.9133	63.2567	61.37	6.29269
pfam	PF00394	IPR001117	Multicopper oxidase, type 1	0	0	2	0	9	0	1059	0	2	1	394.5	40.705	79.6	63.5	55	6.28044
pfam	PF01731	IPR002640	Arylesterase	0.333333	0.333333	7.66667	25.3333	606.667	876970	1821.67	2.05211e+06	3	3	255	35.9	58.5667	48.5667	41.8	6.27484
superfamily	SSF143113		NAP-like	0	0	0.277778	0.565359	0	0	1053.06	3.54007e+06	25	18	633.131	91.294	84.0456	81.7744	80.0344	6.27108
tigrfam	TIGR00037	IPR001884	Translation elongation factor IF5A	0	0	1.33333	2.33333	1.66667	4.33333	13.3333	234.333	3	3	401	62.98	67.7	62.3667	58.9333	6.26949
pfam	PF00521	IPR002205	DNA topoisomerase, type IIA, subunit A/C-terminal	0	0	0.5	0.5	31.5	924.5	573	42632	2	2	1369.5	42.785	64.7	50.45	43.6	6.26544
prints	PR00019			0	0	3.16216	39.3619	0	0	1900.89	2.45589e+07	90	37	39	78.621	83.5149	80.0243	75.9248	6.26489
pfam	PF01753	IPR002893	Zinc finger, MYND-type	0.0526316	0.0526316	2.35	21.7132	2	10.6667	1192.05	2.753e+06	20	20	113.25	40.413	64.605	60.155	57.805	6.26299
pfam	PF00615	IPR000342		0.495238	3.66256	3.16667	65.6286	168.462	288318	764.472	1.16779e+06	39	36	345.861	23.579	47.6352	40.163	35.2208	6.26241
pfam	PF00809	IPR000489	Pterin-binding domain	0	0	4	0	13	0	1345	0	1	1	633	8.29	24.7	14.1	12.3	6.25404
smart	SM00044	IPR001054	Adenylyl cyclase class-3/4/guanylyl cyclase	0.5	3.3125	2.23529	21.3162	368.088	1.68102e+06	5267.53	3.62582e+08	26	17	610.853	26.4835	56.1882	46.8882	40.1647	6.24851
pfam	PF08758	IPR014868	Cadherin prodomain	0.166667	0.166667	5.28571	62.9048	648.333	1.69626e+06	1164.86	1.62131e+06	7	7	251.571	10.9014	32.8857	22.4	18.5143	6.24502
pfscan	PS50020	IPR001202	WW domain	0	0	1.83673	13.4311	9558.78	2.314e+09	122448	473409124085	92	49	97.4162	32.0866	49.7048	41.0881	37.5549	6.22549
pfam	PF05672	IPR008604	Microtubule-associated protein 7 family	0	0	1	2	4233.5	18355849	31169.2	1.22559e+09	4	4	498.75	25.3475	62.25	46.8	40.45	6.20944
smart	SM00445	IPR000538	Link domain	0.214286	0.142857	2.35714	6.4011	172.214	126517	2768.29	1.47598e+07	24	14	286.714	20.4717	53.3327	39.2262	31.7161	6.20311
pfam	PF05021	IPR007717	Nuclear pore localisation protein NPL4, C-terminal	0	0	3	0	3	0	3260	0	1	1	921	4.16	22.4	11.8	9.2	6.18912
pfam	PF00039	IPR000083	Fibronectin, type I	0	0	3.5	19	468.062	853711	1231.25	1.42706e+06	15	4	108.125	102.229	81.7625	78.2292	76.9938	6.1884
superfamily	SSF118203		Vacuolar ATP synthase subunit C	0	0	1.5	4.5	0	0	900	1602050	2	2	1195.5	9.15	24.4	15.3	12.3	6.18793
superfamily	SSF140490		Nqo1C-terminal domain-like	0	0	2	0	0	0	49	0	1	1	309	40.39	100	100	100	6.18
pfam	PF12215	IPR024462	Beta-glucosidase, GBA2 type, N-terminal	0	0	1	0	471	0	530	0	1	1	912	21.67	67.7	57.6	49.5	6.17424
smart	SM00364			0	0	2.07843	9.99373	0	0	2873.73	1.49564e+08	396	52	56.9868	61.6926	72.1636	66.3824	61.8437	6.16353
pfam	PF11841	IPR024574	Domain of unknown function DUF3361	0.333333	0.333333	4.33333	56.3333	6.66667	82.3333	956.667	2.38881e+06	3	3	480	19.2567	54	46.2	43.4	6.15549
pfam	PF01593	IPR002937	Amine oxidase	1.08333	11.9015	8.25	357.477	15857.8	1.6143e+09	17073.2	1.67894e+09	14	12	884.5	20.0792	45.8458	36.7583	30.5792	6.15187
pfam	PF04795	IPR006880	INO80 complex subunit B-like conserved region	0	0	5	0	10	0	119	0	1	1	246	2.28	50	9.7	0	6.15
smart	SM00174	IPR003578	Small GTPase superfamily, Rho type	0.364407	3.24214	0.882353	7.39282	332.364	3.88288e+06	1109.06	1.76027e+07	129	121	492.983	21.8239	44.5385	35.0078	30.0922	6.14933
pfam	PF07160	IPR009829	Protein of unknown function DUF1395	0	0	2	8	0	0	626	296450	2	2	702	12.08	30.9	22.7	19.9	6.13537
pirsf	PIRSF006609	IPR016487	Sm-like protein Lsm6/SmF	0	0	7	0	0	0	1437	0	1	1	246	12.6	35.6	26.7	21.1	6.13032
superfamily	SSF55620		Tetrahydrobiopterin biosynthesis enzymes-like	0	0	2.33333	16.3333	0	0	592	936073	3	3	435	9.98333	34.8667	22.5667	18	6.12967
pfam	PF01170	IPR000241	Putative RNA methylase domain	0.714286	0.238095	11.7143	268.571	221.714	73517.6	657.143	1.0598e+06	7	7	338.143	17.1514	50.4714	40.2429	30.6429	6.1246
superfamily	SSF47576	IPR001715	Calponin homology domain	0.693333	10.6209	3	53.3684	11673.1	8.12603e+09	66860.3	285416880211	85	77	581.922	9.82724	32.7993	22.0724	17.425	6.1112
prints	PR00584	IPR001481	Prostanoid EP3 receptor, type 2	0	0	21	0	2.8	0	67	0	5	1	30	26.038	96.88	61.5	40	6.10344
smart	SM00484	IPR006086	XPG-I domain	0	0	3	12	140.4	78870.3	2678	7.06992e+06	5	5	210.6	24.856	43.18	37.48	34.98	6.10024
pfam	PF00211	IPR001054	Adenylyl cyclase class-3/4/guanylyl cyclase	0.5	3.11765	2.27778	20.0948	767.389	9.21536e+06	5123.94	3.41625e+08	28	18	557.25	26.7606	57.2472	47.5472	39.4556	6.08958
prints	PR01417	IPR003905	Growth hormone secretagogue receptor type 1	0	0	10.5	220.5	1.03333	0.268889	57	50	13	2	47.9	26.1328	85.5333	59.3333	46.48	6.0838
smart	SM00456	IPR001202	WW domain	0	0	1.82979	13.9704	2151.16	2.07108e+08	101936	4.67926e+11	92	47	96.1596	34.9498	50.3569	42.6904	39.6151	6.07437
prints	PR00960	IPR001174	Galactokinase/homoserine kinase	0	0	6.33333	120.333	0.944444	1.84259	1282	432337	7	3	55.3333	20.9692	100	90.7333	75.7083	6.06988
pfam	PF04749	IPR006461	PLAC8 motif-containing protein	0	0	4.66667	65.3333	4	4	297.333	245132	3	3	247	4.53667	30.4	15.9667	9.16667	6.06929
pfscan	PS51159	IPR005036	CBM21 (carbohydrate binding type-21) domain	0	0	0.875	1.83929	188.429	120154	5272.5	1.71458e+08	8	8	371.25	71.9314	66	57.8714	56.1857	6.06406
superfamily	SSF57581	IPR017878	TB domain	0.0895062	0.0250343	2.11111	11.8611	76.3549	17022.8	3240.78	2.58635e+07	45	9	225.861	14.5971	59.6941	47.4648	38.5216	6.0602
pfam	PF07177	IPR006573	NEUZ domain	0	0	2.5	25	19.9167	1284.53	781	721090	11	4	201	15.2608	60.2958	52.725	35.7	6.05973
prints	PR00177	IPR001508	Ionotropic glutamate receptor, metazoa	0.0324074	0.0091004	2.52632	74.4854	38.7574	15741.4	22685.1	8.57244e+09	75	19	77.8526	62.6633	80.2088	76.4921	74.3144	6.05279
pfam	PF08355	IPR013566	EF hand associated, type-1	0	0	2.5	4.5	22.5	684.5	2581.5	3.88368e+06	2	2	217.5	31.63	78.6	72.5	67.35	6.04417
superfamily	SSF63411	IPR011249	Metalloenzyme, LuxS/M16 peptidase-like	0.357143	0.142857	2.28571	4.2381	140.5	25243.8	1772.29	1.06516e+07	20	7	684.107	19.4118	49.4786	40.0214	34.3821	6.03406
superfamily	SSF48662	IPR023626	Ribosomal protein L39e domain	0	0	4	32	7574.5	1.13296e+08	8932.5	1.57585e+08	2	2	144	104.355	73.9	72.75	68.65	6.0198
tigrfam	TIGR00463	IPR004526	Glutamyl-tRNA synthetase, archaeal/eukaryotic cytosolic	0	0	1	0	549	0	1188	0	1	1	1530	15.95	39.3	28	24.1	6.0129
pfam	PF02545	IPR003697	Maf-like protein	0	0	3	0	74264	0	222163	0	1	1	591	11.17	33.9	20.1	15.4	6.01047
pfam	PF02807	IPR022413	ATP:guanido phosphotransferase, N-terminal	0	0	1.6	6.3	7.2	105.2	79.6	7330.8	5	5	237	89.344	70.68	60.76	56.7	5.99308
pfam	PF01843	IPR018444		0	0	1.42857	3.28571	38.8333	2312.97	2450.29	7.40824e+06	7	7	312.429	16.9614	50.7429	41.6714	32.6571	5.99207
pfam	PF01431	IPR018497	Peptidase M13, C-terminal domain	0	0	0.666667	1.46667	25079.8	3.13233e+09	64088.5	2.4438e+10	8	6	605.667	17.49	60.3667	51.0167	38.8167	5.97056
superfamily	SSF54334	IPR016091	Superantigen toxin, C-terminal	0	0	12	288	16	2	701	35378	2	2	220.5	1.57	15.95	4.85	3.1	5.9685
pirsf	PIRSF018425	IPR014492	Poly(A) polymerase	0.333333	0.333333	1	1	984.333	2.80141e+06	987.667	2.79178e+06	3	3	1939	61.2133	56.1667	50.3667	46.5	5.96846
pfam	PF00334	IPR001564	Nucleoside diphosphate kinase	0.266667	0.340741	3	55.3333	90.1833	42662.5	378.1	929989	15	10	386.85	13.8872	41.8417	32.1517	26.9233	5.96518
smart	SM00439	IPR001025	Bromo adjacent homology (BAH) domain	0	0	0.727273	4.41818	3.95	5.91389	1165.45	2.84144e+06	15	12	423.875	21.6336	55.8182	43.5061	31.8818	5.96076
pfam	PF02746	IPR013341	Mandelate racemase/muconate lactonizing enzyme, N-terminal domain	0	0	9	0	23	0	1312	0	1	1	309	11.96	21.4	15.6	13	5.95134
tigrfam	TIGR00172	IPR003697	Maf-like protein	0	0	3	0	74264	0	222163	0	1	1	585	11.17	33.9	20.1	15.4	5.94945
pfam	PF08007	IPR003347	JmjC domain	0.333333	0.666667	3.83333	56.5667	47.5	3602.7	809.333	587440	6	6	420	22.1817	47.6667	40.15	36.6	5.94787
pirsf	PIRSF002291	IPR016342	AP-1, 2,4 complex subunit beta	0	0	0.25	0.25	704.667	1.40042e+06	595	979641	4	4	2338.5	29.75	50.8667	40.4	33.7333	5.94759
superfamily	SSF46955	IPR009061	Putative DNA-binding domain	0.333333	1.33333	2.76923	30.0256	5.625	26.6875	112971	1.624e+11	14	13	268.385	33.8192	70.0192	60.9115	51.8423	5.93678
pfam	PF04560	IPR007641	RNA polymerase Rpb2, domain 7	0	0	1.66667	1.33333	2.33333	2.33333	1795.33	2.95641e+06	3	3	275	64.28	74.7333	71.2667	67.8333	5.93276
tigrfam	TIGR02344	IPR012719	T-complex protein 1, gamma subunit	0	0	1	0	476	0	626	0	1	1	1569	17.38	37.8	27.8	23.1	5.93082
pfam	PF01535	IPR002885	Pentatricopeptide repeat	0	0	5.66667	16.3333	2.33333	8.08333	584.667	3746.33	10	3	81.1667	28.3478	74.2778	61.5444	58.0944	5.91732
pfscan	PS50898	IPR003116	Raf-like Ras-binding	0.142857	0.142857	5	88.3333	447.357	1.37235e+06	3692.86	4.65023e+07	9	7	213	9.16762	35.8048	24	16.6333	5.91387
pfscan	PS50199	IPR001876	Zinc finger, RanBP2-type	0	0	2	46.6364	259.839	564185	13046.2	2.74036e+09	43	23	86.962	57.6748	70.897	64.8845	59.5168	5.91359
pfam	PF07974	IPR013111	EGF-like domain, extracellular	0.020614	0.00533685	1.5	16.1538	31.2131	2909.36	16797.7	8.79081e+09	336	40	86.0021	44.368	78.609	70.6137	61.6664	5.91094
pfam	PF00102	IPR000242	PTP type protein phosphatase	0.35	1.85969	1.07692	5.60181	141.63	136479	1484.19	6.69524e+06	72	53	551.569	16.028	45.3816	35.6977	30.3598	5.90836
pfam	PF04253	IPR007365	Transferrin receptor-like, dimerisation domain	0.2	0.2	2.8	4.7	19.2	609.7	1086.6	370870	5	5	361.2	22.496	54.14	46.8	38.34	5.90451
superfamily	SSF46774	IPR001606	ARID DNA-binding domain	0.0666667	0.0666667	1.5625	9.0625	127	192530	2417.75	4.89243e+07	16	16	366.188	8.42867	33.38	22.0467	17.7133	5.9014
pfam	PF00753	IPR001279	Metallo-beta-lactamase	0.333333	0.242424	2.66667	27.8788	139.833	66821.6	443.083	319628	12	12	480	9.06917	42.0083	24.5417	15.15	5.89361
pfam	PF01426	IPR001025	Bromo adjacent homology (BAH) domain	0	0	0.727273	4.41818	3.85	5.55833	1165.45	2.84144e+06	15	12	411.875	21.8459	56.7545	44.3136	32.5636	5.88917
pfam	PF00024	IPR003014		0.75	3.14583	12	210	85.6786	28179.6	851.286	1.52995e+06	13	7	224.25	66.672	77.5738	68.2512	62.5	5.88878
superfamily	SSF56726	IPR002815	Spo11/DNA topoisomerase VI subunit A	0	0	1	0	0	0	50	0	1	1	867	19.81	67.9	58.7	46.4	5.88693
pfam	PF01404	IPR001090	Ephrin receptor ligand binding domain	0.0769231	0.0769231	1.28571	6.68132	67.1538	11967.3	699.5	925653	15	14	529.607	10.2293	31.0429	19.6071	16.6143	5.88011
pfscan	PS50939	IPR006593	Cytochrome b561/ferric reductase transmembrane	0.333333	0.666667	2	6	31.5	175.1	371.5	291202	6	6	616	24.63	61.55	48.8667	41.4667	5.87705
pfam	PF00193	IPR000538	Link domain	0.214286	0.142857	2.35714	6.4011	168.107	125654	2768.29	1.47598e+07	24	14	270.107	20.3336	53.6304	37.7625	31.0161	5.87642
prints	PR00744	IPR001661	Glycoside hydrolase, family 37	0	0	8.5	144.5	134.571	0	922.5	928884	14	2	48.8571	17.9386	100	91.1429	57.9571	5.87303
pfam	PF01676	IPR006124	Metalloenzyme	0	0	1.33333	5.33333	78	11250	886	1529731	3	3	254	64.16	100	100	100	5.86588
pfam	PF03208	IPR004895	Prenylated rab acceptor PRA1	0	0	1.25	6.25	402.333	463010	553.5	875896	6	4	415.5	5.7275	56.45	37.375	21.5	5.86374
pfam	PF04991	IPR007074	LicD family	0	0	2	8	15.5	40.5	904.5	37812.5	2	2	409.5	5.96	50.6	38.65	8.8	5.8607
pfscan	PS51038	IPR001025	Bromo adjacent homology (BAH) domain	0	0	0.727273	4.41818	4	5.38889	1165.45	2.84144e+06	15	12	429.125	20.5773	54.1818	41.9424	30.4879	5.85768
pfam	PF05699	IPR008906	HAT, C-terminal dimerisation domain	0	0	1.25	5.64286	19	212.667	5166.38	9.16125e+07	9	9	226	76.9163	69.1125	66.0125	65.2625	5.85728
pfam	PF12463	IPR022162	Protein of unknown function DUF3689	0	0	1	0	0	0	69	0	1	1	930	13.41	62.9	42.3	32.1	5.8497
smart	SM00666	IPR000270	PB1 domain	0	0	1.61538	30.5897	25.5385	3543.1	666.923	659047	13	13	244.615	18.4731	40.9308	28.9308	21.9769	5.83151
pfscan	PS51046	IPR012314	Peptidase M12B, GON-ADAMTSs	0	0	3.5	0.5	190.5	48984.5	1216	84872	2	2	598.5	5.415	19.65	12	9.2	5.82116
prints	PR00120	IPR001757	P-type ATPase	0.0357143	0.00892857	4.625	93.4107	6.46429	84.671	11929.5	8.27879e+08	26	8	56.8125	63.6289	90.125	89.2071	88.3143	5.82085
pfam	PF06239	IPR010418	ECSIT	0	0	2	0	80	0	326	0	1	1	681	11.36	42.7	30	26.8	5.81574
superfamily	SSF140990		FtsH protease domain-like	0	0	1.33333	2.33333	0	0	637.333	340144	3	3	575	17.2367	43.7667	34.4333	27.6667	5.8118
pfam	PF08711	IPR017923	Transcription factor IIS, N-terminal	0.1	0.1	2.5	39	8.8	162.622	6261.67	3.56595e+08	20	12	150.389	45.2556	65.2673	57.3836	50.5291	5.80592
superfamily	SSF50353	IPR008996	Cytokine, IL-1-like	0.142857	0.184874	0.916667	7.50714	1361.8	4.83138e+07	20745.3	1.46751e+10	37	36	422	18.1886	42.5343	33.0371	27.4657	5.78691
superfamily	SSF47170	IPR003122	Chemotaxis methyl-accepting receptor, ligand-binding	0	0	2	0	62	0	411	0	1	1	423	40.15	68.4	48.7	39	5.78664
smart	SM00427	IPR000558	Histone H2B	0.416667	0.44697	2.38462	46.5897	434.75	1.23053e+06	4279.54	1.96293e+08	24	13	289.25	104.202	93.6231	92.3308	88.7154	5.78064
pfam	PF00752	IPR006085	XPG N-terminal	0.166667	0.166667	3	9.6	155.333	101189	2254.17	6.73375e+06	6	6	275	45.7133	52.95	47.4167	45.9333	5.77575
pfam	PF02460	IPR003392	Patched	0.55	1.69167	1.63636	7.45455	12648.8	1.51047e+09	14170.8	1.68894e+09	17	11	1219.23	28.6855	50.2909	42.4136	36.6955	5.76532
pfscan	PS50320		Methionine-rich region profile	0	0	0.45	0.365789	0	0	2916	1.11655e+08	21	20	369.075	62.481	77.41	73.785	64.585	5.74962
smart	SM00365			0	0	1.73077	10.0437	0	0	2701.19	4.04691e+07	350	52	66.271	61.0635	69.4727	64.6512	60.6931	5.74617
superfamily	SSF46977	IPR015939	Fumarate reductase/succinate dehydrogenase flavoprotein-like, C-terminal	0	0	2	0	443.5	241512	1728	1051250	2	2	318	16	63.85	57.4	55.6	5.74292
smart	SM00853	IPR014790	MutL, C-terminal, dimerisation	0	0	2.5	12.5	33	128	2811.5	513084	2	2	487.5	11.425	33.3	22.65	17.4	5.7395
prints	PR00014			0	0	3.17857	53.8558	0	0	1738.75	5.77399e+06	124	28	38.25	67.8381	89.2058	83.9254	77.1942	5.73899
superfamily	SSF50800	IPR011037	Pyruvate kinase-like, insert domain	0	0	0.833333	0.966667	593	340017	861	1.82645e+06	6	6	560	24.264	50.2	43.12	40.94	5.73834
pfscan	PS50013	IPR000953	Chromo/chromo shadow domain	0	0	1.11111	14.7949	13.1538	2622.3	795.259	1.38705e+06	39	27	174.907	42.8333	56.8135	48.0462	43.3308	5.73718
smart	SM00399	IPR001628	Zinc finger, nuclear hormone receptor-type	0.0454545	0.0443975	0.978261	3.75507	507.136	1.11141e+07	2748.65	2.18279e+08	51	46	213.587	19.4376	48.34	39.0111	32.7911	5.73448
pfam	PF08685	IPR012314	Peptidase M12B, GON-ADAMTSs	0	0	3.5	0.5	190.5	48984.5	1216	84872	2	2	591	5.395	19.6	11.95	9.15	5.73359
superfamily	SSF54495	IPR016135	Ubiquitin-conjugating enzyme/RWD-like	0.166667	0.292453	1	5.96296	159.454	756680	446.636	1.06137e+06	60	55	430.705	17.8078	33.2324	24.257	20.6718	5.72975
pfam	PF02897	IPR023302	Peptidase S9A, N-terminal domain	0	0	1.5	4.5	300	132098	1905.5	2244.5	2	2	1071	10.695	25.2	19.15	15.5	5.72527
pfam	PF12001	IPR021885	Protein of unknown function DUF3496	0	0	2.4	4.3	206.25	66722.9	3108.8	5.88257e+06	14	5	326.6	15.9512	32.632	24.72	21.224	5.71947
pfam	PF02275	IPR003199	Choloylglycine hydrolase/Peptidase C59 family	0	0	3	18	1068.5	247104	3514.5	1.75781e+06	2	2	610.5	7.235	22.05	13.6	10.6	5.71124
superfamily	SSF47954	IPR013763	Cyclin-like	0.22093	0.360742	0.933333	4.65455	376.589	4.10191e+06	1736.64	3.66754e+07	87	45	379.744	25.7636	53.3481	44.6648	38.167	5.70808
pfam	PF06346	IPR009408	Formin Homology 1	0	0	1	2	370	245000	2571.5	1.20983e+07	5	2	414	22.6088	97.4875	79.9125	65.25	5.70774
pfam	PF01920	IPR002777	Prefoldin beta-like	0	0	1.71429	16.9048	2.2	8.7	152.286	79871.2	10	7	297	20.1867	42.3667	33.6167	30.2833	5.70707
prints	PR01307	IPR001429	P2X purinoreceptor	0	0	8.625	106.268	3.57143	9.69905	1562.62	5.86686e+06	40	8	33	34.7425	70.7525	61.4225	51.32	5.69587
prints	PR01561	IPR005386	EDG-8 sphingosine 1-phosphate receptor	0	0	14	0	1.9	0	282	0	10	1	42.3	9.67	96.14	79.44	41.86	5.69341
pfam	PF03511	IPR003516	Fanconi anaemia group A protein	0	0	4	0	130	0	6620	0	1	1	189	26.44	75.3	58.1	42.9	5.69268
pfam	PF09240	IPR015321	Type I cytokine receptor, cytokine-binding domain	0.153846	0.307692	2.07143	8.37912	1862.38	8.17985e+06	39942.7	6.61162e+09	14	14	278.571	21.7177	46.7308	39.1077	34.6692	5.69222
pfam	PF00224	IPR015793	Pyruvate kinase, barrel	0	0	0.666667	1.33333	20	0	113	12864	3	3	1056	15.1	46.6	36.75	32.35	5.68224
smart	SM00192	IPR002172	Low-density lipoprotein (LDL) receptor class A repeat	0.546123	5.50828	7	198.4	30.3041	2486.83	2252.61	7.63571e+06	241	46	112.857	27.2596	60.5785	51.9504	45.2393	5.67997
pfam	PF08374	IPR013585	Protocadherin	0.2	0.2	0.8	1.2	25	648	377480	710603349546	5	5	657.6	116.146	100	100	99.44	5.67299
pfam	PF07646	IPR011498	Kelch repeat type 2	0.0657895	0.0563656	1.41026	6.5641	121.728	149060	17032.6	5.24907e+09	60	39	131.167	39.907	63.3136	55.9757	51.6518	5.66846
tigrfam	TIGR02963	IPR014307	Xanthine dehydrogenase, small subunit	0	0	1	0	371	0	1018	0	1	1	1548	9.17	36.6	24.5	19.2	5.66568
prints	PR00013			0	0	4.92308	95.5769	0	0	1963.15	1.87156e+06	42	13	36	73.9229	88.6083	85.05	81.7528	5.6622
superfamily	SSF63600	IPR013867	Telomere repeat-binding factor, dimerisation domain	0	0	2.5	4.5	7	50	78	3362	2	2	607.5	7.09	26.35	18.2	13.65	5.65955
pfam	PF06668	IPR010600	Inter-alpha-trypsin inhibitor heavy chain, C-terminal	0.833333	0.966667	8.66667	68.2667	713	1.31889e+06	8287.5	1.75305e+08	6	6	529	15.045	56.9167	43.9	31.1833	5.65792
pfam	PF01279	IPR001415	Parathyroid hormone/parathyroid hormone-related protein	0	0	2	8	3	2	7.5	60.5	2	2	345	49.245	57.95	56.3	55.7	5.6548
smart	SM00247	IPR001064	Beta/gamma crystallin	0.6	4.20952	5.53333	50.8381	116.556	40134.3	798.933	1.51221e+06	59	15	245.667	47.8625	70.3721	61.795	55.594	5.65326
pfam	PF11942	IPR022581	Spt5 transcription elongation factor, N-terminal	0	0	5	0	0	0	2606	0	1	1	291	13.06	38.8	31.6	29.2	5.6454
pfam	PF04969	IPR007052	CS domain	0.0769231	0.0769231	1.38462	8.58974	104.231	39488.9	1014.23	1.62551e+06	14	14	224.143	52.3514	65.3857	59.8429	56.8714	5.64498
pfam	PF10644	IPR019605	Misato Segment II tubulin-like domain	0.1	0.1	1.76923	19.1923	11.2	1205.29	626.154	875209	23	13	220.615	19.6536	58.7273	46.8955	36.1227	5.64496
pfam	PF03370	IPR005036	CBM21 (carbohydrate binding type-21) domain	0	0	0.875	1.83929	146	116886	5272.5	1.71458e+08	8	8	336	72.1586	67.8714	57.9571	56.1571	5.6439
smart	SM00651	IPR006649		0	0	1.15789	10.9181	2.25	22.2	147.947	126245	24	20	226.95	19.0758	47.9579	38.6895	32.9474	5.63604
pfam	PF12537	IPR022535	Golgi pH regulator, conserved domain	0	0	5.33333	70.3333	0	0	95.3333	15916.3	5	3	206.333	13.57	29.5667	13.2667	10.1667	5.63548
pfscan	PS50066	IPR002100	Transcription factor, MADS-box	0	0	2.33333	13.0667	0	0	362.5	293327	6	6	180	20.2383	54.75	44.4833	37.35	5.6326
prints	PR01823	IPR016251	Tyrosine-protein kinase, non-receptor Jak/Tyk2	0	0	4	54	1.33333	2.2963	571.25	650419	12	4	74	37.8433	95.0583	88.4167	72.7167	5.62745
smart	SM00194	IPR000242	PTP type protein phosphatase	0.470588	2.60517	1.41667	7.62143	201.574	193349	2039.44	8.65861e+06	54	37	792.376	12.7211	38.5325	28.7931	24.1622	5.62552
pfam	PF00614	IPR001736	Phospholipase D/Transphosphatidylase	0	0	4.5	9	2.25	1.58333	1957.75	1.94507e+06	5	4	76.5	50.5381	81.7	78.65	77.8	5.62505
superfamily	SSF55347		Glyceraldehyde-3-phosphate dehydrogenase-like, C-terminal domain	0	0	0.461538	0.602564	0	0	1868.31	1.17082e+07	14	13	516.808	21.7067	65.4	57.7083	48.8167	5.62453
pfam	PF00009	IPR000795	Transcription factor, GTP-binding domain	0.366667	4.14494	0.98913	9.15373	456.667	6.37675e+06	1676.51	3.52873e+07	99	92	435.236	24.6707	47.516	38.7772	33.7769	5.62422
superfamily	SSF48065	IPR000219	Dbl homology (DH) domain	1	6.20896	4.04348	69.2187	1103.18	1.67657e+07	7600.97	5.78394e+08	76	69	649.888	12.427	41.2176	29.9541	23.9918	5.62317
smart	SM00222	IPR000904	Sec7 domain	0.0714286	0.0714286	0.875	6.25	480.929	2.51533e+06	5526.31	3.68982e+08	19	17	566.471	12.1306	36.225	25.1625	20.4812	5.61779
pfam	PF00130	IPR002219	Protein kinase C-like, phorbol ester/diacylglycerol-binding domain	0.0416667	0.0407801	1.2	3.63265	27.7604	15907	1172.14	8.66198e+06	70	50	147.606	24.2681	52.6922	41.4551	36.0214	5.60533
superfamily	SSF48425	IPR000904	Sec7 domain	0.0714286	0.0714286	0.875	6.25	481.143	2.51698e+06	5526.31	3.68982e+08	20	17	549.706	12.2562	37.2437	26.4781	21.7094	5.60484
superfamily	SSF55718	IPR003033	SCP2 sterol-binding domain	0	0	2.2	9.2	54.8	9505.7	1453.6	6.20344e+06	5	5	348.6	7.588	32.68	25.98	20.24	5.60425
prints	PR00252	IPR006201	Neurotransmitter-gated ion-channel	0.0487805	0.022561	2.88372	25.7719	23.1646	6571.41	19831.1	6.2274e+09	175	43	39.686	81.0282	90.339	87.3375	85.3131	5.60354
superfamily	SSF90193	IPR000800	Notch domain	0	0	2.625	19.9821	2.33333	14.9333	1852.75	4.31962e+06	35	8	102.062	55.0855	73.9333	64.681	58.2286	5.60249
prints	PR01857	IPR013273	Peptidase M12B, ADAM-TS	0.0277778	0.00885668	2.8	19.9167	17.75	3463.33	2888.52	5.43671e+06	78	25	56	44.0153	79.7097	72.7028	67.5458	5.60055
pfscan	PS50125	IPR001054	Adenylyl cyclase class-3/4/guanylyl cyclase	0.444444	3.11438	2.27778	20.0948	221.75	586343	5123.94	3.41625e+08	28	18	398.25	29.095	63.3278	53.4889	44.625	5.59879
pfam	PF10204	IPR018469	Dual oxidase maturation factor	1.5	4.5	19.5	4.5	709.5	641844	1108	72200	2	2	838.5	34.28	94.3	84.95	66.45	5.58219
pfam	PF02149	IPR001772	Kinase associated domain 1 (KA1)	0	0	2.2	12.2	1	1.5	723.6	945834	5	5	133.2	51.936	85.02	82.66	82.08	5.571
superfamily	SSF46596		Eukaryotic DNA topoisomerase I, dispensable insert domain	0	0	6.5	84.5	0	0	1662	5229378	2	2	213	19.325	28.45	22.45	20.5	5.57045
pfam	PF01751	IPR006171	Toprim domain	0	0	1.5	4.5	223.5	91164.5	843	46208	2	2	433.5	7.64	60.4	41.6	26.3	5.55434
smart	SM00526	IPR005818	Linker histone H1/H5, domain H15	0	0	0.923077	6.24359	174.205	98971	594.385	321011	15	13	202.923	70.2956	82.1744	75.8692	69.8128	5.5498
pfam	PF04617	IPR006711	Hox9, N-terminal activation domain	0	0	0.5	0.333333	72.5	627.667	97.75	432.917	4	4	594	11.9725	93.425	73.35	35.85	5.54944
pfam	PF06456	IPR010504	Arfaptin homology (AH) domain	0.4	0.3	2.8	26.7	31.6	1247.8	60.4	1913.3	5	5	679.8	18.628	50.08	41.58	34.54	5.54851
pfscan	PS51091	IPR000083	Fibronectin, type I	0	0	3.5	19	468.25	853480	1231.25	1.42706e+06	14	4	123.409	34.4734	64.2159	55.0455	50.2864	5.54738
pfam	PF06461	IPR009462	Domain of unknown function DUF1086	0	0	1	1	4	9	1148.67	468586	3	3	463	30.3033	69.0667	60.2667	47.6667	5.53873
smart	SM00432	IPR002100	Transcription factor, MADS-box	0	0	2.33333	13.0667	0	0	362.5	293327	6	6	177	20.17	54.7333	44.4333	37.2667	5.53704
pfam	PF02219	IPR003171	Methylenetetrahydrofolate reductase	0	0	2	0	1056	0	3803	0	1	1	867	11.2	31.9	21.4	17.6	5.53146
pfscan	PS50055	IPR000242	PTP type protein phosphatase	0.470588	2.60517	1.41667	7.62143	201.221	193430	2039.44	8.65861e+06	54	37	781.39	12.6792	38.4083	28.6797	24.0533	5.52965
prints	PR00405	IPR001164	Arf GTPase activating protein	0.0128205	0.0042735	2.53571	21.295	16.3397	6327.73	774.571	763191	98	28	56.5714	87.7895	76.4661	69.5583	62.4143	5.51589
pfscan	PS50012	IPR000408	Regulator of chromosome condensation, RCC1	0.18609	0.187282	2.5	16.3684	426.823	2.87612e+06	6376.5	5.29985e+08	145	20	159.381	36.3612	61.1982	53.1361	48.3663	5.51009
smart	SM00177	IPR024156	Small GTPase superfamily, ARF type	0.146341	0.128049	0.571429	2.88502	454.951	2.88552e+06	905.024	7.57664e+06	47	43	539.819	21.8083	47.0318	37.8659	33.3496	5.50908
superfamily	SSF55658	IPR009027	Ribosomal protein L9/RNase H1, N-terminal	0	0	3.33333	24.3333	13	469	2054.33	3.17095e+06	3	3	133	71.37	71.7333	68.6	68.0667	5.50823
smart	SM00175	IPR003579	Small GTPase superfamily, Rab type	0.583333	9.33566	1.19178	17.425	301.75	3.20812e+06	1002.27	1.46236e+07	158	148	496.288	24.0409	48.0817	38.9872	34.2095	5.50493
tigrfam	TIGR00175	IPR004434	Isocitrate dehydrogenase NAD-dependent	0	0	0.5	1	2303.67	1.57211e+07	3228.5	3.90678e+07	4	4	996	16.9667	55.2	44.7	35.4333	5.49792
superfamily	SSF55073	IPR001054	Adenylyl cyclase class-3/4/guanylyl cyclase	0.555556	3.11438	2.27778	20.0948	768.222	9.21554e+06	5123.94	3.41625e+08	28	18	580.5	26.96	57.3583	47.6917	39.6722	5.49546
smart	SM00612	IPR006652	Kelch repeat type 1	0.119345	0.0630988	1.10526	2.59586	239.01	2.05288e+06	12904.3	3.68447e+09	291	57	142.46	56.7292	72.5197	63.9397	57.0269	5.49156
pfam	PF03160	IPR003644	Na-Ca exchanger/integrin-beta4	0.0833333	0.0555556	2.5	12	114.362	37422.8	4211.75	2.36024e+07	37	9	288.651	27.1682	34.9375	26.9656	23.3177	5.49135
pfam	PF04992	IPR007075	RNA polymerase Rpb1, domain 6	0	0	1	0	3	0	23	0	1	1	549	43.15	100	100	98.6	5.49
smart	SM00698	IPR003409	MORN motif	0.0619048	0.0131033	4	43.3333	14.4236	1778.52	999.5	978279	93	16	62.9609	50.444	69.2426	59.8803	53.1511	5.48558
smart	SM00333	IPR002999	Tudor domain	0.0652174	0.0523715	1.6	7.66667	12.5543	1832.92	1186.48	1.70755e+06	57	25	173.12	34.1958	50.9672	41.5157	36.7469	5.48245
smart	SM00099	IPR002087	Anti-proliferative protein	0.2	0.2	1.83333	12.5667	5.6	1.3	75.3333	6946.27	6	6	318	60.115	79.5333	68.4	62.5	5.47732
prints	PR00359	IPR002397	Cytochrome P450, B-class	0.032	0.0156	2.92593	29.6866	21.2667	3390.22	924.259	1.19311e+06	154	27	46.2083	84.0886	88.4239	85.6284	81.6641	5.47666
pfam	PF00059	IPR001304	C-type lectin	1.10682	10.82	6.20253	91.5995	232.299	260072	1803.66	5.65719e+06	138	79	309.063	43.6585	63.228	54.451	47.9321	5.46804
superfamily	SSF47807	IPR020045	5'-3' exonuclease, C-terminal domain	0.2	0.2	3	12	411.8	444783	2678	7.06992e+06	5	5	445.8	20.038	37.9	31.5	29.4	5.46589
superfamily	SSF103243	IPR028375	KA1 domain/Ssp2, C-terminal	0.142857	0.142857	1.85714	8.47619	8.85714	203.81	524.857	745801	7	7	321.857	32.2571	58.8429	49.5571	44.3143	5.45486
pfam	PF00001	IPR000276	G protein-coupled receptor, rhodopsin-like	2.21417	22.5187	3.57903	38.5026	1776.53	9.03956e+07	3404.01	4.73231e+08	801	623	764.027	121.547	85.2606	82.1946	80.1866	5.45246
pfam	PF00105	IPR001628	Zinc finger, nuclear hormone receptor-type	0.0454545	0.0443975	0.978261	3.75507	507.023	1.11142e+07	2748.65	2.18279e+08	51	46	203.413	19.3949	48.2489	38.9311	32.76	5.45104
pfam	PF00792	IPR002420	Phosphatidylinositol 3-kinase, C2 domain	0.25	0.5	3	47.7143	131.25	46009.4	1007.62	2.86748e+06	8	8	388.125	22.725	40.35	32.1125	28.2125	5.44304
pfam	PF04998	IPR007081	RNA polymerase Rpb1, domain 5	0.333333	0.333333	1	1	282	233532	956.667	2.26797e+06	3	3	1784	21.2567	55.6667	46.3	40.9333	5.44247
superfamily	SSF143503		PUG domain-like	0	0	1.25	3.58333	0	0	461	156984	4	4	373.5	24.735	58.275	50.025	45.05	5.44143
superfamily	SSF46942	IPR003618	Transcription elongation factor S-II, central domain	0.125	0.125	1.625	2.26786	200	239946	9299.75	5.2465e+08	8	8	336	26.43	56.425	46.8	40.1375	5.44
pfam	PF00696	IPR001048	Aspartate/glutamate/uridylate kinase	0	0	2	0	0	0	472	0	1	1	774	15.01	35.1	24.4	21.9	5.43348
pfam	PF01780	IPR002674	Ribosomal protein L37ae	0	0	3	0	1	0	7	0	1	1	264	22.66	68.6	64.1	56	5.43312
pfam	PF12031	IPR021906	SWI/SNF-like complex subunit BAF250/Osa	0	0	0.5	0.5	7	8	404	21632	2	2	768	164.875	100	100	100	5.43058
pfam	PF00534	IPR001296	Glycosyl transferase, family 1	0	0	1.75	7.64286	2084.75	3.32747e+07	5245.12	1.20452e+08	8	8	368.625	9.2775	29.7625	19.8	15.8625	5.43047
pfam	PF00110	IPR005817	Wnt	0.352941	0.492647	1.16667	7.91176	244.353	675205	314.722	645302	19	18	940	8.55528	39.0917	24.6472	18.2639	5.42849
tigrfam	TIGR02150	IPR011876	Isopentenyl-diphosphate delta-isomerase, type 1	0	0	3.5	24.5	0	0	352	45602	2	2	537	4.47	20.4	9.6	7.6	5.42235
pfam	PF00538	IPR005818	Linker histone H1/H5, domain H15	0	0	0.916667	6.81061	125.25	73063.1	564.167	337244	14	12	209.333	63.2636	81.5528	74.9333	67.8444	5.421
superfamily	SSF49785	IPR008979	Galactose-binding domain-like	0.901163	9.52247	3.90909	53.5319	512.215	1.06947e+07	3833.45	2.26351e+08	111	88	455.925	19.9859	42.2981	32.008	27.3724	5.4132
superfamily	SSF49764	IPR008978	HSP20-like chaperone	0.12	0.11	1	4.69231	194.96	182619	885.37	1.45473e+06	33	28	329.121	24.8119	48.8778	40.0519	34.5185	5.40972
pfam	PF02671	IPR003822	Paired amphipathic helix	0	0	3	7	0.666667	0.111111	664.667	970266	7	3	145.333	62.7856	71.6	61.6333	56.5333	5.40705
superfamily	SSF52113	IPR001357	BRCT domain	0.302083	0.255322	1.88462	5.46615	159.745	122284	2345.96	9.7587e+06	59	27	312.972	23.4505	50.6829	42.1923	35.0764	5.40401
smart	SM00110	IPR001073	C1q domain	0.483871	5.45806	1.53125	17.0312	204.984	188190	795.094	1.3691e+06	33	32	410.25	53.2075	73.6422	67.9625	63.2547	5.39774
tigrfam	TIGR00677	IPR004621	Eukaryotic-type methylenetetrahydrofolate reductase	0	0	2	0	1055	0	3803	0	1	1	846	11.19	31.9	21.4	17.6	5.39748
pfam	PF08676	IPR014790	MutL, C-terminal, dimerisation	0	0	2.5	12.5	31.5	180.5	2811.5	513084	2	2	445.5	12.27	34.25	23.05	18.15	5.39465
pfam	PF01030	IPR000494	Receptor L-domain	0.142857	0.142857	1.71429	4.2381	15.4286	552.202	792.143	759654	14	7	339.643	29.8114	59.7286	50.0357	45.9	5.39348
pfam	PF03523	IPR003543	Macrophage scavenger receptor	0	0	32	0	5	0	987	0	1	1	144	2.86	11.7	4.6	3.7	5.39136
pfam	PF08558	IPR013867	Telomere repeat-binding factor, dimerisation domain	0	0	2.5	4.5	6.5	40.5	78	3362	2	2	579	7.115	26.3	18.1	13.7	5.3838
superfamily	SSF48366	IPR023578	Ras guanine nucleotide exchange factor domain	0.896552	6.16749	2.03226	13.4989	333.483	487813	1387.35	3.44348e+06	35	31	1420.63	13.6577	43.2633	31.34	24.3922	5.37527
superfamily	SSF57756	IPR001878	Zinc finger, CCHC-type	0.106061	0.121212	1.44118	16.0722	13.5429	1960.36	1194.21	5.8787e+06	49	34	129.953	43.9478	73.6265	67.574	63.1235	5.37231
smart	SM00413	IPR000418	Ets domain	0.0714286	0.142857	0.689655	4.93596	59.3214	39505	2706.9	1.13888e+08	29	29	258.103	37.1569	73.8448	59.2897	50.5483	5.37146
pfam	PF08976	IPR015070	DJBP, EF-hand domain	0	0	9	0	554	0	5030	0	1	1	351	3.7	17	9.1	7.1	5.3703
superfamily	SSF52922	IPR009014	Transketolase, C-terminal/Pyruvate-ferredoxin oxidoreductase, domain II	0.4	0.3	3	29.6	1885.8	1.41402e+07	7948.83	3.5304e+08	7	6	418.5	51.1	67.06	58.38	53.18	5.36839
prints	PR00020	IPR000998	MAM domain	0.075	0.045	7.55556	289.778	8.3125	153.69	3263.11	2.62475e+07	46	9	42.5833	68.0196	74.2756	72.5544	71.9956	5.36833
prints	PR00304	IPR017998	Chaperone tailless complex polypeptide 1 (TCP-1)	0	0	3.63636	43.6545	31.2909	5230.25	748.364	2.97153e+06	55	11	52.2	79.4905	85.1145	80.96	77.7618	5.35843
superfamily	SSF64356	IPR011012	Longin-like domain	0.222222	0.179487	1.10345	7.09606	1438.04	1.72329e+07	5479.66	3.20714e+08	31	29	409.862	17.7229	49.0464	39.525	32.4964	5.35298
pfam	PF00956	IPR002164	Nucleosome assembly protein (NAP)	0	0	0.235294	0.566176	189.812	205756	1111.41	3.69619e+06	22	17	591.294	116.61	93.2588	90.9132	88.4809	5.34969
superfamily	SSF57938	IPR001305	Heat shock protein DnaJ, cysteine-rich domain	0.2	0.2	2.83333	41.7667	15.8	373.2	368.833	264837	6	6	203.5	48.8067	78.4667	72.3833	63.05	5.34439
pfam	PF09174	IPR015257	Repressor of RNA polymerase III transcription Maf1	0	0	1	0	2	0	518	0	1	1	534	65.83	100	100	100	5.34
pfam	PF04641	IPR027799	Replication termination factor 2, RING-finger	0	0	1.5	0.5	19	722	1031	1831698	2	2	742.5	8.37	33.9	21.45	15.95	5.33952
pfam	PF08961	IPR015056	Protein of unknown function DUF1875	0	0	1	0	0	0	54	0	1	1	726	49.36	73.5	64.7	59.2	5.3361
prints	PR00836	IPR001400	Somatotropin hormone	0.0416667	0.0104167	6.5	94.7	6.66667	97.9417	346.167	397381	22	6	45.875	118.52	85.9708	84.7	84.45	5.33336
superfamily	SSF47454	IPR008917	Transcription factor, Skn-1-like, DNA-binding domain	0.09375	0.152218	1.21875	13.4667	4.125	97.2742	347.906	284059	32	32	148.688	30.0853	74.3969	61.5594	44.0781	5.32901
pfscan	PS51190	IPR003152	FATC domain	0	0	3.28571	10.9048	0.833333	1.36667	1338.14	1.65561e+06	7	7	96	30.6817	63.85	56.5333	51.0333	5.32857
smart	SM00753	IPR013143	PCI/PINT associated module	0	0	1.25	6.25	4.5	17	28.5	1428.33	4	4	518.25	15.7525	41.075	30.425	24.625	5.32178
smart	SM00474	IPR002562	3'-5' exonuclease domain	0.4	0.3	5.2	51.7	531	891574	2707	9.25677e+06	5	5	550.2	8.442	31.94	22.42	12.76	5.31902
pfam	PF05958	IPR010280	(Uracil-5)-methyltransferase family	1	0	19	648	2903	16565768	33659.5	2.23025e+09	2	2	490.5	17.5	64.55	54.65	39.15	5.31721
pfam	PF00564	IPR000270	PB1 domain	0	0	1.61538	30.5897	25.3077	3516.06	666.923	659047	13	13	225.692	18.4385	40.4385	27.4692	21.3615	5.31568
pfam	PF08952	IPR015047	Domain of unknown function DUF1866	0	0	2	2	17.5	60.5	2705	486098	2	2	426	20.185	44.1	34.1	29.45	5.31365
pfam	PF00623	IPR000722	RNA polymerase, alpha subunit	0	0	1	1	5.66667	36.3333	956.667	2.26797e+06	3	3	510	25.7233	60.1333	45.6667	39.0667	5.31185
prints	PR00368	IPR013027		0.0166667	0.00333333	3.75	23.1136	6.99167	259.41	6282.83	3.16948e+08	48	12	56.0667	60.5202	77.9114	74.3761	71.5607	5.31145
smart	SM00213	IPR000626	Ubiquitin domain	0.0769231	0.0728745	0.880952	4.4489	118.328	106203	902.595	2.316e+06	80	42	216.047	42.5103	57.9141	49.8353	44.7662	5.31093
pfam	PF12220	IPR022023	U1 small nuclear ribonucleoprotein of 70kDa N-terminal	0	0	7	0	0	0	32	0	1	1	282	14.9	26.9	14	12	5.31006
pfam	PF07989	IPR012943	Centrosomin, N-terminal motif 1	0	0	8.66667	200.333	18	200	3634.67	1.53899e+07	3	3	217	3.515	16.3	5.9	4.7	5.30958
pfscan	PS50190	IPR000904	Sec7 domain	0.0714286	0.0714286	0.875	6.25	481	2.51709e+06	5526.31	3.68982e+08	19	16	549.469	10.7783	36.38	25.4833	20.36	5.3091
pfam	PF02260	IPR003152	FATC domain	0	0	4.6	8.8	1	1.5	1790.8	1.5864e+06	5	5	91.2	34.528	56.58	51.46	48.94	5.30763
pfam	PF01369	IPR000904	Sec7 domain	0.0714286	0.0714286	0.875	6.25	478.786	2.51744e+06	5526.31	3.68982e+08	19	16	527.25	12.1837	37.8867	26.8333	21.83	5.3054
tigrfam	TIGR01123	IPR005786	Branched-chain amino acid aminotransferase II	0	0	1.5	0.5	219.5	61600.5	353	4608	2	2	943.5	5.68	26.5	16.45	12.3	5.30388
pfam	PF12325	IPR022091	TATA element modulatory factor 1 TATA binding	0	0	2	0	12	0	509	0	1	1	351	35.31	75.5	64.6	51.7	5.3001
pfam	PF11669	IPR021684	Uncharacterised protein family WW domain-binding protein 1	0	0	1.66667	8.33333	4	48	851.333	1.95255e+06	3	3	248	37.0567	74	65.1	38.1667	5.29777
pfscan	PS51021	IPR004148	BAR domain	0.4	0.828571	2.2	20.3143	269.067	312287	978.533	3.06241e+06	15	15	688.8	10.562	34.6733	23.9733	18.68	5.29718
superfamily	SSF48208	IPR008928	Six-hairpin glycosidase-like	1.07692	0.910256	4.5	27.9615	8004.08	1.6535e+08	19564.8	1.43845e+09	17	14	1174.71	21.3469	49.7769	42.4	37.3077	5.29121
pfam	PF03732	IPR005162	Retrotransposon gag domain	0	0	1.25	1.58333	7.25	44.25	3372.25	2.321e+07	4	4	259.5	64.48	81.525	78.05	77.25	5.28893
pirsf	PIRSF038181	IPR017426	Nuclear receptor coactivator	0.333333	0.333333	0.666667	0.333333	197.333	58789.3	655.667	411434	3	3	4273	17.7533	33.8333	24.9667	21.2667	5.28192
pfam	PF10540	IPR019558	Mammalian uncoordinated homology 13, subgroup, domain 2	0.2	0.2	2.4	1.3	353	586574	1310.8	265748	5	5	399	28.93	51.12	38.68	31.44	5.2788
pfam	PF02319	IPR003316	E2F/DP family, winged-helix DNA-binding domain	0	0	1.27273	13.0182	9.31818	720.114	370	232291	13	11	215.591	21.2345	57.9	47.0318	38.5273	5.26915
pfam	PF07975	IPR004595	TFIIH C1-like domain	0	0	5.5	60.5	0	0	134.5	22684.5	4	2	126	50.205	53.7	46.9	36.8	5.26287
pfam	PF02493	IPR003409	MORN motif	0.0482143	0.0110714	3.82353	41.1544	14.5922	1673.09	990.706	918452	108	17	57.9796	49.948	69.5097	61.2798	54.5706	5.26271
smart	SM00509	IPR003617	Transcription elongation factor, TFIIS/CRSP70, N-terminal, sub-type	0.125	0.125	2.7	46.9	9.625	151.982	904.4	5.57265e+06	18	10	218.667	44.6238	45.1422	36.0289	33.6022	5.26162
superfamily	SSF49842	IPR008983	Tumour necrosis factor-like domain	0.627451	8.15843	1.7963	20.8445	379.814	1.54162e+06	13464.6	8.47838e+09	77	54	405.574	49.5702	68.709	61.1269	56.3113	5.24357
prints	PR00002	IPR002384	Osteocalcin/matrix Gla protein	0	0	9.5	144.5	25.5	1152	904.5	1.09372e+06	4	2	39	113.2	100	100	100	5.23966
smart	SM00808	IPR015015	F-actin binding	0	0	1	2	14.5	220.5	173.5	924.5	2	2	370.5	73.42	100	100	100	5.23966
pfam	PF00170	IPR004827	Basic-leucine zipper domain	0	0	0.681818	7.61734	8.2619	725.271	383.023	374701	47	44	169.943	39.7352	68.1659	59.2589	46.5961	5.23921
smart	SM00133	IPR000961	AGC-kinase, C-terminal	0.125	0.196809	1.28571	6.75	516.271	4.66826e+06	11702.9	3.17475e+09	51	49	192.082	28.703	48.5327	39.7367	35.5449	5.23784
pfam	PF02752	IPR011022	Arrestin C-terminal-like domain	0.222222	0.194444	1	2.2	405.111	1.18602e+06	2432.82	3.07321e+07	11	11	412.091	53.969	85.36	80.72	74.83	5.22809
pfam	PF00724	IPR001155	NADH:flavin oxidoreductase/NADH oxidase, N-terminal	0	0	2	0	155	0	330	0	1	1	261	60.14	100	99.2	84.7	5.22
pfam	PF00120	IPR008146	Glutamine synthetase, catalytic domain	0	0	0.5	0.5	25	578	275.5	136764	2	2	738	134.52	100	98.05	96	5.21845
pfam	PF00289	IPR005481	Biotin carboxylase-like, N-terminal domain	0.166667	0.166667	2.14286	7.80952	6.5	14.7	1453.14	2.17919e+06	9	7	337.071	24.7743	50.5714	42.4714	37.1643	5.21654
superfamily	SSF103637		CCHHC domain	0	0	3.57143	47.619	0	0	675.286	506112	23	7	140.51	14.1091	39.2823	31.3793	27.9765	5.2155
prints	PR00361	IPR001688	GPCR, family 2, calcitonin receptor	0	0	10	162	141.792	39785.5	1817	4854728	10	2	48.75	60.8413	75.6208	71.5375	69.6708	5.21352
smart	SM00731	IPR006640	SprT-like	0	0	2	8	533.5	548104	10780.5	1.55215e+08	2	2	490.5	7.62	37.55	28.4	21.55	5.20947
pfam	PF05010	IPR007707	Transforming acidic coiled-coil	0	0	1.33333	2.33333	16.6667	464.333	4124.67	2.23346e+07	3	3	608	12.9433	37.1	26.6333	21.7	5.20927
pfam	PF02141	IPR001194	DENN domain	0.388889	2.72222	1.88889	9.51634	309.111	352255	1293.56	860634	18	18	557.833	12.1706	43.3167	32.0333	24.6333	5.20394
pfam	PF05743	IPR008883	Ubiquitin E2 variant, N-terminal	0	0	3	18	50	9474	639.5	991868	4	4	316.5	8.5	27.4	18.1	14.175	5.20326
pfscan	PS50909	IPR004152	GAT domain	0	0	1.33333	10.6667	25.1667	1387.77	662.167	463866	6	6	323	28.5883	49.3167	35.6167	31.6833	5.20248
pfam	PF00688	IPR001111	Transforming growth factor-beta, N-terminal	0.24	0.523333	1.03571	12.8505	407.12	642440	914.893	1.14787e+06	31	28	589.714	15.6022	38.0436	24.9635	19.1064	5.20062
smart	SM00884	IPR019559	Cullin protein, neddylation domain	0	0	1.625	10.8393	264.875	519595	5037.5	153964804	8	8	211.5	20.4375	53.4875	44.8625	40.5125	5.19949
pfam	PF06079	IPR009283	Apyrase	0	0	1	0	93	0	122	0	1	1	864	33.57	60.1	38.2	29.4	5.19264
pfam	PF03215			0	0	1	2	0	0	1589.75	8.78786e+06	5	4	510	11.7425	50.9	32.775	18.475	5.1918
pfam	PF01063	IPR001544	Aminotransferase class IV	0	0	1.5	0.5	184.5	49612.5	353	4608	2	2	685.5	7.9	35.7	24.45	18.25	5.19137
pfam	PF04053	IPR006692	Coatomer, WD associated region	0	0	0.5	0.5	17.5	60.5	183	32768	2	2	1315.5	28.545	55.65	43	37.2	5.17656
superfamily	SSF56784	IPR023214	HAD-like domain	1.18519	20.1028	2.92683	45.0316	3370.57	4.65521e+08	7795.35	9.81443e+08	88	82	931.051	19.5461	47.814	35.8848	29.4506	5.17464
tigrfam	TIGR01517	IPR006408	P-type ATPase, subfamily IIB	0.25	0.25	0.6	1.8	9198.25	3.3508e+08	23858.8	2.81475e+09	5	5	2117.4	14.715	44.375	32.45	26.5	5.16342
pfam	PF12534	IPR021040	LRRC8, pannexin-like TM region	0	0	1.66667	16.6667	1.1	1.425	689.667	1.06787e+06	11	6	174	91.2508	72.65	69.6167	69.0583	5.16071
prints	PR01015	IPR001933	Neuropeptide Y4 receptor	0	0	9.5	180.5	0	0	522.5	158484	30	2	38.4	267.492	100	100	100	5.15905
smart	SM00493	IPR006171	Toprim domain	0	0	1.5	4.5	221	89888	843	46208	2	2	403.5	7.575	60.25	41.35	25.95	5.15712
pfam	PF01423	IPR001163	LSM domain, eukaryotic/archaea-type	0	0	1.15789	10.9181	1.3125	8.7625	147.947	126245	24	20	195	20.5232	51.0368	40.7579	34.8789	5.1535
prints	PR01785	IPR002640	Arylesterase	0	0	7.66667	25.3333	37.2083	2948.15	1821.67	2.05211e+06	24	3	45	93.0608	86.175	83.2708	81.8625	5.14945
prints	PR01600	IPR005420	Tight junction protein ZO-3	0	0	13	0	7.8	0	3583	0	5	1	39.6	11.784	100	90.94	60	5.148
prints	PR01110	IPR002240	CC chemokine receptor 5	0	0	8	128	21.4	915.92	243.5	42340.5	8	2	45.5	201.167	100	100	100	5.14774
smart	SM00547	IPR001876	Zinc finger, RanBP2-type	0	0	2.15	53.5026	242.282	620472	14954.1	3.14365e+09	41	20	72.95	62.9001	73.3817	67.9126	63.6793	5.14715
smart	SM00386	IPR003107	HAT (Half-A-TPR) repeat	0.0904762	0.0395314	3.3	30.0111	1.70429	4.33515	1438.4	4.3558e+06	83	10	98.5673	52.6134	70.7382	64.9424	58.8133	5.1456
pfam	PF05190	IPR007861	DNA mismatch repair protein MutS, clamp	0	0	1.16667	1.36667	4.25	6.91667	1648.17	3.22907e+06	17	6	277.5	49.512	64.88	62.18	58.52	5.14513
superfamily	SSF81606	IPR001932	PPM-type phosphatase domain	0.45	1.62895	1.04762	5.34762	162.75	129901	425.667	388181	21	21	981.429	33.8771	48.2619	40.0143	34.8	5.14404
pfam	PF00178	IPR000418	Ets domain	0.0714286	0.142857	0.689655	4.93596	58.9643	39534.3	2706.9	1.13888e+08	29	29	246.31	36.9403	73.931	59.3276	50.5103	5.13201
pfam	PF00832	IPR000077	Ribosomal protein L39e	0	0	4	32	7476.5	1.10395e+08	8932.5	1.57585e+08	2	2	123	105.255	73.75	72.6	68.45	5.13147
prints	PR01276	IPR003054	Keratin, type II	0.217949	0.292821	5.42308	48.4138	58.8462	7179.01	2802.96	2.73801e+06	156	26	42	85.3334	97.1737	95.775	94.3558	5.12879
pfam	PF12022	IPR024603	COG complex component, COG2, C-terminal	0	0	2	0	109	0	904	0	1	1	381	33.13	67.3	57.4	47.8	5.12826
pfscan	PS50068	IPR002172	Low-density lipoprotein (LDL) receptor class A repeat	0.646179	8.36612	7.27273	205.877	31.4765	2554.18	2221.61	7.94917e+06	234	44	110.763	35.1485	70.4748	62.5986	55.5699	5.12794
superfamily	SSF81524	IPR003197	Cytochrome b-c1 complex subunit 7	0	0	4	0	19	0	103	0	1	1	240	21.16	53.3	40.6	33.4	5.1168
pfam	PF10263	IPR006640	SprT-like	0	0	2	8	533.5	548104	10780.5	1.55215e+08	2	2	483	7.585	37.45	28.35	21.4	5.11616
tigrfam	TIGR00815	IPR001902	SLC26A/SulP transporter	1.42857	2.28571	5.28571	44.5714	719.714	337762	1024.43	598638	7	7	1946.57	31.4386	65.3714	51.0286	40.8714	5.11573
pfscan	PS50870	IPR010504	Arfaptin homology (AH) domain	0.4	0.3	2.8	26.7	31.4	1260.8	60.4	1913.3	5	5	611.4	18.19	51.3	42.74	35.32	5.1118
smart	SM00471	IPR003607	HD/PDEase domain	0.652174	7.41897	3.66667	92.3188	23.4348	1885.08	717.417	822494	24	24	516.5	14.1761	41.0391	31.3435	25.6609	5.11002
pfam	PF00386	IPR001073	C1q domain	0.483871	5.45806	1.53125	17.0312	77.9677	58750.9	795.094	1.3691e+06	33	32	376.781	57.1834	75.8953	70.6219	66.3547	5.10906
smart	SM00261	IPR006212	Furin-like repeat	0.025012	0.0062952	1.38889	4.36928	86.5502	24453.4	2122.83	1.45786e+07	76	18	137.281	25.9736	69.7149	62.404	54.5682	5.10887
pfam	PF04825	IPR006910	Rad21/Rec8-like protein, N-terminal	0	0	1.66667	8.33333	2.33333	16.3333	1372	5105191	3	3	330	27.85	53.6	49.4	47.2333	5.10609
pfscan	PS50192	IPR000727	Target SNARE coiled-coil homology domain	0.08	0.0766667	1.61538	8.88615	6.16	45.9108	867.462	2.76868e+06	30	26	184.5	17.6983	45.6673	37.2442	31.7365	5.10117
pfam	PF05046	IPR007740	Ribosomal protein L49/IMG2	0	0	2	0	35	0	48	0	1	1	255	82.61	100	100	100	5.1
superfamily	SSF142984		Nqo1 middle domain-like	0	0	2	0	0	0	49	0	1	1	255	29.89	100	100	100	5.1
pfam	PF01462	IPR000372	Leucine-rich repeat N-terminal domain	0	0	1.2439	5.98902	58.3062	94800.5	3840.54	2.40647e+08	51	41	83.5976	54.9899	76.5494	71.778	65.4774	5.09699
pfam	PF01557	IPR002529		0.5	0.333333	4.75	48.25	203.5	82807	295	75788.7	4	4	669	11.1975	40.6	29.525	24.25	5.09695
pfam	PF07542	IPR011419	ATP12, ATPase F1F0-assembly protein	0	0	3	0	4	0	2118	0	1	1	366	15.06	46.4	38.3	31.6	5.09472
pfscan	PS50035	IPR001736	Phospholipase D/Transphosphatidylase	0	0	3.16667	9.76667	1.66667	2.56667	1342.83	2.0787e+06	10	6	80	46.8887	82.0817	78.0917	70.5567	5.09347
pfscan	PS50126	IPR003029	S1 domain	0	0	1.375	3.41071	2.25	6.5	908.375	1.86749e+06	19	8	212.469	40.5875	61.4625	54.051	48.9354	5.0787
pfam	PF00397	IPR001202	WW domain	0	0	1.87805	14.7598	2473.5	2.38154e+08	116694	536366119666	79	41	85.1524	36.6906	49.5375	41.8085	38.5425	5.07259
superfamily	SSF53927	IPR016193	Cytidine deaminase-like	0.4375	0.229167	1.77778	12.5359	753.375	1.67859e+06	1487.83	5.44159e+06	23	18	419.333	46.8188	68.4794	59.8735	54.45	5.07226
pfam	PF00385	IPR023780	Chromo domain	0	0	1.11111	14.7949	11.8654	2632.07	795.259	1.38705e+06	38	27	147.148	47.7596	59.6577	51.1635	45.6481	5.06828
tigrfam	TIGR03413	IPR017782	Hydroxyacylglutathione hydrolase	0.333333	0.333333	2	1	132.667	12658.3	822	735231	3	3	757	8.68	61.0667	35.4667	19.2667	5.06682
superfamily	SSF50129	IPR011032	GroES-like	0.52381	1.4869	4.31818	77.6558	171.81	96874.2	909.864	3.49499e+06	30	22	380.659	14.3405	35.4136	25.6583	18.4288	5.06403
pfam	PF01783	IPR002677	Ribosomal protein L32p	0	0	8	0	8	0	52	0	1	1	150	21.11	42.2	35.9	29.8	5.064
pfam	PF00113	IPR020810	Enolase, C-terminal	0.25	0.25	1.2	4.7	33.75	2230.92	682.4	1.78679e+06	5	5	766.8	32.91	60.025	51.85	46.75	5.05872
pfscan	PS51189	IPR014009	PIK-related kinase	0.833333	2.56667	3.28571	10.9048	297.5	161908	1338.14	1.65561e+06	7	7	1836	13.8483	35.8	26.3	21.0833	5.05788
pfam	PF00266	IPR000192	Aminotransferase class V domain	0.428571	0.417582	1.66667	18.5238	524.786	829368	1441.87	4.76198e+06	15	15	653.2	21.1473	49.9333	38.1333	31.5933	5.05502
superfamily	SSF69687	IPR012896	Integrin beta subunit, tail	0	0	1.375	2.83929	14.0714	234.702	581.875	470871	15	8	249.75	15.16	52.0125	38.1875	27.5875	5.05197
pfam	PF06800	IPR010651	Sugar transport protein	0	0	7	0	5	0	83	0	1	1	291	6.86	24.8	16.9	14.1	5.05176
pirsf	PIRSF003047	IPR011177	Transcription initiation factor TFIID subunit 1, animal	0.5	0.5	0.5	0.5	17175.5	5.48103e+08	31836	1948752450	2	2	5575.5	121.56	64.85	62.1	59.95	5.05026
pfam	PF09047	IPR015134	MEF2 binding	0	0	5	0	5	0	1297	0	1	1	102	13.27	98.8	83.8	64.3	5.0388
pfscan	PS50262	IPR017452	GPCR, rhodopsin-like, 7TM	2.285	23.7267	3.5871	38.5174	1775	9.04107e+07	3400.37	4.73246e+08	805	623	770.74	121.587	84.9958	81.9212	79.9643	5.03675
pfam	PF04857	IPR006941	Ribonuclease CAF1	0.25	0.25	1.2	4.7	46.25	2908.92	114.6	13658.8	5	5	961.8	31.102	47.64	39.2	35.74	5.03597
smart	SM00863	IPR012947	Threonyl/alanyl tRNA synthetase, SAD	0.142857	0.142857	3.14286	22.1429	14.4286	558.286	1054.29	752044	7	7	150	53.8357	68.8714	62	58.3	5.03543
pfam	PF11934	IPR024599	Retinoblastoma-associated protein, N-terminal	0	0	3.66667	10.3333	161.333	77602.3	348.667	84625.3	6	3	393	6.55333	20.1667	13.2	10.7	5.03337
pfam	PF00240	IPR000626	Ubiquitin domain	0.0232558	0.0232558	0.73913	3.88599	91.146	88660	924.304	2.22639e+06	82	46	185.511	44.2286	59.3105	51.6727	45.9634	5.03111
smart	SM00949	IPR003100	PAZ domain	0.375	1.125	3	68.25	466.25	741286	759.667	1.76366e+06	9	9	422	24.28	47.3	39.0556	33.1667	5.0258
pfam	PF06664			0	0	1	0	0	0	617	408608	2	2	924	13.34	38.45	26.5	21.5	5.02439
pfam	PF00594	IPR000294	Gamma-carboxyglutamic acid-rich (GLA) domain	0.142857	0.285714	3.13333	40.1238	2939.64	8.43529e+07	11380.5	8.30561e+08	17	15	119.933	25.4267	58.8667	48.0333	42.6	5.0222
pfscan	PS50948	IPR003609	PAN/Apple domain	0.75	3.14583	12	210	85.8214	28153.6	851.286	1.52995e+06	13	7	251.143	35.7446	59.0286	46.6929	39.7734	5.01835
pfam	PF03114	IPR004148	BAR domain	0.333333	0.705882	1.83333	17.4412	223.556	267549	834.444	2.63539e+06	18	18	658.833	9.04111	30.9278	20.4444	16.1444	5.01472
pfam	PF00433	IPR017892	Protein kinase, C-terminal	0.0833333	0.135714	1.32432	7.61411	36.6111	22925.4	4908.35	3.32939e+08	38	37	133.703	43.1324	64.0703	56.7784	50.0054	5.01007
pfam	PF08147	IPR012541	DBP10CT	0	0	3	0	6	0	1464	0	1	1	180	15.27	92.7	75.8	45.7	5.0058
smart	SM00178	IPR006687	Small GTPase superfamily, SAR1-type	0.142857	0.126984	0.551724	3.47044	658.179	4.13796e+06	926.517	1.02777e+07	29	29	537	28.1869	53.5103	46.5414	42.2966	5.00455
prints	PR00765	IPR000834	Peptidase M14, carboxypeptidase A	0.0735294	0.0606618	5.11111	27.5163	34.9706	9396.94	1295.33	1.56491e+06	75	18	35.4583	70.0685	86.3515	84.1485	79.3956	4.99901
pfam	PF07500	IPR003618	Transcription elongation factor S-II, central domain	0.125	0.125	1.625	2.26786	8.5	63.7143	9299.75	5.2465e+08	8	8	323.25	23.9062	53.8125	43.1875	37.2875	4.99126
superfamily	SSF101059	IPR014798	DNA mimic Ocr	0	0	3	0	0	0	485	0	1	1	318	9.81	52.1	36.9	26.5	4.97034
prints	PR00119	IPR001757	P-type ATPase	0.17619	0.972129	4.44444	86.7683	29.581	14004.2	7177	554274018	173	36	43.0258	65.0434	82.8881	78.7614	76.8343	4.96912
smart	SM00332	IPR001932	PPM-type phosphatase domain	0.45	1.62895	1.1	5.56842	160.8	129010	434.9	406727	20	20	979.2	26.1405	45.525	36.9	31.45	4.96086
prints	PR01476	IPR003981	Leukotriene B4 receptor	0	0	6.66667	133.333	6.75	6.845	318.667	31914.3	50	3	43.8	26.6627	98.0667	93.3333	55.4	4.95981
pfam	PF04189	IPR007316		0	0	2	0	0	0	1289	0	1	1	813	10.52	30.5	20.3	16.6	4.9593
pfam	PF00627	IPR000449		0	0	1.38462	4.56615	127.7	113489	4058.92	2.83225e+08	34	26	102.019	57.3156	68.824	63.446	56.53	4.95722
prints	PR01827	IPR016045	Tyrosine-protein kinase, non-receptor, TYK2, N-terminal	0	0	15	0	1	0	1775	0	3	1	33	60.4667	100	100	100	4.95
smart	SM00088	IPR000717	Proteasome component (PCI) domain	0	0	0.6875	6.22917	2.4375	12.6625	370.062	1.52403e+06	16	16	258.938	45.15	69.4062	63.0063	58.975	4.94227
pfam	PF01624	IPR007695	DNA mismatch repair protein MutS-like, N-terminal	0	0	1.33333	2.33333	47	5812	2162	6654508	3	3	341	58.85	62.7333	56.4	51.7333	4.94029
pfam	PF03144	IPR004161	Translation elongation factor EFTu/EF1A, domain 2	0.0588235	0.0588235	1.16667	4.14706	791.235	1.05456e+07	3437.61	7.78772e+07	19	18	209.917	35.0839	59.7278	52.2278	47.8667	4.93756
pfam	PF08474	IPR013681	Myelin transcription factor 1	0.5	0.5	6.33333	120.333	37	1458	335	6652	4	3	591.5	22.03	38.5167	30.5667	27.4667	4.93664
pfscan	PS01225	IPR006207	Cystine knot, C-terminal	0.352941	2.11765	2.27778	7.27124	758.294	7.93459e+06	7004.06	2.0547e+08	20	18	247.778	51.9694	69.0194	63.2	60.6	4.93248
pfam	PF05604	IPR008494	Protein of unknown function DUF776	0	0	3	0	0	0	1414	0	1	1	546	10.66	30.1	17.1	14.9	4.93038
superfamily	SSF63380	IPR017938	Riboflavin synthase-like beta-barrel	0.789474	1.61988	4.45	56.4711	727.105	863390	5491.6	1.26808e+08	21	20	493.35	14.4411	51.4737	40.8053	32.8895	4.92849
pirsf	PIRSF027019	IPR009210	Activating signal cointegrator 1 complex subunit 1	0	0	3	0	0	0	1237	0	1	1	1197	3.89	13.7	6.9	5.2	4.91967
pfam	PF02170	IPR003100	PAZ domain	0.375	1.125	3	68.25	466.125	740896	759.667	1.76366e+06	9	9	413.667	24.1356	47.2222	38.9889	33.0667	4.91845
pfam	PF02181	IPR015425	Formin, FH2 domain	0.533333	0.838095	1.66667	7.52381	31946.8	1.50241e+10	78145	8.70206e+10	15	15	1115	12.8027	37.74	28.28	23.52	4.91388
pfam	PF08662	IPR013979	Translation initiation factor, beta propellor-like domain	0.2	0.177778	1.8	6.4	35.1	6592.1	1039.1	1.55991e+06	11	10	372.3	37.3815	47.95	38.34	32.94	4.90037
pfam	PF08742	IPR014853	Uncharacterised domain, cysteine-rich	0.25	0.125	4.44444	40.2778	189.844	101068	10332.2	1.43857e+08	47	9	209.563	18.6594	42.7964	31.688	25.0619	4.89803
pfam	PF03360	IPR005027	Glycosyl transferase, family 43	0	0	0.666667	0.333333	99.3333	14997.3	124	10269	3	3	632	18.5133	67.1	50.4	37.8667	4.89676
smart	SM00053	IPR001401	Dynamin, GTPase domain	0.142857	0.142857	1.28571	8.90476	38.8571	2928.14	674.286	791711	7	7	731.143	12.23	33.5571	22.3143	18.0286	4.8923
smart	SM00451	IPR003604	Zinc finger, U1-type	0.0431034	0.0360222	1.53333	9.49885	115.576	336314	3198.67	1.11714e+08	89	30	102.465	46.6594	67.1826	58.0762	53.7282	4.8834
smart	SM00602	IPR006581	VPS10	0.8	1.7	6.4	121.3	1039.8	3.93726e+06	1410.4	3.50406e+06	5	5	1834.8	5.438	19.52	10.48	8.44	4.88251
smart	SM00385	IPR013763	Cyclin-like	0.030303	0.030303	0.714286	2.7395	406.348	4.6109e+06	1848.63	4.65881e+07	61	35	265.9	22.3343	48.9353	39.4279	33.2324	4.87963
superfamily	SSF54713	IPR014039	Translation elongation factor EFTs/EF1B, dimerisation	0	0	2	0	52	0	1518	0	2	1	375	15.625	65	59.1	56.55	4.875
prints	PR01139	IPR002268	Gap junction beta-2 protein (Cx26)	0	0	25	0	3.25	0	738	0	4	1	19.5	80.2475	100	100	100	4.875
pfam	PF01835	IPR002890	Alpha-2-macroglobulin, N-terminal	0.5	0.571429	4.8	44.8444	108.75	49878.8	3831.4	1.49791e+07	16	11	273.818	43.4811	56.5	47.5889	43.3111	4.865
smart	SM00436	IPR003601	DNA topoisomerase, type IA, domain 2	0	0	1.5	4.5	7.5	24.5	843	46208	2	2	289.5	41.725	79.2	75.85	71.1	4.86385
pfam	PF01608	IPR002558	I/LWEQ domain	0.125	0.0625	0.8	1.7	80.25	3245.58	902.2	330671	6	5	563.4	34.27	77.2875	70.675	62.0125	4.86285
pfam	PF04952	IPR007036	Succinylglutamate desuccinylase/aspartoacylase	0.333333	0.333333	3.66667	30.3333	78.6667	564.333	680	335197	3	3	671	8.79333	36.0333	23.8667	17.5	4.85852
pfam	PF07732	IPR011707	Multicopper oxidase, type 3	0.1	0.05	2.5	6.3	1491.43	3.56845e+06	44012.5	4.05752e+09	13	6	308.25	12.3233	37.6433	28.9267	22.5733	4.85329
tigrfam	TIGR00089	IPR005839	Methylthiotransferase	0	0	1	2	220.5	97240.5	618	40898	2	2	1339.5	9.105	25.5	16.75	13.8	4.83056
superfamily	SSF56512	IPR004030	Nitric oxide synthase, N-terminal	0.333333	0.333333	1.33333	1.33333	445.667	192334	1330.33	82385.3	3	3	1252	13.5367	52.8	38.1667	26.4333	4.8304
superfamily	SSF46565	IPR001623	DnaJ domain	0.111111	0.146465	0.851064	1.91212	106.622	92807.8	557.532	688722	52	47	268.589	30.1175	46.9609	38.1886	32.0283	4.82843
pfam	PF07731	IPR011706	Multicopper oxidase, type 2	0.125	0.0625	2.6	7.8	1073.75	1.77111e+06	50836.8	4.72262e+09	7	5	256.5	20.195	51.775	39.2875	32.475	4.8201
pfam	PF00641	IPR001876	Zinc finger, RanBP2-type	0	0	2	53.6842	292.493	651011	14821.1	3.14729e+09	34	20	78.1875	60.717	68.8847	63.4347	61.3642	4.81732
prints	PR00780			0	0	3.5	49	0	0	2712.5	11403875	13	4	68.675	95.3128	100	100	100	4.80725
smart	SM00173	IPR020849	Small GTPase superfamily, Ras type	0.625	10.4724	1.25385	19.1986	329.109	3.59397e+06	1065.04	1.62303e+07	142	132	508.136	23.1209	45.7911	36.4391	31.5332	4.80705
pfam	PF07973	IPR012947	Threonyl/alanyl tRNA synthetase, SAD	0.142857	0.142857	3.14286	22.1429	14.4286	558.286	1054.29	752044	7	7	143.143	53.0986	68.8429	61.9571	58.2714	4.80324
pfam	PF00962	IPR001365	Adenosine/AMP deaminase domain	0.833333	0.566667	4.5	30.7	311.667	339425	709.333	252745	7	6	1003.25	23.7392	49.0667	41.2	37.1917	4.80306
prints	PR01100	IPR000623	Shikimate kinase/Threonine synthase-like 1	0	0	10	0	0	0	715	0	2	1	48	148.01	100	100	100	4.8
pfam	PF11509			0	0	1	0	0	0	1556	0	1	1	480	51.81	100	100	99	4.8
pfam	PF01134	IPR002218	tRNA uridine 5-carboxymethylaminomethyl modification enzyme MnmG-related	0	0	1.25	1.58333	469.25	805643	1176.25	3.86277e+06	4	4	470.25	12.0725	40.825	30.9	23.275	4.79949
pfam	PF06702	IPR009581	FAM20, C-terminal	0	0	0.75	2.25	621.667	615801	1060.25	2.83493e+06	4	4	599.25	9.2675	53.375	39.075	26.3	4.79775
pfam	PF00118	IPR002423	Chaperonin Cpn60/TCP-1 family	1.13333	16.981	3.06667	32.3524	403.2	429962	1046.6	2.67198e+06	17	15	1313.8	43.7743	63.6	56.48	51.6533	4.79141
pfam	PF05240	IPR007904		0.277778	0.194444	2.54545	19.2727	455.333	1.20495e+06	2153.73	7.80697e+06	15	11	161.045	79.805	93.86	92.11	90.755	4.78707
smart	SM00832	IPR014853	Uncharacterised domain, cysteine-rich	0.25	0.125	4.44444	40.2778	191.375	103326	10332.2	1.43857e+08	47	9	216.071	13.2934	40.5013	27.7647	20.8221	4.77931
pfam	PF08913	IPR015009	Vinculin-binding site-containing domain	0	0	1.5	4.5	11.75	136.125	1225.5	81204.5	3	2	366	43.765	61.55	55.2	51.525	4.77876
prints	PR00081	IPR002347	Glucose/ribitol dehydrogenase	0.102778	0.0563869	2.82	29.4976	327.718	4.43656e+06	18816	1.61896e+10	338	50	48.5042	59.3236	73.0563	67.1421	63.4998	4.7777
pfscan	PS50211	IPR001194	DENN domain	0.4375	3.0625	2.125	10.25	332.562	391396	1359.62	862232	16	16	567.938	12.5412	42.25	31.45	24.5625	4.77655
pfam	PF12231	IPR022031	Telomere-associated protein Rif1, N-terminal	0	0	4	0	22	0	9677	0	1	1	399	6.76	29.9	17.6	13.1	4.77204
superfamily	SSF50969	IPR011044	Quinoprotein amine dehydrogenase, beta chain-like	0.666667	0.5	3.33333	9.75	4253.67	1.11348e+08	16814.2	2.04736e+09	10	10	856.8	14.355	40.73	29.29	24.43	4.76736
pirsf	PIRSF036947	IPR017072	Transcription elongation factor Spt6	1	0	2	0	58	0	65	0	1	1	4839	42.57	78.8	69.1	60.2	4.76642
pfscan	PS50890	IPR002478	PUA domain	0	0	1.5	10.3	1234.2	2.84202e+06	4841.5	7.03731e+07	7	6	239.75	20.286	54.1	43.22	36.88	4.76566
pfam	PF02466	IPR003397	Mitochondrial inner membrane translocase subunit Tim17/Tim22/Tim23/peroxisomal protein PMP24	0	0	1.42857	14.2857	663.6	857649	881.143	967589	9	7	354.143	10.4133	35.5	23.1667	15.6667	4.7518
smart	SM00128	IPR000300	Inositol polyphosphate-related phosphatase	0.4	0.711111	1.3	3.78889	1961.9	3.6828e+07	7073.5	3.3648e+08	10	10	971.7	14.679	45.66	33.35	26.28	4.74788
pfscan	PS50001	IPR000980	SH2 domain	0.417476	5.14753	1.21154	8.47909	552.716	1.20763e+07	2985.37	2.28662e+08	137	105	286.308	21.1424	53.8761	42.1674	35.1332	4.7435
superfamily	SSF47592	IPR003121	SWIB/MDM2 domain	0	0	0.857143	1.47619	3.33333	2.66667	140.286	22329.2	8	7	295.929	37.0442	70.675	62.2833	56.1833	4.74302
pfam	PF02390	IPR003358		0.666667	0.333333	10.25	319.583	4.66667	16.3333	222.25	23488.9	4	4	337.5	14.355	52.85	44.8	33.5	4.7389
pfam	PF02295	IPR000607	Double-stranded RNA-specific adenosine deaminase (DRADA)	0	0	2	8	9.25	171.125	2196	383688	4	2	167.25	131.178	100	100	100	4.73054
pfscan	PS50024	IPR000082	SEA domain	0.5	0.636364	4.69231	57.3974	191.417	185002	12354.9	7.35573e+08	21	13	267.277	22.8489	52.9462	42.1169	35.3985	4.72921
smart	SM00608	IPR006586	ADAM, cysteine-rich	0.869565	6.75494	5.20833	61.3025	73.7391	31142.6	2123.17	2.25306e+06	29	24	339	49.2339	66.6052	60.4104	57.3615	4.71574
pfam	PF02985	IPR000357	HEAT repeat	0.00606061	0.00121212	1.35294	8.90196	2.38939	22.6685	911	4.1877e+06	80	37	80.7423	49.1511	72.6408	66.7535	59.947	4.71156
pfam	PF01108			0	0	1.28571	5.75824	0	0	1096.36	753623	17	14	290.25	10.9119	33.7269	21.5962	17.6692	4.70931
prints	PR00814	IPR002337	Haemoglobin, beta-type	0.36	0.648	17.4	312.8	1.36	0.608	29841.4	1.70815e+09	25	5	41.4	164.847	100	100	100	4.70846
pfam	PF07965	IPR012896	Integrin beta subunit, tail	0	0	1.57143	2.95238	12.9167	270.442	642.714	514803	14	7	250.714	8.61571	45.1429	29.3143	17.2429	4.70557
pfam	PF07002	IPR010734	Copine	0.333333	0.5	2.33333	9.25	123.222	109635	741.222	1.46827e+06	9	9	438	15.7689	48.5	36	29.1889	4.70499
prints	PR00657	IPR000355	Chemokine receptor family	0	0	2.3913	22.0672	8.06472	217.317	805.478	2.40187e+06	135	23	41.0512	142.076	99.8877	99.7669	95.8365	4.70259
pfam	PF00255	IPR000889	Glutathione peroxidase	0.166667	0.166667	1.5	10.2857	36.1667	3250.17	450.75	455227	10	8	322.125	27.47	63.7	53.3071	43.7714	4.69908
prints	PR00469	IPR000103	Pyridine nucleotide-disulphide oxidoreductase, class-II	0.0416667	0.0104167	4.83333	33.7667	2.94444	10.4519	512.833	152839	18	6	59.5833	64.3886	78.4083	75.7056	74.6181	4.6978
smart	SM00147	IPR001895	Ras guanine-nucleotide exchange factors catalytic domain	0.724138	3.7069	2.03226	13.4989	131.103	184247	1387.35	3.44348e+06	35	31	759.232	16.2593	48.3067	36.385	28.2667	4.69627
pfam	PF09454	IPR017916	Steadiness box (SB) domain	0	0	3	0	1	0	174	0	1	1	192	33.27	81.5	68.3	52.2	4.6944
superfamily	SSF55261	IPR004115	GAD-like domain	0	0	4	0	67	0	238	0	1	1	381	7.5	30.8	19.3	14.8	4.69392
smart	SM00391	IPR001739	Methyl-CpG DNA binding	0.181818	0.163636	1.66667	17.8788	165.818	290184	6057	3.43017e+08	12	12	224.75	59.7527	70.5182	65.5818	58.7182	4.6907
superfamily	SSF82607	IPR004401	Nucleoid-associated protein YbaB/EbfC family	0	0	2	0	58	0	5688	0	1	1	276	47.57	84.8	71.6	60.6	4.68096
smart	SM00316	IPR022967	RNA-binding domain, S1	0	0	1.22222	3.19444	1.88889	6.11111	772.556	1.77416e+06	21	9	221.026	38.9025	57.731	50.5508	46.3833	4.67867
smart	SM00146	IPR000403	Phosphatidylinositol 3-/4-kinase, catalytic domain	0.8125	4.1625	3.29412	27.7206	65.1875	22670.8	1056.41	1.99466e+06	17	17	838.412	17.1294	44.3188	34.3813	27.7	4.67624
pfam	PF01507	IPR002500	Phosphoadenosine phosphosulphate reductase	0	0	3	0	11	0	83	0	2	1	214.5	69.71	72.6	69.45	65.9	4.67181
pfam	PF08399	IPR013608	VWA N-terminal	0.2	0.2	8.2	200.7	9.6	83.3	521.2	186088	5	5	354	3.058	14.92	6.46	4.74	4.67031
smart	SM00155	IPR001736	Phospholipase D/Transphosphatidylase	0	0	3.16667	9.76667	1.91667	1.94167	1311.33	2.16991e+06	11	6	80.25	47.7653	74.915	71.9833	71.1733	4.66328
pfam	PF00575	IPR003029	S1 domain	0	0	1.375	3.41071	2.125	6.41071	867.625	1.93465e+06	12	8	208.95	39.7217	57.3083	51.0542	46.7167	4.65702
pfam	PF08227	IPR013183	DASH complex subunit Hsk3-like	0	0	8	0	104	0	1007	0	1	1	135	23.71	43.1	36.6	31.4	4.6548
pirsf	PIRSF025024	IPR016827	Transcriptional adaptor 2	0	0	1	2	14	0	1076	1394450	2	2	1288.5	6.76	25.45	14.65	11.25	4.63754
prints	PR00959	IPR006206	Mevalonate/galactokinase	0.0625	0.015625	5.25	84.9167	3.8125	39.9323	997	613125	14	4	60.75	30.9305	92.5563	88.2562	80.1063	4.63261
pfam	PF02036	IPR003033	SCP2 sterol-binding domain	0	0	2.2	9.2	50.6	9869.8	1453.6	6.20344e+06	5	5	289.2	7.22	32.56	25.82	19.72	4.63223
pfscan	PS50209	IPR001315	CARD domain	0.555556	3.48718	3.60714	22.5437	253.833	263548	1294.54	2.24849e+06	29	28	257.304	43.1759	55.2125	47.6482	41.3875	4.63109
smart	SM00515	IPR003307	W2 domain	0	0	1.14286	9.14286	3.71429	20.9048	1944	1.93085e+07	7	7	260.143	34.0714	58.8429	46.9714	39.9857	4.62857
pfam	PF04003	IPR007148	Small-subunit processome, Utp12	0	0	1.66667	8.33333	295.333	181596	1093	922971	3	3	315	18.2633	50.9	37.6667	29.6667	4.62847
pfscan	PS50290	IPR000403	Phosphatidylinositol 3-/4-kinase, catalytic domain	0.8125	4.1625	3.29412	27.7206	64.8125	22718.4	1056.41	1.99466e+06	17	17	836.294	17.085	43.9562	33.9562	27.3375	4.62627
pfam	PF08383	IPR013592	Maf transcription factor, N-terminal	0	0	3	28.6667	0.75	0.916667	244.25	83929.6	4	4	102.75	13.855	75	70.925	50	4.62375
prints	PR01083	IPR002211	Lymphocyte-specific protein	0	0	6.5	84.5	3	0	3134.5	1.67447e+07	42	2	51	34.788	98.39	91.775	91.255	4.61264
superfamily	SSF48670	IPR015898	G-protein gamma-like domain	0.25	0.333333	2.88235	112.86	21.6875	1720.63	370.706	582846	17	17	190.765	20.5118	49.6118	41.8	35.0412	4.60696
pfscan	PS50900	IPR010909	PLAC	0.111111	0.104575	3.21053	25.6199	40	20241.4	3131.26	6.5456e+06	20	19	114.632	20.3368	43.7632	32.4316	27.7263	4.60613
[truncated: 7,437 more rows]

## Sheet: column_descriptions
Column	Description	Each gene weighted equally*
db	InterPro combines a number of databases (referred to as member databases) that use different methodologies and a varying degree of biological information on well-characterised proteins to derive protein signatures. This field denotes which database describes the protein domain.
db acc	Protein domain accession number for the database in the db field.
interpro id	The InterPro accession number provides a stable way of identifying InterPro entries.
name	Describes the InterPro entry and should give an idea of the type of protein matches for that entry. If Interpro name was not available, the name was retreived from Superfamily.
num indivs mut pd mean	The mean number of rare (MAF <=0.5%) heterozygous LOF variants observed (in the dataset of 2504 individuals) in an instance of the protein domain. At low values, this will approximate the mean number of individuals who carry rare LOF variants in an instance of the protein domain.	yes
num indivs mut pd var	The variance of the “per-gene means” of the number of individuals mutated for a protein domain. Describes the degree to which one gene might contain a highly mutated instance of the protein domain, while another gene might contain an instance that is not mutated at all.	yes
num indivs mut gene mean	The average number of rare (MAF <=0.5%) heterozygous LOF variants observed (in the dataset of 2504 individuals) in a gene containing the given type of protein domain. Comparing this with the “num_indivs mut pd_mean” field gives an idea of how tolerant of mutations the genes that contain the given protein domain are. At low values, this will approximate the mean number of individuals who carry rar…	yes
num indivs mut gene var	The variance of the “per-gene means” of the number of individuals carrying a variant for a gene.	yes
num indivs mut pd toler mean	The mean number of heterozygous variants observed (in the dataset of 2504 individuals) in an instance of the protein domain. At low values, this will approximate the mean number of individuals who carry variants in an instance of the protein domain.	yes
num indivs mut pd toler var	The variance of the “per-gene means” of the previous column. Describes the degree to which one gene might contain a highly mutated instance of the protein domain, while another gene might contain an instance that is not mutated at all.	yes
num indivs mut gene toler mean	The average number of heterozygous variants observed (in the dataset of 2504 individuals) in a gene containing the given type of protein domain. At low values, this will approximate the mean number of individuals who carry variants in a gene containing the given type of protein domain.	yes
num indivs mut gene toler var	The variance of the “per-gene means” of the previous column.	yes
num pds aggr	How many instances of this protein domain are observed in the entire genome?
num genes aggr	How many genes was this protein domain observed in?
pd length mean	Average length of the protein domain, in number of base pairs	yes
pd cvg mean	Mean coverage (sequencing depth) of bases mapping to regions within the protein domains in individual HG00096	yes
pd cvg % above 1	The mean percentage of bases mapping to regions within the protein domains that are covered at a sequencing depth >= 1 in individual HG00096	yes
pd cvg % above 4	The mean percentage of bases mapping to regions within the protein domains that are covered at a sequencing depth >= 4 in individual HG00096	yes
pd cvg % above 10	The mean percentage of bases mapping to regions within the protein domains that are covered at a sequencing depth >= 10 in individual HG00096	yes
sort by	A score derived to sort the table such that the protein domains with higher scores 1) rarely contain rare LOF variants, 2) are relatively long, 3) are found in many genes, 4) are found in genes that often contain rare LOF variation, and 5) are in regions well covered by sequencing
* Means were calculated for each gene first. Then, we calculated the mean of the “per-gene” means.
