# Supplementary material for: Calculating the statistical significance of rare variants causal for Mendelian and complex disorders
Source: BMC Med Genomics. 2018 Jun 13;11:53. doi: 10.1186/s12920-018-0371-9 (PMC6001062; doi:10.1186/s12920-018-0371-9)
Supplement: Supplementary file 3 — Variant depletion scores for all protein domain in every gene. For each instance of a protein domain in a gene, we calculated variant depletion scores to identify regions within a gene that may be under differing degrees of evolutionary constraint. (XLS 28555 kb) [file 12920_2018_371_MOESM3_ESM.xls]

## Sheet: fig4_protdomainlength_vs_depletionscaled
gene_name	chrom	pos	stop	interpro_id	db	db_acc	description	#mut pd	#mut gen	#mut pd tolerated vars*	#mut gen tolerated vars	average_coverage	%_above_1	%_above_4	%_above_10	aa_start	aa_stop	ensembl_id	refseq_id	pd_length	tx_length	pd_length_prop	depletion	is_depleted	depletion_pval	depletion_scaled	enrichment_pval	enrichment_scaled	depletion_enrichment	inheritance	gene_name	essential_gene	control_gene	x	y
RETSAT	2	85570491	85578965		superfamily	SSF51905	FAD/NAD(P)-binding domain	0	0	65	435	29.77	68.9	62.4	54.2	65	569	ENSG00000042445	NM_017750	1512	3100	0.487742	inf	True	1.3085e-19	18.8832	1	0	18.8832		RETSAT	False	True	1512	18.8832
CRIPAK	4	1388318	1389487		pfscan	PS50311	Cysteine-rich region profile	0	0	121	17548	5.68	32.8	17.3	11.4	7	396	ENSG00000179979	NM_175918	1167	4438	0.262956	inf	True	9.26153e-17	16.0333	1	0	16.0333		CRIPAK	False	True	1167	16.0333
OR2L13	1	248262678	248263595		superfamily	SSF81321	Family A G protein-coupled receptor-like	0	0	52	18044	192.21	100	100	100	1	306	ENSG00000196071	NM_175911	915	1883	0.485927	inf	True	9.40377e-16	15.0267	1	0	15.0267		OR2L13	False	True	915	15.0267
MMP26	11	5011061	5013448	IPR006026	smart	SM00235	Peptidase, metallopeptidase	0	15	52	32042	86.53	100	98.6	89.1	95	254	ENSG00000167346	NM_021801	477	989	0.482305	inf	True	1.35466e-15	14.8682	1	0	14.8682		MMP26	False	True	477	14.8682
MMP26	11	5011064	5013445		superfamily	SSF55486	Metalloproteases ("zincins"), catalytic domain	0	0	52	32042	86.62	100	98.6	89	96	253	ENSG00000167346	NM_021801	471	989	0.476239	inf	True	2.48279e-15	14.6051	1	0	14.6051		MMP26	False	True	471	14.6051
MMP26	11	5011070	5013445	IPR001818	pfam	PF00413	Peptidase M10, metallopeptidase	0	15	52	32042	86.72	100	98.6	89	98	253	ENSG00000167346	NM_021801	465	989	0.470172	inf	True	4.51877e-15	14.345	1	0	14.345		MMP26	False	True	465	14.345
ARPC4-TTLL3	3	9862346	9871028	IPR004344	pfam	PF03133	Tubulin-tyrosine ligase/Tubulin polyglutamylase	0	0	76	3882	11.61	40.7	30.9	25.1	277	562	ENSG00000250151	NM_001198793	855	2466	0.346715	inf	True	8.86722e-15	14.0522	1	0	14.0522		ARPC4-TTLL3	False	True	855	14.0522
ARPC4-TTLL3	3	9862346	9871028	IPR004344	pfam	PF03133	Tubulin-tyrosine ligase/Tubulin polyglutamylase	0	0	76	3882	11.61	40.7	30.9	25.1	277	562	ENSG00000250151	NM_001198793	855	2466	0.346715	inf	True	8.86722e-15	14.0522	1	0	14.0522		ARPC4-TTLL3	False	True	855	14.0522
TTLL3	3	9862346	9871028	IPR004344	pfam	PF03133	Tubulin-tyrosine ligase/Tubulin polyglutamylase	0	84	82	4786	11.61	40.7	30.9	25.1	359	644	ENSG00000214021	NM_001025930	855	2767	0.308999	inf	True	6.87473e-14	13.1627	1	0	13.1627		TTLL3	False	True	855	13.1627
TTLL3	3	9862346	9871028	IPR004344	pfam	PF03133	Tubulin-tyrosine ligase/Tubulin polyglutamylase	0	84	82	4786	11.61	40.7	30.9	25.1	359	644	ENSG00000214021	NM_001025930	855	2767	0.308999	inf	True	6.87473e-14	13.1627	1	0	13.1627		TTLL3	False	True	855	13.1627
PODXL	7	131194145	131196190		pfscan	PS50325	Threonine-rich region profile	0	0	50	3486	47.92	76.2	70.6	63.1	35	334	ENSG00000128567	NM_005397	897	2105	0.426128	inf	True	8.72452e-13	12.0593	1	0	12.0593		PODXL	False	True	897	12.0593
OR2L13	1	248262795	248263544	IPR000276	pfam	PF00001	G protein-coupled receptor, rhodopsin-like	0	511	52	18044	205.36	100	100	100	40	289	ENSG00000196071	NM_175911	747	1883	0.396707	inf	True	3.86773e-12	11.4125	1	0	11.4125		OR2L13	False	True	747	11.4125
OR2L13	1	248262795	248263544	IPR000276	pfam	PF00001	G protein-coupled receptor, rhodopsin-like	0	511	52	18044	205.36	100	100	100	40	289	ENSG00000196071	NM_175911	747	1883	0.396707	inf	True	3.86773e-12	11.4125	1	0	11.4125		OR2L13	False	True	747	11.4125
OR2L13	1	248262795	248263544	IPR017452	pfscan	PS50262	GPCR, rhodopsin-like, 7TM	0	511	52	18044	205.36	100	100	100	40	289	ENSG00000196071	NM_175911	747	1883	0.396707	inf	True	3.86773e-12	11.4125	1	0	11.4125		OR2L13	False	True	747	11.4125
OR2L13	1	248262795	248263544	IPR017452	pfscan	PS50262	GPCR, rhodopsin-like, 7TM	0	511	52	18044	205.36	100	100	100	40	289	ENSG00000196071	NM_175911	747	1883	0.396707	inf	True	3.86773e-12	11.4125	1	0	11.4125		OR2L13	False	True	747	11.4125
ARPC4-TTLL3	3	9867596	9871025		superfamily	SSF56059	Glutathione synthetase ATP-binding domain-like	0	0	76	3882	23	68.2	54.9	45.1	341	561	ENSG00000250151	NM_001198793	660	2466	0.26764	inf	True	5.23691e-11	10.2809	1	0	10.2809		ARPC4-TTLL3	False	True	660	10.2809
ARPC4-TTLL3	3	9867596	9871025		superfamily	SSF56059	Glutathione synthetase ATP-binding domain-like	0	0	76	3882	23	68.2	54.9	45.1	341	561	ENSG00000250151	NM_001198793	660	2466	0.26764	inf	True	5.23691e-11	10.2809	1	0	10.2809		ARPC4-TTLL3	False	True	660	10.2809
MYH1	17	10395766	10405126	IPR002928	pfam	PF01576	Myosin tail	1	301	49	649	18.88	33	22.8	19.8	1072	1929	ENSG00000109061	NM_005963	2571	6024	0.426793	20.9128	True	5.38411e-11	10.2689	1	-6.23823e-13	10.2689		MYH1	False	True	2571	10.2689
SLC17A9	20	61584183	61598804	IPR016196	superfamily	SSF103473	MFS_dom_general_subst_transpt	0	0	53	544	13.03	58.9	41.4	31.4	1	421	ENSG00000101194	NM_022082	1260	3580	0.351955	inf	True	1.03529e-10	9.98494	1	0	9.98494	AD	SLC17A9	False	False	1260	9.98494
MYH1	17	10399765	10408276		pfscan	PS50313	Glutamic acid-rich region profile	0	0	49	649	19.51	33.4	23.2	20.1	848	1586	ENSG00000109061	NM_005963	2214	6024	0.36753	inf	True	1.78222e-10	9.74904	1	0	9.74904		MYH1	False	True	2214	9.74904
TTLL3	3	9867596	9871025		superfamily	SSF56059	Glutathione synthetase ATP-binding domain-like	0	0	82	4786	23	68.2	54.9	45.1	423	643	ENSG00000214021	NM_001025930	660	2767	0.238525	inf	True	1.97579e-10	9.70426	1	0	9.70426		TTLL3	False	True	660	9.70426
TTLL3	3	9867596	9871025		superfamily	SSF56059	Glutathione synthetase ATP-binding domain-like	0	0	82	4786	23	68.2	54.9	45.1	423	643	ENSG00000214021	NM_001025930	660	2767	0.238525	inf	True	1.97579e-10	9.70426	1	0	9.70426		TTLL3	False	True	660	9.70426
OR2L13	1	248262780	248263433	IPR019424	pfam	PF10320	Serpentine type 7TM GPCR chemoreceptor Srsx	0	38	52	18044	217.16	100	100	100	35	252	ENSG00000196071	NM_175911	651	1883	0.345725	inf	True	2.62748e-10	9.58046	1	0	9.58046		OR2L13	False	True	651	9.58046
CHAT	10	50824637	50859945		superfamily	SSF52777	CoA-dependent acyltransferases	0	0	36	1789	4.63	34.8	16.9	12	126	509	ENSG00000070748	NM_020986	1149	2528	0.454509	inf	True	3.34456e-10	9.47566	1	0	9.47566		CHAT	False	True	1149	9.47566
SLC17A9	20	61588133	61598819	IPR020846	pfscan	PS50850	Major facilitator superfamily domain	0	0	53	544	17.55	73.6	55	42.8	26	426	ENSG00000101194	NM_022082	1200	3580	0.335196	inf	True	4.00662e-10	9.39722	1	0	9.39722	AD	SLC17A9	False	False	1200	9.39722
FPGT-TNNI3K	1	74715165	74833016	IPR020683	superfamily	SSF48403	Ankyrin repeat-containing domain	0	0	44	7548	2.6	10.2	5.2	4.2	172	532	ENSG00000259030	NM_001199327	1080	2855	0.378284	inf	True	8.28054e-10	9.08194	1	0	9.08194		FPGT-TNNI3K	False	True	1080	9.08194
FPGT-TNNI3K	1	74715165	74833016	IPR020683	superfamily	SSF48403	Ankyrin repeat-containing domain	0	0	44	7548	2.6	10.2	5.2	4.2	172	532	ENSG00000259030	NM_001199327	1080	2855	0.378284	inf	True	8.28054e-10	9.08194	1	0	9.08194		FPGT-TNNI3K	False	True	1080	9.08194
EFCAB5	17	28320217	28386709		superfamily	SSF47473	EF-hand	0	0	44	2921	7.67	13.5	8.9	7.3	268	909	ENSG00000176927	NM_198529	1923	5132	0.374708	inf	True	1.06575e-09	8.97234	1	0	8.97234		EFCAB5	False	True	1923	8.97234
TRMT2A	22	20100197	20103643		superfamily	SSF53335	S-adenosyl-L-methionine-dependent methyltransferases	0	0	37	266	27	98.8	91.5	75.2	173	589	ENSG00000099899	NM_182984	1248	2964	0.421053	inf	True	1.65062e-09	8.78235	1	0	8.78235		TRMT2A	False	True	1248	8.78235
GRIN3B	19	1004590	1008263		superfamily	SSF53850	Periplasmic binding protein-like II	0	0	38	16889	6.4	42.5	32.2	24.4	364	813	ENSG00000116032	NM_138690	1347	3281	0.410546	inf	True	1.89282e-09	8.72289	1	0	8.72289		GRIN3B	False	True	1347	8.72289
PPAN	19	10224422	10225252	IPR017452	pfscan	PS50262	GPCR, rhodopsin-like, 7TM	0	0	29	1370	10.32	35.5	23.1	18.5	465	741	ENSG00000130810	NM_020230	828	1657	0.499698	inf	True	1.89552e-09	8.72227	1	0	8.72227		PPAN	True	False	828	8.72227
PPAN	19	10224422	10225252	IPR017452	pfscan	PS50262	GPCR, rhodopsin-like, 7TM	0	0	29	1370	10.32	35.5	23.1	18.5	465	741	ENSG00000130810	NM_020230	828	1657	0.499698	inf	True	1.89552e-09	8.72227	1	0	8.72227		PPAN	True	False	828	8.72227
PPAN	19	10224422	10225252	IPR017452	pfscan	PS50262	GPCR, rhodopsin-like, 7TM	0	0	29	1370	10.32	35.5	23.1	18.5	465	741	ENSG00000130810	NM_020230	828	1657	0.499698	inf	True	1.89552e-09	8.72227	1	0	8.72227		PPAN	True	False	828	8.72227
HNRNPCL1	1	12907855	12908142		superfamily	SSF54928	RNA-binding domain, RBD	0	0	67	1987	156.49	100	100	100	1	96	ENSG00000179172	NM_001013631	285	1108	0.25722	inf	True	2.22651e-09	8.65237	1	0	8.65237		HNRNPCL1	False	True	285	8.65237
RBKS	2	28004500	28113170		superfamily	SSF53613	Ribokinase-like	0	0	32	172	2.3	12.9	4.6	3.4	15	317	ENSG00000171174	NM_022128	906	1973	0.459199	inf	True	2.86546e-09	8.54281	1	0	8.54281		RBKS	False	True	906	8.54281
FPGT-TNNI3K	1	74715165	74832965	IPR020683	pfscan	PS50297	Ankyrin repeat-containing domain	0	0	44	7548	2.54	10.1	5.1	4.1	172	515	ENSG00000259030	NM_001199327	1029	2855	0.36042	inf	True	2.87982e-09	8.54063	1	0	8.54063		FPGT-TNNI3K	False	True	1029	8.54063
FPGT-TNNI3K	1	74715165	74832965	IPR020683	pfscan	PS50297	Ankyrin repeat-containing domain	0	0	44	7548	2.54	10.1	5.1	4.1	172	515	ENSG00000259030	NM_001199327	1029	2855	0.36042	inf	True	2.87982e-09	8.54063	1	0	8.54063		FPGT-TNNI3K	False	True	1029	8.54063
LRTM1	3	54952801	54959192		superfamily	SSF52058	L domain-like	0	0	30	252	11.99	34.8	20.8	18.2	20	241	ENSG00000144771	NM_020678	663	1423	0.465917	inf	True	6.73381e-09	8.17174	1	0	8.17174		LRTM1	False	True	663	8.17174
SLC17A9	20	61588145	61598699	IPR011701	pfam	PF07690	Major facilitator superfamily	0	0	53	544	16.86	73.3	54.4	42.1	30	386	ENSG00000101194	NM_022082	1068	3580	0.298324	inf	True	7.00229e-09	8.15476	1	0	8.15476	AD	SLC17A9	False	False	1068	8.15476
NLRP12	19	54297306	54313100		superfamily	SSF52047	RNI-like	0	0	42	1730	10.07	42.8	31.1	24.5	605	1061	ENSG00000142405	NM_144687	1368	3801	0.359905	inf	True	7.28212e-09	8.13774	1	0	8.13774	AD	NLRP12	False	False	1368	8.13774
MYH8	17	10298657	10307796		pfscan	PS50313	Glutamic acid-rich region profile	0	0	41	2405	8.73	24	13.2	10.7	847	1585	ENSG00000133020	NM_002472	2214	6041	0.366496	inf	True	7.44277e-09	8.12827	1	0	8.12827		MYH8	False	True	2214	8.12827
PSMA1	11	14529214	14540581		superfamily	SSF56235	N-terminal nucleophile aminohydrolases (Ntn hydrolases)	0	0	29	35	16.12	41.3	31.9	27.5	10	247	ENSG00000129084	NM_148976	711	1505	0.472425	inf	True	8.8356e-09	8.05376	1	0	8.05376		PSMA1	True	False	711	8.05376
PSMA1	11	14529214	14540581		superfamily	SSF56235	N-terminal nucleophile aminohydrolases (Ntn hydrolases)	0	0	29	35	16.12	41.3	31.9	27.5	10	247	ENSG00000129084	NM_148976	711	1505	0.472425	inf	True	8.8356e-09	8.05376	1	0	8.05376		PSMA1	True	False	711	8.05376
PSMA1	11	14529214	14540581		superfamily	SSF56235	N-terminal nucleophile aminohydrolases (Ntn hydrolases)	0	0	29	35	16.12	41.3	31.9	27.5	10	247	ENSG00000129084	NM_148976	711	1505	0.472425	inf	True	8.8356e-09	8.05376	1	0	8.05376		PSMA1	True	False	711	8.05376
PSMA1	11	14529214	14540581		superfamily	SSF56235	N-terminal nucleophile aminohydrolases (Ntn hydrolases)	0	0	29	35	16.12	41.3	31.9	27.5	10	247	ENSG00000129084	NM_148976	711	1505	0.472425	inf	True	8.8356e-09	8.05376	1	0	8.05376		PSMA1	True	False	711	8.05376
TNNI3K	1	74715165	74832965	IPR020683	pfscan	PS50297	Ankyrin repeat-containing domain	0	94	44	7544	2.54	10.1	5.1	4.1	159	502	ENSG00000116783	NM_015978	1029	3001	0.342886	inf	True	9.46674e-09	8.0238	1	0	8.0238	AD	TNNI3K	False	False	1029	8.0238
TNNI3K	1	74715165	74832965	IPR020683	pfscan	PS50297	Ankyrin repeat-containing domain	0	94	44	7544	2.54	10.1	5.1	4.1	159	502	ENSG00000116783	NM_015978	1029	3001	0.342886	inf	True	9.46674e-09	8.0238	1	0	8.0238	AD	TNNI3K	False	False	1029	8.0238
AKR1C3	10	5136691	5147840	IPR023210	pfam	PF00248	NADP-dependent oxidoreductase domain	0	0	29	2201	6.34	25.5	14.2	11.2	19	300	ENSG00000196139	NM_003739	843	1807	0.466519	inf	True	1.22025e-08	7.91355	1	0	7.91355		AKR1C3	False	True	843	7.91355
FGGY	1	60019840	60228238		superfamily	SSF53067	Actin-like ATPase domain	0	0	33	2177	1.53	11.1	3.2	2.3	282	570	ENSG00000172456	NM_018291	864	2052	0.421053	inf	True	1.46923e-08	7.83291	1	0	7.83291		FGGY	False	True	864	7.83291
USP45	6	99883598	99936652		superfamily	SSF54001	Cysteine proteinases	0	0	49	2705	8.19	22.4	15.1	12.9	175	813	ENSG00000123552	NM_001080481	1914	6255	0.305995	inf	True	1.68563e-08	7.77324	1	0	7.77324		USP45	False	True	1914	7.77324
ASPSCR1	17	79954522	79972986		superfamily	SSF54236	Ubiquitin-like	0	0	48	1818	3.32	33.4	13.4	9	245	463	ENSG00000169696	NM_024083	654	2123	0.308055	inf	True	2.10594e-08	7.67655	1	0	7.67655		ASPSCR1	False	True	654	7.67655
USP6	17	5044770	5076159		superfamily	SSF54001	Cysteine proteinases	0	0	49	4973	28.23	44	36.3	32.5	517	1369	ENSG00000129204	NM_004505	2556	8464	0.301985	inf	True	2.23551e-08	7.65062	1	0	7.65062		USP6	False	True	2556	7.65062
MUTYH	1	45797838	45799174	IPR011257	superfamily	SSF48150	DNA glycosylase	0	12	41	1592	73.66	100	100	100	84	308	ENSG00000132781	NM_012222	672	1929	0.348367	inf	True	2.3666e-08	7.62587	1	0	7.62587		MUTYH	False	True	672	7.62587
MROH8	20	35752113	35800374	IPR016024	superfamily	SSF48371	Armadillo-type fold	0	0	33	6978	3.26	23.7	12.4	7.4	183	652	ENSG00000101353	NM_213632	1407	3425	0.410803	inf	True	2.6218e-08	7.5814	1	0	7.5814		MROH8	False	True	1407	7.5814
SYT15	10	46961976	46965110	IPR000008	superfamily	SSF49562	C2 domain	0	0	47	616	28.23	79.5	58	47.2	279	420	ENSG00000204176	NM_181519	423	1369	0.308985	inf	True	2.85707e-08	7.54408	1	0	7.54408		SYT15	True	False	423	7.54408
TTN	2	179532045	179659678		superfamily	SSF48452	TPR-like	0	0	45	57765	67.04	76.3	68.8	63	406	11905	ENSG00000155657	NM_133437	34497	109224	0.315837	inf	True	3.82099e-08	7.41782	1	0	7.41782	AD	TTN	False	False	34497	7.41782
KRT23	HSCHR17_4_CTG4	39081608	39092645	IPR001664	pfam	PF00038	Intermediate filament protein	0	0	27	2213	0	0	0	0	71	380	ENSG00000263309	NM_015515	927	1987	0.466532	inf	True	4.28466e-08	7.36808	1	0	7.36808		KRT23	False	True	927	7.36808
RP1L1	8	10464864	10467791		pfscan	PS50313	Glutamic acid-rich region profile	0	0	37	24326	2.75	10.6	2.4	2	1273	2248	ENSG00000183638	NM_178857	2925	7973	0.366863	inf	True	4.52283e-08	7.34459	1	0	7.34459	AD	RP1L1	False	False	2925	7.34459
CAPN9	1	230883267	230914809		superfamily	SSF54001	Cysteine proteinases	0	0	32	4039	6.41	34.2	18.1	14.8	9	348	ENSG00000135773	NM_016452	1017	2484	0.40942	inf	True	4.79637e-08	7.31909	1	0	7.31909		CAPN9	False	True	1017	7.31909
PODXL	7	131189073	131193739	IPR013836	pfam	PF06365	CD34/Podocalyxin	0	502	50	3486	17.44	61.1	44.5	35.7	358	558	ENSG00000128567	NM_005397	600	2105	0.285036	inf	True	5.17869e-08	7.28578	1	0	7.28578		PODXL	False	True	600	7.28578
FAM186A	12	50745680	50748154		pfscan	PS50322	Glutamine-rich region profile	0	0	39	11819	1.34	30.6	7.8	0	821	1645	ENSG00000185958	NM_001145475	2472	7127	0.34685	inf	True	6.10245e-08	7.2145	1	0	7.2145		FAM186A	False	True	2472	7.2145
FPGT-TNNI3K	1	74833630	74957798	IPR011009	superfamily	SSF56112	Protein kinase-like domain	0	0	44	7548	2.93	11	5.2	4.5	549	847	ENSG00000259030	NM_001199327	894	2855	0.313135	inf	True	6.64271e-08	7.17765	1	0	7.17765		FPGT-TNNI3K	False	True	894	7.17765
FPGT-TNNI3K	1	74833630	74957798	IPR011009	superfamily	SSF56112	Protein kinase-like domain	0	0	44	7548	2.93	11	5.2	4.5	549	847	ENSG00000259030	NM_001199327	894	2855	0.313135	inf	True	6.64271e-08	7.17765	1	0	7.17765		FPGT-TNNI3K	False	True	894	7.17765
LYZL2	10	30900890	30915787	IPR023346	superfamily	SSF53955	Lysozyme-like domain	0	0	26	325	9.26	24	16.3	13.8	66	193	ENSG00000151033	NM_183058	381	818	0.46577	inf	True	8.3355e-08	7.07907	1	0	7.07907		LYZL2	False	True	381	7.07907
LYZL2	10	30900893	30915787	IPR001916	smart	SM00263	Glycoside hydrolase, family 22	0	0	26	325	9.2	24	16.3	13.8	66	192	ENSG00000151033	NM_183058	378	818	0.462103	inf	True	9.95827e-08	7.00182	1	0	7.00182		LYZL2	False	True	378	7.00182
TTN	2	179544736	179664404		superfamily	SSF81995	beta-sandwich domain of Sec23/24	0	0	45	57765	67.49	74.5	67.3	61.9	242	11155	ENSG00000155657	NM_133437	32739	109224	0.299742	inf	True	1.08797e-07	6.96338	1	0	6.96338	AD	TTN	False	False	32739	6.96338
HHIPL2	1	222700364	222717231	IPR011041	superfamily	SSF50952	Soluble quinoprotein glucose/sorbosone dehydrogenase	3	2794	43	3041	18.57	34.9	27.9	22.2	208	584	ENSG00000143512	NM_024746	1128	2575	0.438058	6.27883	True	1.10892e-07	6.9551	1	-4.36893e-09	6.9551		HHIPL2	False	True	1128	6.9551
LYZL2	10	30900896	30915787	IPR001916	pfam	PF00062	Glycoside hydrolase, family 22	0	0	26	325	9.14	24	16.3	13.7	66	191	ENSG00000151033	NM_183058	375	818	0.458435	inf	True	1.18826e-07	6.92509	1	0	6.92509		LYZL2	False	True	375	6.92509
LCE5A	1	152484017	152484364		pfscan	PS50311	Cysteine-rich region profile	0	0	29	1888	64.39	100	100	100	3	118	ENSG00000186207	NM_178438	345	819	0.421245	inf	True	1.29521e-07	6.88766	1	0	6.88766		LCE5A	False	True	345	6.88766
PPAN	19	10224425	10225120	IPR000276	pfam	PF00001	G protein-coupled receptor, rhodopsin-like	0	0	29	1370	10.3	35.5	23	18.4	466	697	ENSG00000130810	NM_020230	693	1657	0.418226	inf	True	1.5062e-07	6.82212	1	0	6.82212		PPAN	True	False	693	6.82212
PPAN	19	10224425	10225120	IPR000276	pfam	PF00001	G protein-coupled receptor, rhodopsin-like	0	0	29	1370	10.3	35.5	23	18.4	466	697	ENSG00000130810	NM_020230	693	1657	0.418226	inf	True	1.5062e-07	6.82212	1	0	6.82212		PPAN	True	False	693	6.82212
PPAN	19	10224425	10225120	IPR000276	pfam	PF00001	G protein-coupled receptor, rhodopsin-like	0	0	29	1370	10.3	35.5	23	18.4	466	697	ENSG00000130810	NM_020230	693	1657	0.418226	inf	True	1.5062e-07	6.82212	1	0	6.82212		PPAN	True	False	693	6.82212
MST1R	3	49936104	49940952	IPR001627	pfscan	PS51004	Sema domain	0	311	40	3623	29.52	52.4	49.4	45.2	31	522	ENSG00000164078	NM_002447	1473	4536	0.324735	inf	True	1.50993e-07	6.82104	1	0	6.82104		MST1R	False	True	1473	6.82104
FGGY	1	59787249	60019800		superfamily	SSF53067	Actin-like ATPase domain	0	0	33	2177	0.94	8.8	1.7	1.3	10	268	ENSG00000172456	NM_018291	774	2052	0.377193	inf	True	1.63556e-07	6.78633	1	0	6.78633		FGGY	False	True	774	6.78633
PRAMEF2	1	12919756	12921484		superfamily	SSF52047	RNI-like	0	0	24	11496	189.84	98.3	86.1	82.1	166	425	ENSG00000120952	NM_023014	777	1642	0.473203	inf	True	2.08656e-07	6.68057	1	0	6.68057		PRAMEF2	False	True	777	6.68057
MST1R	3	49936104	49940916	IPR001627	superfamily	SSF101912	Sema domain	0	311	40	3623	29.49	52.1	49	44.8	43	522	ENSG00000164078	NM_002447	1437	4536	0.316799	inf	True	2.40958e-07	6.61806	1	0	6.61806		MST1R	False	True	1437	6.61806
ASB18	2	237123116	237146573	IPR020683	pfscan	PS50297	Ankyrin repeat-containing domain	0	292	25	2682	0.48	10.2	0.4	0	119	330	ENSG00000182177	NM_212556	633	1401	0.45182	inf	True	2.97219e-07	6.52692	1	0	6.52692		ASB18	False	True	633	6.52692
CFHR2	1	196913065	196918775	IPR000436	superfamily	SSF57535	Sushi/SCR/CCP domain	0	97	75	2493	13.17	25	15.7	12.5	19	83	ENSG00000080910	NM_005666	192	1059	0.181303	inf	True	3.04955e-07	6.51576	1	0	6.51576		CFHR2	False	True	192	6.51576
SYT15	10	46965724	46967635	IPR000008	superfamily	SSF49562	C2 domain	0	0	47	616	41.58	85.7	60.3	49.2	148	271	ENSG00000204176	NM_181519	369	1369	0.26954	inf	True	3.88184e-07	6.41096	1	0	6.41096		SYT15	True	False	369	6.41096
CNKSR1	1	26509888	26514764		superfamily	SSF50729	PH domain-like	0	0	44	568	22.6	73.5	56.3	41.5	246	498	ENSG00000142675	NM_006314	756	2673	0.282828	inf	True	4.44037e-07	6.35258	1	0	6.35258		CNKSR1	False	True	756	6.35258
GBP7	1	89598003	89616037	IPR003191	superfamily	SSF48340	Guanylate-binding protein, C-terminal	0	101	32	1662	18.48	30.2	24.4	20.6	283	582	ENSG00000213512	NM_207398	897	2454	0.365526	inf	True	4.75609e-07	6.32275	1	0	6.32275		GBP7	False	True	897	6.32275
DPYSL4	10	134004260	134016281	IPR011778	tigrfam	TIGR02033	Hydantoinase/dihydropyrimidinase	0	0	21	396	8.52	61.2	41.9	28	17	471	ENSG00000151640	NM_006426	1362	2729	0.499084	inf	True	4.95524e-07	6.30494	1	0	6.30494		DPYSL4	False	True	1362	6.30494
PXDNL	8	52284437	52322041	IPR002007	pfscan	PS50292	Haem_peroxidase_animal	0	2459	32	7315	2.54	11.5	7	5.7	715	1299	ENSG00000147485	NM_144651	1752	4805	0.36462	inf	True	4.97816e-07	6.30293	1	0	6.30293		PXDNL	False	True	1752	6.30293
PTH2R	2	209302499	209358072		superfamily	SSF81321	Family A G protein-coupled receptor-like	0	0	30	263	6.89	21	12.9	10.2	102	447	ENSG00000144407	NM_005048	1035	2713	0.381496	inf	True	5.49876e-07	6.25974	1	0	6.25974		PTH2R	False	True	1035	6.25974
GBP7	1	89598012	89616037	IPR003191	pfam	PF02841	Guanylate-binding protein, C-terminal	0	101	32	1662	18.42	30.2	24.4	20.5	283	579	ENSG00000213512	NM_207398	888	2454	0.361858	inf	True	5.7194e-07	6.24265	1	0	6.24265		GBP7	False	True	888	6.24265
EBLN2	3	73111464	73112030	IPR009441	pfam	PF06407	P40 nucleoprotein, Borna disease virus	0	4763	35	6572	112.01	100	100	100	78	266	ENSG00000255423	NM_018029	564	1679	0.335914	inf	True	5.99578e-07	6.22215	1	0	6.22215		EBLN2	False	True	564	6.22215
PDIA2	16	333263	334714	IPR012336	superfamily	SSF52833	Thioredoxin-like fold	0	444	59	3305	8.98	35.7	23.1	16.7	32	154	ENSG00000185615	NM_006849	366	1698	0.215548	inf	True	6.01763e-07	6.22057	1	0	6.22057		PDIA2	False	True	366	6.22057
HNRNPCL1	1	12907882	12908097	IPR000504	pfscan	PS50102	RNA recognition motif domain	0	3	67	1987	160.8	100	100	100	16	87	ENSG00000179172	NM_001013631	213	1108	0.192238	inf	True	6.13733e-07	6.21202	1	0	6.21202		HNRNPCL1	False	True	213	6.21202
PXDNL	8	52284440	52322023	IPR010255	superfamily	SSF48113	Haem peroxidase	0	2459	32	7315	2.54	11.4	6.9	5.7	721	1298	ENSG00000147485	NM_144651	1731	4805	0.36025	inf	True	6.19919e-07	6.20766	1	0	6.20766		PXDNL	False	True	1731	6.20766
MST1R	3	49936324	49940880	IPR001627	smart	SM00630	Sema domain	0	311	40	3623	27.57	49.4	46.2	41.7	55	508	ENSG00000164078	NM_002447	1359	4536	0.299603	inf	True	6.51279e-07	6.18623	1	0	6.18623		MST1R	False	True	1359	6.18623
BPIFA3	20	31811646	31814771	IPR017942	pfam	PF01273	Lipid-binding serum glycoprotein, N-terminal	0	0	24	1759	38.19	91.9	83.6	77.1	53	219	ENSG00000131059	NM_178466	498	1116	0.446237	inf	True	6.91485e-07	6.16022	1	0	6.16022		BPIFA3	False	True	498	6.16022
DDO	6	110714023	110734665		superfamily	SSF51971	Nucleotide-binding domain	0	0	23	626	10.47	22.7	14	12.2	29	355	ENSG00000203797	NM_004032	978	2130	0.459155	inf	True	7.25565e-07	6.13932	1	0	6.13932		DDO	False	True	978	6.13932
CAPN9	1	230883366	230914776	IPR001300	pfscan	PS50203	Peptidase C2, calpain, catalytic domain	0	2608	32	4039	6.23	33.9	17.7	14.4	42	337	ENSG00000135773	NM_016452	885	2484	0.35628	inf	True	7.55614e-07	6.1217	1	0	6.1217		CAPN9	False	True	885	6.1217
CAPN9	1	230883366	230914776	IPR001300	pfscan	PS50203	Peptidase C2, calpain, catalytic domain	0	2608	32	4039	6.23	33.9	17.7	14.4	42	337	ENSG00000135773	NM_016452	885	2484	0.35628	inf	True	7.55614e-07	6.1217	1	0	6.1217		CAPN9	False	True	885	6.1217
PPAN-P2RY11	19	10221689	10225324		superfamily	SSF81321	Family A G protein-coupled receptor-like	0	0	29	1370	10.33	35.6	23.2	18.5	424	765	ENSG00000243207	NM_001198690	1023	2661	0.384442	inf	True	7.74108e-07	6.1112	1	0	6.1112		PPAN-P2RY11	True	False	1023	6.1112
PPAN-P2RY11	19	10221689	10225324		superfamily	SSF81321	Family A G protein-coupled receptor-like	0	0	29	1370	10.33	35.6	23.2	18.5	424	765	ENSG00000243207	NM_001198690	1023	2661	0.384442	inf	True	7.74108e-07	6.1112	1	0	6.1112		PPAN-P2RY11	True	False	1023	6.1112
OR2J2	HSCHR6_MHC_QBL	29141536	29142159	IPR019424	pfam	PF10320	Serpentine type 7TM GPCR chemoreceptor Srsx	0	0	21	4542	0	0	0	0	38	245	ENSG00000234746	NM_030905	621	1272	0.488208	inf	True	7.77985e-07	6.10903	1	0	6.10903		OR2J2	False	True	621	6.10903
FPGT-TNNI3K	1	74834771	74954920	IPR000719	pfscan	PS50011	Protein kinase domain	0	0	44	7548	2.37	9.9	4.3	3.7	577	837	ENSG00000259030	NM_001199327	780	2855	0.273205	inf	True	7.98229e-07	6.09787	1	0	6.09787		FPGT-TNNI3K	False	True	780	6.09787
FPGT-TNNI3K	1	74834771	74954920	IPR000719	pfscan	PS50011	Protein kinase domain	0	0	44	7548	2.37	9.9	4.3	3.7	577	837	ENSG00000259030	NM_001199327	780	2855	0.273205	inf	True	7.98229e-07	6.09787	1	0	6.09787		FPGT-TNNI3K	False	True	780	6.09787
FPGT-TNNI3K	1	74834771	74954920	IPR000719	pfscan	PS50011	Protein kinase domain	0	0	44	7548	2.37	9.9	4.3	3.7	577	837	ENSG00000259030	NM_001199327	780	2855	0.273205	inf	True	7.98229e-07	6.09787	1	0	6.09787		FPGT-TNNI3K	False	True	780	6.09787
FPGT-TNNI3K	1	74834771	74954920	IPR000719	pfscan	PS50011	Protein kinase domain	0	0	44	7548	2.37	9.9	4.3	3.7	577	837	ENSG00000259030	NM_001199327	780	2855	0.273205	inf	True	7.98229e-07	6.09787	1	0	6.09787		FPGT-TNNI3K	False	True	780	6.09787
FPGT-TNNI3K	1	74834771	74954920	IPR002290	smart	SM00220	Serine/threonine/dual specificity protein kinase, catalytic domain	0	0	44	7548	2.37	9.9	4.3	3.7	577	837	ENSG00000259030	NM_001199327	780	2855	0.273205	inf	True	7.98229e-07	6.09787	1	0	6.09787		FPGT-TNNI3K	False	True	780	6.09787
FPGT-TNNI3K	1	74834771	74954920	IPR002290	smart	SM00220	Serine/threonine/dual specificity protein kinase, catalytic domain	0	0	44	7548	2.37	9.9	4.3	3.7	577	837	ENSG00000259030	NM_001199327	780	2855	0.273205	inf	True	7.98229e-07	6.09787	1	0	6.09787		FPGT-TNNI3K	False	True	780	6.09787
FPGT-TNNI3K	1	74834771	74954920	IPR002290	smart	SM00220	Serine/threonine/dual specificity protein kinase, catalytic domain	0	0	44	7548	2.37	9.9	4.3	3.7	577	837	ENSG00000259030	NM_001199327	780	2855	0.273205	inf	True	7.98229e-07	6.09787	1	0	6.09787		FPGT-TNNI3K	False	True	780	6.09787
FPGT-TNNI3K	1	74834771	74954920	IPR002290	smart	SM00220	Serine/threonine/dual specificity protein kinase, catalytic domain	0	0	44	7548	2.37	9.9	4.3	3.7	577	837	ENSG00000259030	NM_001199327	780	2855	0.273205	inf	True	7.98229e-07	6.09787	1	0	6.09787		FPGT-TNNI3K	False	True	780	6.09787
CFHR2	1	196918593	196918775	IPR000436	pfam	PF00084	Sushi/SCR/CCP domain	0	95	75	2493	103.99	100	100	100	23	83	ENSG00000080910	NM_005666	180	1059	0.169972	inf	True	8.55005e-07	6.06803	1	0	6.06803		CFHR2	False	True	180	6.06803
CFHR2	1	196918593	196918775	IPR000436	pfam	PF00084	Sushi/SCR/CCP domain	0	95	75	2493	103.99	100	100	100	23	83	ENSG00000080910	NM_005666	180	1059	0.169972	inf	True	8.55005e-07	6.06803	1	0	6.06803		CFHR2	False	True	180	6.06803
CFHR2	1	196918593	196918775	IPR000436	smart	SM00032	Sushi/SCR/CCP domain	0	95	75	2493	103.99	100	100	100	23	83	ENSG00000080910	NM_005666	180	1059	0.169972	inf	True	8.55005e-07	6.06803	1	0	6.06803		CFHR2	False	True	180	6.06803
CFHR2	1	196918593	196918775	IPR000436	smart	SM00032	Sushi/SCR/CCP domain	0	95	75	2493	103.99	100	100	100	23	83	ENSG00000080910	NM_005666	180	1059	0.169972	inf	True	8.55005e-07	6.06803	1	0	6.06803		CFHR2	False	True	180	6.06803
MST1R	3	49936336	49940868	IPR001627	pfam	PF01403	Sema domain	0	311	40	3623	27.34	49.1	45.9	41.4	59	504	ENSG00000164078	NM_002447	1335	4536	0.294312	inf	True	8.80046e-07	6.05549	1	0	6.05549		MST1R	False	True	1335	6.05549
MICAL1	6	109771175	109775150		superfamily	SSF51905	FAD/NAD(P)-binding domain	0	0	41	3938	4.39	13.4	7.4	6	84	435	ENSG00000135596	NM_022765	1053	3678	0.286297	inf	True	9.86781e-07	6.00578	1	0	6.00578		MICAL1	False	True	1053	6.00578
FPGT-TNNI3K	1	74834771	74954908	IPR001245	pfam	PF07714	Serine-threonine/tyrosine-protein kinase catalytic domain	0	0	44	7548	2.36	9.9	4.2	3.7	577	833	ENSG00000259030	NM_001199327	768	2855	0.269002	inf	True	1.02877e-06	5.98768	1	0	5.98768		FPGT-TNNI3K	False	True	768	5.98768
FPGT-TNNI3K	1	74834771	74954908	IPR001245	pfam	PF07714	Serine-threonine/tyrosine-protein kinase catalytic domain	0	0	44	7548	2.36	9.9	4.2	3.7	577	833	ENSG00000259030	NM_001199327	768	2855	0.269002	inf	True	1.02877e-06	5.98768	1	0	5.98768		FPGT-TNNI3K	False	True	768	5.98768
FPGT-TNNI3K	1	74834771	74954908	IPR001245	pfam	PF07714	Serine-threonine/tyrosine-protein kinase catalytic domain	0	0	44	7548	2.36	9.9	4.2	3.7	577	833	ENSG00000259030	NM_001199327	768	2855	0.269002	inf	True	1.02877e-06	5.98768	1	0	5.98768		FPGT-TNNI3K	False	True	768	5.98768
FPGT-TNNI3K	1	74834771	74954908	IPR001245	pfam	PF07714	Serine-threonine/tyrosine-protein kinase catalytic domain	0	0	44	7548	2.36	9.9	4.2	3.7	577	833	ENSG00000259030	NM_001199327	768	2855	0.269002	inf	True	1.02877e-06	5.98768	1	0	5.98768		FPGT-TNNI3K	False	True	768	5.98768
FPGT-TNNI3K	1	74834771	74954908	IPR020635	smart	SM00219	Tyrosine-protein kinase, catalytic domain	0	0	44	7548	2.36	9.9	4.2	3.7	577	833	ENSG00000259030	NM_001199327	768	2855	0.269002	inf	True	1.02877e-06	5.98768	1	0	5.98768		FPGT-TNNI3K	False	True	768	5.98768
FPGT-TNNI3K	1	74834771	74954908	IPR020635	smart	SM00219	Tyrosine-protein kinase, catalytic domain	0	0	44	7548	2.36	9.9	4.2	3.7	577	833	ENSG00000259030	NM_001199327	768	2855	0.269002	inf	True	1.02877e-06	5.98768	1	0	5.98768		FPGT-TNNI3K	False	True	768	5.98768
FPGT-TNNI3K	1	74834771	74954908	IPR020635	smart	SM00219	Tyrosine-protein kinase, catalytic domain	0	0	44	7548	2.36	9.9	4.2	3.7	577	833	ENSG00000259030	NM_001199327	768	2855	0.269002	inf	True	1.02877e-06	5.98768	1	0	5.98768		FPGT-TNNI3K	False	True	768	5.98768
FPGT-TNNI3K	1	74834771	74954908	IPR020635	smart	SM00219	Tyrosine-protein kinase, catalytic domain	0	0	44	7548	2.36	9.9	4.2	3.7	577	833	ENSG00000259030	NM_001199327	768	2855	0.269002	inf	True	1.02877e-06	5.98768	1	0	5.98768		FPGT-TNNI3K	False	True	768	5.98768
OPN4	10	88415927	88422111		superfamily	SSF81321	Family A G protein-coupled receptor-like	0	0	24	1993	19.01	85.9	70.2	56.8	54	403	ENSG00000122375	NM_033282	1047	2401	0.436068	inf	True	1.07013e-06	5.97056	1	0	5.97056		OPN4	False	True	1047	5.97056
HBE1	11	5289807	5291099	IPR000971	pfam	PF00042	Globin	0	13	29	64771	74.71	100	94.8	81.9	8	112	ENSG00000213931	NM_005330	312	827	0.377267	inf	True	1.0833e-06	5.96525	1	0	5.96525		HBE1	False	True	312	5.96525
EFCAB2	1	245180549	245250647		superfamily	SSF47473	EF-hand	0	0	31	10428	2.18	12.7	4.8	4.1	11	158	ENSG00000203666	NM_032328	441	1233	0.357664	inf	True	1.09806e-06	5.95937	1	0	5.95937		EFCAB2	False	True	441	5.95937
YARS2	12	32903023	32908706		superfamily	SSF52374	Nucleotidylyl transferase	0	0	21	691	35.96	59.7	52.9	45.5	35	374	ENSG00000139131	NM_001040436	1017	2122	0.479265	inf	True	1.11932e-06	5.95105	1	0	5.95105	AR	YARS2	True	False	1017	5.95105
ANGPTL5	11	101762031	101775551	IPR002181	smart	SM00186	Fibrinogen, alpha/beta/gamma chain, C-terminal globular domain	0	224	38	549	2.18	8.9	3.8	3	145	382	ENSG00000187151	NM_178127	711	2368	0.300253	inf	True	1.28159e-06	5.89225	1	0	5.89225		ANGPTL5	False	True	711	5.89225
PROL1	4	71275127	71275471		pfscan	PS50099	Proline-rich region profile	0	0	34	248	318.21	100	100	100	28	142	ENSG00000171199	NM_021225	342	1040	0.328846	inf	True	1.29405e-06	5.88805	1	0	5.88805		PROL1	False	True	342	5.88805
TTLL2	6	167753821	167754642		superfamily	SSF56059	Glutathione synthetase ATP-binding domain-like	0	0	27	2916	236.32	100	100	100	145	418	ENSG00000120440	NM_031949	819	2075	0.394699	inf	True	1.29787e-06	5.88677	1	0	5.88677		TTLL2	False	True	819	5.88677
FPGT-TNNI3K	1	74834774	74954899	IPR000719	pfam	PF00069	Protein kinase domain	0	0	44	7548	2.35	9.9	4.2	3.7	578	830	ENSG00000259030	NM_001199327	756	2855	0.264799	inf	True	1.32397e-06	5.87812	1	0	5.87812		FPGT-TNNI3K	False	True	756	5.87812
FPGT-TNNI3K	1	74834774	74954899	IPR000719	pfam	PF00069	Protein kinase domain	0	0	44	7548	2.35	9.9	4.2	3.7	578	830	ENSG00000259030	NM_001199327	756	2855	0.264799	inf	True	1.32397e-06	5.87812	1	0	5.87812		FPGT-TNNI3K	False	True	756	5.87812
CSTL1	20	23420980	23425482	IPR000010	smart	SM00043	Cystatin domain	0	0	23	2943	3.41	13.3	6.2	5	26	135	ENSG00000125823	NM_138283	327	736	0.444293	inf	True	1.35346e-06	5.86855	1	0	5.86855		CSTL1	False	True	327	5.86855
PSMA1	11	14529292	14539491	IPR001353	pfam	PF00227	Proteasome, subunit alpha/beta	0	2	29	35	14.99	37.3	29.5	25.5	35	221	ENSG00000129084	NM_148976	558	1505	0.370764	inf	True	1.46417e-06	5.83441	1	0	5.83441		PSMA1	True	False	558	5.83441
PSMA1	11	14529292	14539491	IPR001353	pfam	PF00227	Proteasome, subunit alpha/beta	0	2	29	35	14.99	37.3	29.5	25.5	35	221	ENSG00000129084	NM_148976	558	1505	0.370764	inf	True	1.46417e-06	5.83441	1	0	5.83441		PSMA1	True	False	558	5.83441
PSMA1	11	14529292	14539491	IPR001353	pfam	PF00227	Proteasome, subunit alpha/beta	0	2	29	35	14.99	37.3	29.5	25.5	35	221	ENSG00000129084	NM_148976	558	1505	0.370764	inf	True	1.46417e-06	5.83441	1	0	5.83441		PSMA1	True	False	558	5.83441
PSMA1	11	14529292	14539491	IPR001353	pfam	PF00227	Proteasome, subunit alpha/beta	0	2	29	35	14.99	37.3	29.5	25.5	35	221	ENSG00000129084	NM_148976	558	1505	0.370764	inf	True	1.46417e-06	5.83441	1	0	5.83441		PSMA1	True	False	558	5.83441
PTGDR	14	52734548	52741676		superfamily	SSF81321	Family A G protein-coupled receptor-like	0	0	30	169	11.35	26.9	24.6	21.8	6	358	ENSG00000168229	NM_001281469	1056	2942	0.358939	inf	True	1.61054e-06	5.79303	1	0	5.79303		PTGDR	False	True	1056	5.79303
PXDNL	8	52284518	52322005	IPR002007	pfam	PF03098	Haem_peroxidase_animal	0	2457	32	7315	2.47	11.2	6.7	5.5	727	1272	ENSG00000147485	NM_144651	1635	4805	0.340271	inf	True	1.65847e-06	5.78029	1	0	5.78029		PXDNL	False	True	1635	5.78029
IL17F	6	52101747	52103670		superfamily	SSF57501	Cystine-knot cytokines	0	0	24	721	22.35	69	48.6	37.1	38	158	ENSG00000112116	NM_052872	360	850	0.423529	inf	True	1.81406e-06	5.74135	1	0	5.74135	AD	IL17F	False	False	360	5.74135
CFHR2	1	196918779	196920154	IPR000436	pfscan	PS50923	Sushi/SCR/CCP domain	0	75	75	2493	37.48	76.2	63.5	50.4	85	142	ENSG00000080910	NM_005666	171	1059	0.161473	inf	True	1.83559e-06	5.73622	1	0	5.73622		CFHR2	False	True	171	5.73622
CFHR2	1	196918779	196920154	IPR000436	pfscan	PS50923	Sushi/SCR/CCP domain	0	75	75	2493	37.48	76.2	63.5	50.4	85	142	ENSG00000080910	NM_005666	171	1059	0.161473	inf	True	1.83559e-06	5.73622	1	0	5.73622		CFHR2	False	True	171	5.73622
CFHR2	1	196927029	196927202	IPR000436	superfamily	SSF57535	Sushi/SCR/CCP domain	0	20	75	2493	158.28	100	100	100	147	204	ENSG00000080910	NM_005666	171	1059	0.161473	inf	True	1.83559e-06	5.73622	1	0	5.73622		CFHR2	False	True	171	5.73622
HNRNPCL1	1	12907894	12908094	IPR000504	smart	SM00360	RNA recognition motif domain	0	3	67	1987	160.88	100	100	100	17	83	ENSG00000179172	NM_001013631	198	1108	0.1787	inf	True	1.869e-06	5.72839	1	0	5.72839		HNRNPCL1	False	True	198	5.72839
LTB4R2	14	24779979	24780734	IPR000276	pfam	PF00001	G protein-coupled receptor, rhodopsin-like	0	0	20	523	12.01	100	98.1	44.8	37	288	ENSG00000213906	NM_019839	753	1560	0.482692	inf	True	1.88356e-06	5.72502	1	0	5.72502		LTB4R2	False	True	753	5.72502
LTB4R2	14	24779979	24780734	IPR000276	pfam	PF00001	G protein-coupled receptor, rhodopsin-like	0	0	20	523	12.01	100	98.1	44.8	37	288	ENSG00000213906	NM_019839	753	1560	0.482692	inf	True	1.88356e-06	5.72502	1	0	5.72502		LTB4R2	False	True	753	5.72502
LTB4R2	14	24779979	24780734	IPR000276	pfam	PF00001	G protein-coupled receptor, rhodopsin-like	0	0	20	523	12.01	100	98.1	44.8	37	288	ENSG00000213906	NM_019839	753	1560	0.482692	inf	True	1.88356e-06	5.72502	1	0	5.72502		LTB4R2	False	True	753	5.72502
LTB4R2	14	24779979	24780734	IPR000276	pfam	PF00001	G protein-coupled receptor, rhodopsin-like	0	0	20	523	12.01	100	98.1	44.8	37	288	ENSG00000213906	NM_019839	753	1560	0.482692	inf	True	1.88356e-06	5.72502	1	0	5.72502		LTB4R2	False	True	753	5.72502
LTB4R2	14	24779979	24780734	IPR000276	pfam	PF00001	G protein-coupled receptor, rhodopsin-like	0	0	20	523	12.01	100	98.1	44.8	37	288	ENSG00000213906	NM_019839	753	1560	0.482692	inf	True	1.88356e-06	5.72502	1	0	5.72502		LTB4R2	False	True	753	5.72502
LTB4R2	14	24779979	24780734	IPR000276	pfam	PF00001	G protein-coupled receptor, rhodopsin-like	0	0	20	523	12.01	100	98.1	44.8	37	288	ENSG00000213906	NM_019839	753	1560	0.482692	inf	True	1.88356e-06	5.72502	1	0	5.72502		LTB4R2	False	True	753	5.72502
LTB4R2	14	24779979	24780734	IPR000276	pfam	PF00001	G protein-coupled receptor, rhodopsin-like	0	0	20	523	12.01	100	98.1	44.8	37	288	ENSG00000213906	NM_019839	753	1560	0.482692	inf	True	1.88356e-06	5.72502	1	0	5.72502		LTB4R2	False	True	753	5.72502
LTB4R2	14	24779979	24780734	IPR000276	pfam	PF00001	G protein-coupled receptor, rhodopsin-like	0	0	20	523	12.01	100	98.1	44.8	37	288	ENSG00000213906	NM_019839	753	1560	0.482692	inf	True	1.88356e-06	5.72502	1	0	5.72502		LTB4R2	False	True	753	5.72502
LTB4R2	14	24779979	24780734	IPR000276	pfam	PF00001	G protein-coupled receptor, rhodopsin-like	0	0	20	523	12.01	100	98.1	44.8	37	288	ENSG00000213906	NM_019839	753	1560	0.482692	inf	True	1.88356e-06	5.72502	1	0	5.72502		LTB4R2	False	True	753	5.72502
LTB4R2	14	24779979	24780734	IPR000276	pfam	PF00001	G protein-coupled receptor, rhodopsin-like	0	0	20	523	12.01	100	98.1	44.8	37	288	ENSG00000213906	NM_019839	753	1560	0.482692	inf	True	1.88356e-06	5.72502	1	0	5.72502		LTB4R2	False	True	753	5.72502
LTB4R2	14	24779979	24780734	IPR000276	pfam	PF00001	G protein-coupled receptor, rhodopsin-like	0	0	20	523	12.01	100	98.1	44.8	37	288	ENSG00000213906	NM_019839	753	1560	0.482692	inf	True	1.88356e-06	5.72502	1	0	5.72502		LTB4R2	False	True	753	5.72502
LTB4R2	14	24779979	24780734	IPR000276	pfam	PF00001	G protein-coupled receptor, rhodopsin-like	0	0	20	523	12.01	100	98.1	44.8	37	288	ENSG00000213906	NM_019839	753	1560	0.482692	inf	True	1.88356e-06	5.72502	1	0	5.72502		LTB4R2	False	True	753	5.72502
LTB4R2	14	24779979	24780734	IPR000276	pfam	PF00001	G protein-coupled receptor, rhodopsin-like	0	0	20	523	12.01	100	98.1	44.8	37	288	ENSG00000213906	NM_019839	753	1560	0.482692	inf	True	1.88356e-06	5.72502	1	0	5.72502		LTB4R2	False	True	753	5.72502
LTB4R2	14	24779979	24780734	IPR000276	pfam	PF00001	G protein-coupled receptor, rhodopsin-like	0	0	20	523	12.01	100	98.1	44.8	37	288	ENSG00000213906	NM_019839	753	1560	0.482692	inf	True	1.88356e-06	5.72502	1	0	5.72502		LTB4R2	False	True	753	5.72502
LTB4R2	14	24779979	24780734	IPR000276	pfam	PF00001	G protein-coupled receptor, rhodopsin-like	0	0	20	523	12.01	100	98.1	44.8	37	288	ENSG00000213906	NM_019839	753	1560	0.482692	inf	True	1.88356e-06	5.72502	1	0	5.72502		LTB4R2	False	True	753	5.72502
LTB4R2	14	24779979	24780734	IPR000276	pfam	PF00001	G protein-coupled receptor, rhodopsin-like	0	0	20	523	12.01	100	98.1	44.8	37	288	ENSG00000213906	NM_019839	753	1560	0.482692	inf	True	1.88356e-06	5.72502	1	0	5.72502		LTB4R2	False	True	753	5.72502
LTB4R2	14	24779979	24780734	IPR017452	pfscan	PS50262	GPCR, rhodopsin-like, 7TM	0	0	20	523	12.01	100	98.1	44.8	37	288	ENSG00000213906	NM_019839	753	1560	0.482692	inf	True	1.88356e-06	5.72502	1	0	5.72502		LTB4R2	False	True	753	5.72502
LTB4R2	14	24779979	24780734	IPR017452	pfscan	PS50262	GPCR, rhodopsin-like, 7TM	0	0	20	523	12.01	100	98.1	44.8	37	288	ENSG00000213906	NM_019839	753	1560	0.482692	inf	True	1.88356e-06	5.72502	1	0	5.72502		LTB4R2	False	True	753	5.72502
LTB4R2	14	24779979	24780734	IPR017452	pfscan	PS50262	GPCR, rhodopsin-like, 7TM	0	0	20	523	12.01	100	98.1	44.8	37	288	ENSG00000213906	NM_019839	753	1560	0.482692	inf	True	1.88356e-06	5.72502	1	0	5.72502		LTB4R2	False	True	753	5.72502
LTB4R2	14	24779979	24780734	IPR017452	pfscan	PS50262	GPCR, rhodopsin-like, 7TM	0	0	20	523	12.01	100	98.1	44.8	37	288	ENSG00000213906	NM_019839	753	1560	0.482692	inf	True	1.88356e-06	5.72502	1	0	5.72502		LTB4R2	False	True	753	5.72502
LTB4R2	14	24779979	24780734	IPR017452	pfscan	PS50262	GPCR, rhodopsin-like, 7TM	0	0	20	523	12.01	100	98.1	44.8	37	288	ENSG00000213906	NM_019839	753	1560	0.482692	inf	True	1.88356e-06	5.72502	1	0	5.72502		LTB4R2	False	True	753	5.72502
LTB4R2	14	24779979	24780734	IPR017452	pfscan	PS50262	GPCR, rhodopsin-like, 7TM	0	0	20	523	12.01	100	98.1	44.8	37	288	ENSG00000213906	NM_019839	753	1560	0.482692	inf	True	1.88356e-06	5.72502	1	0	5.72502		LTB4R2	False	True	753	5.72502
LTB4R2	14	24779979	24780734	IPR017452	pfscan	PS50262	GPCR, rhodopsin-like, 7TM	0	0	20	523	12.01	100	98.1	44.8	37	288	ENSG00000213906	NM_019839	753	1560	0.482692	inf	True	1.88356e-06	5.72502	1	0	5.72502		LTB4R2	False	True	753	5.72502
LTB4R2	14	24779979	24780734	IPR017452	pfscan	PS50262	GPCR, rhodopsin-like, 7TM	0	0	20	523	12.01	100	98.1	44.8	37	288	ENSG00000213906	NM_019839	753	1560	0.482692	inf	True	1.88356e-06	5.72502	1	0	5.72502		LTB4R2	False	True	753	5.72502
LTB4R2	14	24779979	24780734	IPR017452	pfscan	PS50262	GPCR, rhodopsin-like, 7TM	0	0	20	523	12.01	100	98.1	44.8	37	288	ENSG00000213906	NM_019839	753	1560	0.482692	inf	True	1.88356e-06	5.72502	1	0	5.72502		LTB4R2	False	True	753	5.72502
LTB4R2	14	24779979	24780734	IPR017452	pfscan	PS50262	GPCR, rhodopsin-like, 7TM	0	0	20	523	12.01	100	98.1	44.8	37	288	ENSG00000213906	NM_019839	753	1560	0.482692	inf	True	1.88356e-06	5.72502	1	0	5.72502		LTB4R2	False	True	753	5.72502
LTB4R2	14	24779979	24780734	IPR017452	pfscan	PS50262	GPCR, rhodopsin-like, 7TM	0	0	20	523	12.01	100	98.1	44.8	37	288	ENSG00000213906	NM_019839	753	1560	0.482692	inf	True	1.88356e-06	5.72502	1	0	5.72502		LTB4R2	False	True	753	5.72502
LTB4R2	14	24779979	24780734	IPR017452	pfscan	PS50262	GPCR, rhodopsin-like, 7TM	0	0	20	523	12.01	100	98.1	44.8	37	288	ENSG00000213906	NM_019839	753	1560	0.482692	inf	True	1.88356e-06	5.72502	1	0	5.72502		LTB4R2	False	True	753	5.72502
LTB4R2	14	24779979	24780734	IPR017452	pfscan	PS50262	GPCR, rhodopsin-like, 7TM	0	0	20	523	12.01	100	98.1	44.8	37	288	ENSG00000213906	NM_019839	753	1560	0.482692	inf	True	1.88356e-06	5.72502	1	0	5.72502		LTB4R2	False	True	753	5.72502
LTB4R2	14	24779979	24780734	IPR017452	pfscan	PS50262	GPCR, rhodopsin-like, 7TM	0	0	20	523	12.01	100	98.1	44.8	37	288	ENSG00000213906	NM_019839	753	1560	0.482692	inf	True	1.88356e-06	5.72502	1	0	5.72502		LTB4R2	False	True	753	5.72502
LTB4R2	14	24779979	24780734	IPR017452	pfscan	PS50262	GPCR, rhodopsin-like, 7TM	0	0	20	523	12.01	100	98.1	44.8	37	288	ENSG00000213906	NM_019839	753	1560	0.482692	inf	True	1.88356e-06	5.72502	1	0	5.72502		LTB4R2	False	True	753	5.72502
LTB4R2	14	24779979	24780734	IPR017452	pfscan	PS50262	GPCR, rhodopsin-like, 7TM	0	0	20	523	12.01	100	98.1	44.8	37	288	ENSG00000213906	NM_019839	753	1560	0.482692	inf	True	1.88356e-06	5.72502	1	0	5.72502		LTB4R2	False	True	753	5.72502
CSTL1	20	23420986	23425479		superfamily	SSF54403	Cystatin/monellin	0	0	23	2943	3.41	13.3	6.2	5	28	134	ENSG00000125823	NM_138283	318	736	0.432065	inf	True	2.23288e-06	5.65114	1	0	5.65114		CSTL1	False	True	318	5.65114
GPR1	2	207040931	207041971		superfamily	SSF81321	Family A G protein-coupled receptor-like	0	0	25	1818	182.25	100	100	100	1	347	ENSG00000183671	NM_005279	1038	2565	0.404678	inf	True	2.33772e-06	5.63121	1	0	5.63121		GPR1	False	True	1038	5.63121
TAS1R1	1	6615518	6636675	IPR028082	superfamily	SSF53822	Periplasmic binding protein-like I	3	1335	33	1756	6.87	32.4	14.3	11.4	29	487	ENSG00000173662	NM_177540	1374	2892	0.475104	5.22614	True	2.60941e-06	5.58346	1	-1.16469e-07	5.58346		TAS1R1	False	True	1374	5.58346
MMP26	11	5009487	5011042	IPR002477	superfamily	SSF47090	Peptidoglycan binding-like	0	754	52	32042	16.91	54.2	46.1	39.5	16	88	ENSG00000167346	NM_021801	216	989	0.218402	inf	True	2.72349e-06	5.56487	1	0	5.56487		MMP26	False	True	216	5.56487
HRG	3	186394920	186395585		pfscan	PS50099	Proline-rich region profile	0	0	32	6465	106.66	100	100	100	276	497	ENSG00000113905	NM_000412	663	2015	0.329032	inf	True	2.84743e-06	5.54555	1	0	5.54555	AD	HRG	False	False	663	5.54555
OR52I1	11	4615392	4615766	IPR019424	pfam	PF10320	Serpentine type 7TM GPCR chemoreceptor Srsx	0	40	26	1648	182.44	100	100	100	42	166	ENSG00000232268	NM_001005169	372	975	0.381538	inf	True	3.75085e-06	5.42587	1	0	5.42587		OR52I1	False	True	372	5.42587
POLN	4	2073976	2176478		superfamily	SSF56672	DNA/RNA polymerases	0	0	24	4878	6.41	30.5	17.5	12.7	417	856	ENSG00000130997	NM_181808	1317	3253	0.404857	inf	True	3.89862e-06	5.40909	1	0	5.40909		POLN	False	True	1317	5.40909
CFHR2	1	196927035	196927199	IPR000436	pfam	PF00084	Sushi/SCR/CCP domain	0	20	75	2493	159.04	100	100	100	149	203	ENSG00000080910	NM_005666	162	1059	0.152975	inf	True	3.91054e-06	5.40776	1	0	5.40776		CFHR2	False	True	162	5.40776
CFHR2	1	196927035	196927199	IPR000436	pfam	PF00084	Sushi/SCR/CCP domain	0	20	75	2493	159.04	100	100	100	149	203	ENSG00000080910	NM_005666	162	1059	0.152975	inf	True	3.91054e-06	5.40776	1	0	5.40776		CFHR2	False	True	162	5.40776
SYT15	10	46962036	46965065	IPR000008	smart	SM00239	C2 domain	0	0	47	616	26.92	78.8	56.6	45.4	294	400	ENSG00000204176	NM_181519	318	1369	0.232286	inf	True	4.02129e-06	5.39563	1	0	5.39563		SYT15	True	False	318	5.39563
CASP12	11	104757447	104767989		superfamily	SSF52129	Caspase-like	0	0	19	862	5.37	14.9	8.9	7.3	72	340	ENSG00000204403	NM_001191016	804	1685	0.477151	inf	True	4.45804e-06	5.35086	1	0	5.35086		CASP12	False	True	804	5.35086
FCN1	9	137801647	137805427	IPR002181	superfamily	SSF56496	Fibrinogen, alpha/beta/gamma chain, C-terminal globular domain	0	70	18	276	33.67	84.6	72.4	51.6	114	326	ENSG00000085265	NM_002003	636	1286	0.494557	inf	True	4.63557e-06	5.3339	1	0	5.3339		FCN1	False	True	636	5.3339
POTEH	22	16275256	16287366	IPR020683	superfamily	SSF48403	Ankyrin repeat-containing domain	2	254	42	868	38.72	39.2	31.5	27	174	396	ENSG00000198062	NM_001136213	666	1928	0.345436	7.25415	True	4.89644e-06	5.31012	1	-1.87332e-07	5.31012		POTEH	False	True	666	5.31012
HNRNPCL1	1	12907906	12908091	IPR000504	pfam	PF00076	RNA recognition motif domain	0	1	67	1987	161.03	100	100	100	18	79	ENSG00000179172	NM_001013631	183	1108	0.165162	inf	True	5.58897e-06	5.25267	1	0	5.25267		HNRNPCL1	False	True	183	5.25267
PRAMEF6	1	12998712	13001139		superfamily	SSF52047	RNI-like	0	0	24	3988	172.13	78.9	63.7	59.4	182	408	ENSG00000232423	NM_001010889	678	1720	0.394186	inf	True	5.97231e-06	5.22386	1	0	5.22386		PRAMEF6	False	True	678	5.22386
DMGDH	5	78328656	78359567		superfamily	SSF51905	FAD/NAD(P)-binding domain	0	0	24	5670	11.51	25.5	17.7	15.1	49	457	ENSG00000132837	NM_013391	1224	3106	0.394076	inf	True	5.99841e-06	5.22196	1	0	5.22196		DMGDH	False	True	1224	5.22196
P2RY11	19	10224377	10225324		superfamily	SSF81321	Family A G protein-coupled receptor-like	0	0	18	981	10.33	35.6	23.2	18.5	30	345	ENSG00000244165	NM_002566	945	1943	0.486361	inf	True	6.19212e-06	5.20816	1	0	5.20816		P2RY11	False	True	945	5.20816
POTEH	22	16275262	16287363	IPR020683	pfscan	PS50297	Ankyrin repeat-containing domain	2	241	42	868	38.66	39.2	31.5	26.9	175	394	ENSG00000198062	NM_001136213	657	1928	0.340768	7.15612	True	6.34375e-06	5.19765	0.999999	-2.4753e-07	5.19765		POTEH	False	True	657	5.19765
SYT15	10	46965742	46967590	IPR000008	smart	SM00239	C2 domain	0	0	47	616	38.23	85.2	59	47.5	163	265	ENSG00000204176	NM_181519	306	1369	0.223521	inf	True	6.85648e-06	5.1639	1	0	5.1639		SYT15	True	False	306	5.1639
ZNF99	19	22940341	22942266		pfscan	PS50318	Lysine-rich region profile	0	0	42	7393	222.19	100	100	100	149	790	ENSG00000213973	NM_001080409	1923	7817	0.246002	inf	True	7.07198e-06	5.15046	1	0	5.15046		ZNF99	False	True	1923	5.15046
LRRC39	1	100618023	100626078		superfamily	SSF52058	L domain-like	0	0	25	252	14.81	31.7	22.9	19.4	55	290	ENSG00000122477	NM_144620	705	1881	0.374801	inf	True	7.95176e-06	5.09954	1	0	5.09954		LRRC39	False	True	705	5.09954
MNS1	15	56726486	56756262		pfscan	PS50313	Glutamic acid-rich region profile	0	0	19	821	9.56	19.6	13.7	11.5	63	373	ENSG00000138587	NM_018365	930	2023	0.459713	inf	True	8.31498e-06	5.08014	1	0	5.08014		MNS1	False	True	930	5.08014
TEX9	15	56657837	56704511		superfamily	SSF46966	Spectrin repeat	0	0	21	217	4.7	18	11.3	9	30	280	ENSG00000151575	NM_198524	750	1768	0.424208	inf	True	9.23796e-06	5.03442	1	0	5.03442		TEX9	False	True	750	5.03442
YARS2	12	32903023	32908589	IPR002305	pfam	PF00579	Aminoacyl-tRNA synthetase, class Ic	0	611	21	691	35.2	58.9	51.9	44.4	74	374	ENSG00000139131	NM_001040436	900	2122	0.424128	inf	True	9.26493e-06	5.03316	1	0	5.03316	AR	YARS2	True	False	900	5.03316
HSD17B13	4	88226460	88243900		superfamily	SSF51735	NAD(P)-binding Rossmann-fold domains	0	0	32	655	9.45	32.7	23.4	19.6	32	271	ENSG00000170509	NM_178135	717	2397	0.299124	inf	True	1.14953e-05	4.93948	1	0	4.93948		HSD17B13	False	True	717	4.93948
NLRP14	11	7067918	7092482		superfamily	SSF52047	RNI-like	0	0	27	3783	15.87	28.9	22.6	20	660	1075	ENSG00000158077	NM_176822	1245	3628	0.343164	inf	True	1.17851e-05	4.92867	1	0	4.92867		NLRP14	False	True	1245	4.92867
CCDC18	1	93680476	93724442		pfscan	PS50313	Glutamic acid-rich region profile	0	0	21	2798	13.89	33.5	22.1	17.6	611	1281	ENSG00000122483	NM_206886	2010	4867	0.412985	inf	True	1.38556e-05	4.85837	1	0	4.85837		CCDC18	False	True	2010	4.85837
FCER2	19	7754193	7755426	IPR016187	superfamily	SSF56436	C-type lectin fold	0	53	43	1153	19.65	88.2	67.6	51.8	163	284	ENSG00000104921	NM_002002	363	1596	0.227444	inf	True	1.51704e-05	4.819	1	0	4.819		FCER2	False	True	363	4.819
MUTYH	1	45797907	45798825	IPR003265	smart	SM00478	HhH-GPD domain	0	10	41	1592	74.62	100	100	100	133	285	ENSG00000132781	NM_012222	456	1929	0.236392	inf	True	1.57649e-05	4.80231	1	0	4.80231		MUTYH	False	True	456	4.80231
TAS1R1	1	6631003	6636582	IPR001828	pfam	PF01094	Receptor, ligand binding region	2	1290	33	1756	19.47	64.3	42.2	36.1	76	456	ENSG00000173662	NM_177540	1140	2892	0.394191	6.50415	True	1.61457e-05	4.79194	0.999999	-6.40501e-07	4.79194		TAS1R1	False	True	1140	4.79194
MST1	3	49721485	49722732	IPR001254	pfam	PF00089	Serine proteases, trypsin domain	0	900	39	1216	71.63	100	100	100	503	718	ENSG00000173531	NM_020998	645	2621	0.246089	inf	True	1.64239e-05	4.78452	1	0	4.78452		MST1	False	True	645	4.78452
ENPP3	6	132047197	132068093		superfamily	SSF54060	His-Me finger endonucleases	0	0	37	4786	10.87	27.7	20.4	16.8	604	875	ENSG00000154269	NM_005021	813	3162	0.257116	inf	True	1.67526e-05	4.77592	1	0	4.77592		ENPP3	False	True	813	4.77592
FCER2	19	7754196	7755426	IPR001304	smart	SM00034	C-type lectin	0	28	43	1153	19.67	88.1	67.6	51.7	163	283	ENSG00000104921	NM_002002	360	1596	0.225564	inf	True	1.68415e-05	4.77362	1	0	4.77362		FCER2	False	True	360	4.77362
CHAT	10	50859940	50873032		superfamily	SSF52777	CoA-dependent acyltransferases	0	0	36	1789	13.43	32	21.7	18.5	508	729	ENSG00000070748	NM_020986	663	2528	0.262263	inf	True	1.75575e-05	4.75554	1	0	4.75554		CHAT	False	True	663	4.75554
NPY4R	10	47086940	47087791	IPR019424	pfam	PF10320	Serpentine type 7TM GPCR chemoreceptor Srsx	0	0	19	804	300.45	100	100	100	53	336	ENSG00000204174	NM_005972	849	1956	0.434049	inf	True	2.00815e-05	4.6972	1	0	4.6972		NPY4R	False	True	849	4.6972
PPAN-P2RY11	19	10224422	10225252	IPR017452	pfscan	PS50262	GPCR, rhodopsin-like, 7TM	0	0	29	1370	10.32	35.5	23.1	18.5	465	741	ENSG00000243207	NM_001198690	828	2661	0.311161	inf	True	2.02027e-05	4.69459	1	0	4.69459		PPAN-P2RY11	True	False	828	4.69459
PPAN-P2RY11	19	10224422	10225252	IPR017452	pfscan	PS50262	GPCR, rhodopsin-like, 7TM	0	0	29	1370	10.32	35.5	23.1	18.5	465	741	ENSG00000243207	NM_001198690	828	2661	0.311161	inf	True	2.02027e-05	4.69459	1	0	4.69459		PPAN-P2RY11	True	False	828	4.69459
PPAN-P2RY11	19	10224422	10225252	IPR017452	pfscan	PS50262	GPCR, rhodopsin-like, 7TM	0	0	29	1370	10.32	35.5	23.1	18.5	465	741	ENSG00000243207	NM_001198690	828	2661	0.311161	inf	True	2.02027e-05	4.69459	1	0	4.69459		PPAN-P2RY11	True	False	828	4.69459
BPIFA2	20	31760764	31767442	IPR017942	pfam	PF01273	Lipid-binding serum glycoprotein, N-terminal	0	0	17	573	18.72	57.1	44	34.8	62	226	ENSG00000131050	NM_080574	492	1047	0.469914	inf	True	2.06009e-05	4.68611	1	0	4.68611		BPIFA2	False	True	492	4.68611
CROCC	1	17270644	17287489		pfscan	PS50313	Glutamic acid-rich region profile	0	0	24	3248	6.43	49	28.1	16.2	620	1423	ENSG00000058453	NM_014675	2409	6656	0.361929	inf	True	2.07422e-05	4.68315	1	0	4.68315		CROCC	False	True	2409	4.68315
ANKRD60	20	56793692	56798161	IPR020683	superfamily	SSF48403	Ankyrin repeat-containing domain	0	0	23	2960	0.72	17.9	0	0	170	299	ENSG00000124227	NM_001304369	387	1038	0.372832	inf	True	2.18687e-05	4.66018	1	0	4.66018		ANKRD60	False	True	387	4.66018
ARPC4-TTLL3	3	9839343	9843440		superfamily	SSF69645	Arp2/3 complex subunits	0	0	76	3882	9.72	42.3	38.3	24.8	2	110	ENSG00000250151	NM_001198793	324	2466	0.131387	inf	True	2.24288e-05	4.64919	1	0	4.64919		ARPC4-TTLL3	False	True	324	4.64919
MRPL33	2	27995549	28002331	IPR001705	tigrfam	TIGR01023	Ribosomal protein L33	0	0	32	178	14.98	31.4	23.7	19.2	11	60	ENSG00000243147	NM_145330	147	518	0.283784	inf	True	2.29833e-05	4.63859	1	0	4.63859		MRPL33	True	False	147	4.63859
MRPL33	2	27995549	28002331	IPR001705	tigrfam	TIGR01023	Ribosomal protein L33	0	0	32	178	14.98	31.4	23.7	19.2	11	60	ENSG00000243147	NM_145330	147	518	0.283784	inf	True	2.29833e-05	4.63859	1	0	4.63859		MRPL33	True	False	147	4.63859
MRPL33	2	27995549	28002331	IPR011332	superfamily	SSF57829	Zinc-binding ribosomal protein	0	0	32	178	14.98	31.4	23.7	19.2	11	60	ENSG00000243147	NM_145330	147	518	0.283784	inf	True	2.29833e-05	4.63859	1	0	4.63859		MRPL33	True	False	147	4.63859
MRPL33	2	27995549	28002331	IPR011332	superfamily	SSF57829	Zinc-binding ribosomal protein	0	0	32	178	14.98	31.4	23.7	19.2	11	60	ENSG00000243147	NM_145330	147	518	0.283784	inf	True	2.29833e-05	4.63859	1	0	4.63859		MRPL33	True	False	147	4.63859
TRO	X	54955597	54957450		pfscan	PS50315	Glycine-rich region profile	0	0	21	9370	40.68	100	100	100	814	1431	ENSG00000067445	NM_177557	1851	4647	0.398321	inf	True	2.32624e-05	4.63335	1	0	4.63335		TRO	False	True	1851	4.63335
ABCB5	7	20725427	20778726	IPR011527	superfamily	SSF90123	ABC transporter type 1, transmembrane domain	0	2607	56	6962	4.86	16.4	10	7.5	660	996	ENSG00000004846	NM_178559	1008	5811	0.173464	inf	True	2.32625e-05	4.63334	1	0	4.63334		ABCB5	False	True	1008	4.63334
PLIN4	19	4510753	4513476		pfscan	PS50325	Threonine-rich region profile	0	0	19	20239	196.53	100	100	100	152	1059	ENSG00000167676	NM_001080400	2721	6353	0.428302	inf	True	2.43317e-05	4.61383	1	0	4.61383		PLIN4	False	True	2721	4.61383
DDO	6	110714038	110734650	IPR006076	pfam	PF01266	FAD dependent oxidoreductase	1	572	23	626	10.35	22.5	13.9	12.1	34	350	ENSG00000203797	NM_004032	948	2130	0.44507	10.2366	True	2.54869e-05	4.59368	0.999999	-5.69188e-07	4.59368		DDO	False	True	948	4.59368
PCDHGA2	5	140718593	140718931	IPR002126	smart	SM00112	Cadherin	0	71	138	24368	96.1	100	100	100	19	131	ENSG00000081853	NM_032009	336	4605	0.0729642	inf	True	2.87952e-05	4.54068	1	0	4.54068		PCDHGA2	False	True	336	4.54068
PLCD1	3	38049976	38051949	IPR017946	superfamily	SSF51695	PLC-like phosphodiesterase, TIM beta/alpha-barrel domain	0	122	26	701	30.08	100	100	98.5	320	646	ENSG00000187091	NM_006225	978	2963	0.330071	inf	True	2.99744e-05	4.52325	1	0	4.52325		PLCD1	False	True	978	4.52325
MTMR11	1	149901521	149906199		superfamily	SSF52799	(Phosphotyrosine protein) phosphatases II	0	0	16	1423	81.06	96.2	94.6	91.7	190	645	ENSG00000014914	NM_181873	1365	2856	0.477941	inf	True	3.04447e-05	4.51649	1	0	4.51649		MTMR11	False	True	1365	4.51649
PCDHGA1	5	140711914	140712249	IPR015919	superfamily	SSF49313	Cadherin-like	0	89	138	25261	84.37	100	100	100	555	666	ENSG00000204956	NM_031993	333	4604	0.0723284	inf	True	3.16525e-05	4.49959	1	0	4.49959		PCDHGA1	False	True	333	4.49959
PCDHGA2	5	140720201	140720536	IPR015919	superfamily	SSF49313	Cadherin-like	0	1559	138	24368	118.04	100	100	100	555	666	ENSG00000081853	NM_032009	333	4605	0.0723127	inf	True	3.17265e-05	4.49858	1	0	4.49858		PCDHGA2	False	True	333	4.49858
PDIA2	16	333341	334699	IPR013766	pfam	PF00085	Thioredoxin domain	0	360	59	3305	8.98	35.7	23.1	16.7	58	149	ENSG00000185615	NM_006849	273	1698	0.160777	inf	True	3.22666e-05	4.49125	1	0	4.49125		PDIA2	False	True	273	4.49125
SYT15	10	46962087	46965068	IPR000008	pfscan	PS50004	C2 domain	0	0	47	616	26.21	78.5	55.9	44.5	293	383	ENSG00000204176	NM_181519	270	1369	0.197224	inf	True	3.28042e-05	4.48407	1	0	4.48407		SYT15	True	False	270	4.48407
KRTAP4-7	17	39240471	39240923		pfscan	PS50311	Cysteine-rich region profile	0	0	17	6831	25.31	99.8	96.2	73	5	155	ENSG00000240871	NM_033061	450	992	0.453629	inf	True	3.4458e-05	4.46271	1	0	4.46271		KRTAP4-7	False	True	450	4.46271
PPAN-P2RY11	19	10217243	10221053	IPR007109	pfscan	PS50833	Brix domain	0	0	29	1370	10.29	34.7	22.4	18	29	292	ENSG00000243207	NM_001198690	789	2661	0.296505	inf	True	3.72022e-05	4.42943	1	0	4.42943		PPAN-P2RY11	True	False	789	4.42943
PPAN-P2RY11	19	10217243	10221053	IPR007109	pfscan	PS50833	Brix domain	0	0	29	1370	10.29	34.7	22.4	18	29	292	ENSG00000243207	NM_001198690	789	2661	0.296505	inf	True	3.72022e-05	4.42943	1	0	4.42943		PPAN-P2RY11	True	False	789	4.42943
CRYGA	2	209025543	209025788	IPR001064	smart	SM00247	Beta/gamma crystallin	0	29	20	55	121.03	100	100	100	89	170	ENSG00000168582	NM_014617	243	609	0.399015	inf	True	3.77812e-05	4.42272	1	0	4.42272		CRYGA	False	True	243	4.42272
CRYGA	2	209025543	209025788	IPR001064	smart	SM00247	Beta/gamma crystallin	0	29	20	55	121.03	100	100	100	89	170	ENSG00000168582	NM_014617	243	609	0.399015	inf	True	3.77812e-05	4.42272	1	0	4.42272		CRYGA	False	True	243	4.42272
PCDHGA1	5	140711584	140711913	IPR015919	superfamily	SSF49313	Cadherin-like	0	12	138	25261	204.33	100	100	100	445	554	ENSG00000204956	NM_031993	327	4604	0.0710252	inf	True	3.84187e-05	4.41546	1	0	4.41546		PCDHGA1	False	True	327	4.41546
PCDHGA1	5	140711608	140711937	IPR002126	pfscan	PS50268	Cadherin	0	15	138	25261	199.4	100	100	100	453	562	ENSG00000204956	NM_031993	327	4604	0.0710252	inf	True	3.84187e-05	4.41546	1	0	4.41546		PCDHGA1	False	True	327	4.41546
PCDHGA2	5	140719871	140720200	IPR015919	superfamily	SSF49313	Cadherin-like	0	18	138	24368	189.48	100	100	100	445	554	ENSG00000081853	NM_032009	327	4605	0.0710098	inf	True	3.85069e-05	4.41446	1	0	4.41446		PCDHGA2	False	True	327	4.41446
PCDHGA2	5	140719895	140720224	IPR002126	pfscan	PS50268	Cadherin	0	17	138	24368	191.09	100	100	100	453	562	ENSG00000081853	NM_032009	327	4605	0.0710098	inf	True	3.85069e-05	4.41446	1	0	4.41446		PCDHGA2	False	True	327	4.41446
DPYSL4	10	134006223	134015578	IPR006680	pfam	PF01979	Amidohydrolase-related	0	0	21	396	7.45	59.7	38.9	23.9	64	413	ENSG00000151640	NM_006426	1047	2729	0.383657	inf	True	3.85719e-05	4.41373	1	0	4.41373		DPYSL4	False	True	1047	4.41373
C4orf29	4	128910966	128951795		superfamily	SSF53474	alpha/beta-Hydrolases	0	0	18	1237	3.35	17.8	8.6	6.1	90	403	ENSG00000164074	NM_001039717	939	2177	0.431328	inf	True	3.8683e-05	4.41248	1	0	4.41248		C4orf29	False	True	939	4.41248
COL28A1	7	7420297	7561562		pfscan	PS50315	Glycine-rich region profile	0	0	22	4640	5.62	19.2	11.8	9.5	245	772	ENSG00000215018	NM_001037763	1581	4277	0.369652	inf	True	3.89739e-05	4.40923	1	0	4.40923		COL28A1	False	True	1581	4.40923
PCDHGA3	5	140723655	140723993	IPR002126	smart	SM00112	Cadherin	0	207	138	22010	127.59	100	100	100	19	131	ENSG00000254245	NM_032011	336	4771	0.0704255	inf	True	4.19972e-05	4.37678	1	0	4.37678		PCDHGA3	False	True	336	4.37678
PCDHGA1	5	140710627	140710953	IPR015919	superfamily	SSF49313	Cadherin-like	0	466	138	25261	155.09	100	100	100	126	234	ENSG00000204956	NM_031993	324	4604	0.0703736	inf	True	4.2322e-05	4.37343	1	0	4.37343		PCDHGA1	False	True	324	4.37343
PCDHGA1	5	140710651	140710977	IPR002126	pfscan	PS50268	Cadherin	0	466	138	25261	147.44	100	100	100	134	242	ENSG00000204956	NM_031993	324	4604	0.0703736	inf	True	4.2322e-05	4.37343	1	0	4.37343		PCDHGA1	False	True	324	4.37343
PCDHGA2	5	140718914	140719240	IPR015919	superfamily	SSF49313	Cadherin-like	0	36	138	24368	125.84	100	100	100	126	234	ENSG00000081853	NM_032009	324	4605	0.0703583	inf	True	4.24182e-05	4.37245	1	0	4.37245		PCDHGA2	False	True	324	4.37245
PCDHGA2	5	140718938	140719264	IPR002126	pfscan	PS50268	Cadherin	0	35	138	24368	125.83	100	100	100	134	242	ENSG00000081853	NM_032009	324	4605	0.0703583	inf	True	4.24182e-05	4.37245	1	0	4.37245		PCDHGA2	False	True	324	4.37245
FAM132B	2	239072554	239075689	IPR008983	superfamily	SSF49842	Tumour necrosis factor-like domain	0	279	18	866	0.78	20.6	0	0	201	353	ENSG00000178752	NM_001291832	456	1065	0.428169	inf	True	4.27384e-05	4.36918	1	0	4.36918		FAM132B	False	True	456	4.36918
OPN4	10	88416026	88421122	IPR017452	pfscan	PS50262	GPCR, rhodopsin-like, 7TM	0	0	24	1993	20.81	84	74.4	63.8	87	361	ENSG00000122375	NM_033282	822	2401	0.342357	inf	True	4.28311e-05	4.36824	1	0	4.36824		OPN4	False	True	822	4.36824
DDX60L	4	169305898	169343054	IPR027417	superfamily	SSF52540	P-loop containing nucleoside triphosphate hydrolase	0	1393	34	10191	7.71	28.7	20.3	15.9	751	1327	ENSG00000181381	NM_001291510	1728	6754	0.255848	inf	True	4.33001e-05	4.36351	1	0	4.36351		DDX60L	False	True	1728	4.36351
CCDC12	3	46963619	47018195	IPR013169	pfam	PF08315	mRNA splicing factor, Cwf18	0	113	22	139	2.36	18.2	5.7	3.3	23	156	ENSG00000160799	NM_144716	399	1097	0.363719	inf	True	4.78932e-05	4.31973	1	0	4.31973		CCDC12	True	False	399	4.31973
SYT15	10	46962090	46965062	IPR000008	pfam	PF00168	C2 domain	0	0	47	616	26.13	78.4	55.7	44.3	295	382	ENSG00000204176	NM_181519	261	1369	0.19065	inf	True	4.8129e-05	4.31759	1	0	4.31759		SYT15	True	False	261	4.31759
SYT15	10	46965793	46967596	IPR000008	pfscan	PS50004	C2 domain	0	0	47	616	36.84	84.9	58	46.1	161	248	ENSG00000204176	NM_181519	261	1369	0.19065	inf	True	4.8129e-05	4.31759	1	0	4.31759		SYT15	True	False	261	4.31759
HRG	3	186394866	186395405		pfscan	PS50316	Histidine-rich region profile	0	0	32	6465	102.67	100	100	100	258	437	ENSG00000113905	NM_000412	537	2015	0.266501	inf	True	4.92924e-05	4.30722	1	0	4.30722	AD	HRG	False	False	537	4.30722
PCDHGB1	5	140731478	140731813	IPR015919	superfamily	SSF49313	Cadherin-like	0	36	131	19226	59.76	100	100	100	551	662	ENSG00000254221	NM_032095	333	4590	0.072549	inf	True	5.18939e-05	4.28488	1	0	4.28488		PCDHGB1	False	True	333	4.28488
NPY4R	10	47086955	47087749	IPR000276	pfam	PF00001	G protein-coupled receptor, rhodopsin-like	0	0	19	804	302.99	100	100	100	58	322	ENSG00000204174	NM_005972	792	1956	0.404908	inf	True	5.21313e-05	4.2829	1	0	4.2829		NPY4R	False	True	792	4.2829
NPY4R	10	47086955	47087749	IPR000276	pfam	PF00001	G protein-coupled receptor, rhodopsin-like	0	0	19	804	302.99	100	100	100	58	322	ENSG00000204174	NM_005972	792	1956	0.404908	inf	True	5.21313e-05	4.2829	1	0	4.2829		NPY4R	False	True	792	4.2829
NPY4R	10	47086955	47087749	IPR017452	pfscan	PS50262	GPCR, rhodopsin-like, 7TM	0	0	19	804	302.99	100	100	100	58	322	ENSG00000204174	NM_005972	792	1956	0.404908	inf	True	5.21313e-05	4.2829	1	0	4.2829		NPY4R	False	True	792	4.2829
NPY4R	10	47086955	47087749	IPR017452	pfscan	PS50262	GPCR, rhodopsin-like, 7TM	0	0	19	804	302.99	100	100	100	58	322	ENSG00000204174	NM_005972	792	1956	0.404908	inf	True	5.21313e-05	4.2829	1	0	4.2829		NPY4R	False	True	792	4.2829
CRYGA	2	209027934	209028274	IPR001064	smart	SM00247	Beta/gamma crystallin	0	24	20	55	114.42	100	100	100	3	82	ENSG00000168582	NM_014617	237	609	0.389163	inf	True	5.23014e-05	4.28149	1	0	4.28149		CRYGA	False	True	237	4.28149
CRYGA	2	209027934	209028274	IPR001064	smart	SM00247	Beta/gamma crystallin	0	24	20	55	114.42	100	100	100	3	82	ENSG00000168582	NM_014617	237	609	0.389163	inf	True	5.23014e-05	4.28149	1	0	4.28149		CRYGA	False	True	237	4.28149
PCDHGA3	5	140724933	140725262	IPR015919	superfamily	SSF49313	Cadherin-like	0	15	138	22010	226.27	100	100	100	445	554	ENSG00000254245	NM_032011	327	4771	0.0685391	inf	True	5.55545e-05	4.25528	1	0	4.25528		PCDHGA3	False	True	327	4.25528
PCDHGA3	5	140724957	140725286	IPR002126	pfscan	PS50268	Cadherin	0	15	138	22010	219.62	100	100	100	453	562	ENSG00000254245	NM_032011	327	4771	0.0685391	inf	True	5.55545e-05	4.25528	1	0	4.25528		PCDHGA3	False	True	327	4.25528
PPAN-P2RY11	19	10217252	10221035	IPR007109	smart	SM00879	Brix domain	0	0	29	1370	10.29	34.7	22.4	17.9	32	286	ENSG00000243207	NM_001198690	762	2661	0.286359	inf	True	5.63537e-05	4.24908	1	0	4.24908		PPAN-P2RY11	True	False	762	4.24908
PPAN-P2RY11	19	10217252	10221035	IPR007109	smart	SM00879	Brix domain	0	0	29	1370	10.29	34.7	22.4	17.9	32	286	ENSG00000243207	NM_001198690	762	2661	0.286359	inf	True	5.63537e-05	4.24908	1	0	4.24908		PPAN-P2RY11	True	False	762	4.24908
PPAN-P2RY11	19	10217255	10221035	IPR007109	pfam	PF04427	Brix domain	0	0	29	1370	10.29	34.7	22.4	17.9	33	286	ENSG00000243207	NM_001198690	759	2661	0.285231	inf	True	5.89934e-05	4.2292	1	0	4.2292		PPAN-P2RY11	True	False	759	4.2292
PPAN-P2RY11	19	10217255	10221035	IPR007109	pfam	PF04427	Brix domain	0	0	29	1370	10.29	34.7	22.4	17.9	33	286	ENSG00000243207	NM_001198690	759	2661	0.285231	inf	True	5.89934e-05	4.2292	1	0	4.2292		PPAN-P2RY11	True	False	759	4.2292
ACOT4	14	74059051	74062325		superfamily	SSF53474	alpha/beta-Hydrolases	0	0	22	2178	46.1	70.3	56.3	48.7	130	411	ENSG00000177465	NM_152331	843	2362	0.356901	inf	True	6.05499e-05	4.21789	1	0	4.21789		ACOT4	False	True	843	4.21789
PCDHGA3	5	140723976	140724302	IPR015919	superfamily	SSF49313	Cadherin-like	0	595	138	22010	126.05	100	100	100	126	234	ENSG00000254245	NM_032011	324	4771	0.0679103	inf	True	6.09768e-05	4.21484	1	0	4.21484		PCDHGA3	False	True	324	4.21484
PCDHGA3	5	140724000	140724326	IPR002126	pfscan	PS50268	Cadherin	0	595	138	22010	124.01	100	100	100	134	242	ENSG00000254245	NM_032011	324	4771	0.0679103	inf	True	6.09768e-05	4.21484	1	0	4.21484		PCDHGA3	False	True	324	4.21484
MMP1	11	102666021	102668021		superfamily	SSF55486	Metalloproteases ("zincins"), catalytic domain	0	0	36	134	4.92	13	7.4	6.1	106	261	ENSG00000196611	NM_002421	465	1970	0.236041	inf	True	6.17348e-05	4.20947	1	0	4.20947		MMP1	False	True	465	4.20947
PCDHGA1	5	140710954	140711268	IPR015919	superfamily	SSF49313	Cadherin-like	0	112	138	25261	125.32	100	100	100	235	339	ENSG00000204956	NM_031993	312	4604	0.0677672	inf	True	6.22826e-05	4.20563	1	0	4.20563		PCDHGA1	False	True	312	4.20563
PCDHGA1	5	140710978	140711292	IPR002126	pfscan	PS50268	Cadherin	0	112	138	25261	124.67	100	100	100	243	347	ENSG00000204956	NM_031993	312	4604	0.0677672	inf	True	6.22826e-05	4.20563	1	0	4.20563		PCDHGA1	False	True	312	4.20563
PCDHGA1	5	140711269	140711583	IPR015919	superfamily	SSF49313	Cadherin-like	0	10	138	25261	170.04	100	100	100	340	444	ENSG00000204956	NM_031993	312	4604	0.0677672	inf	True	6.22826e-05	4.20563	1	0	4.20563		PCDHGA1	False	True	312	4.20563
PCDHGA1	5	140711293	140711607	IPR002126	pfscan	PS50268	Cadherin	0	10	138	25261	176.93	100	100	100	348	452	ENSG00000204956	NM_031993	312	4604	0.0677672	inf	True	6.22826e-05	4.20563	1	0	4.20563		PCDHGA1	False	True	312	4.20563
PCDHGB1	5	140731148	140731477	IPR015919	superfamily	SSF49313	Cadherin-like	0	59	131	19226	61.19	100	100	100	441	550	ENSG00000254221	NM_032095	327	4590	0.0712418	inf	True	6.24089e-05	4.20475	1	0	4.20475		PCDHGB1	False	True	327	4.20475
PCDHGB1	5	140731172	140731501	IPR002126	pfscan	PS50268	Cadherin	0	58	131	19226	58.76	100	100	100	449	558	ENSG00000254221	NM_032095	327	4590	0.0712418	inf	True	6.24089e-05	4.20475	1	0	4.20475		PCDHGB1	False	True	327	4.20475
PCDHGA2	5	140719241	140719555	IPR015919	superfamily	SSF49313	Cadherin-like	0	33	138	24368	222.98	100	100	100	235	339	ENSG00000081853	NM_032009	312	4605	0.0677524	inf	True	6.24185e-05	4.20469	1	0	4.20469		PCDHGA2	False	True	312	4.20469
PCDHGA2	5	140719265	140719579	IPR002126	pfscan	PS50268	Cadherin	0	33	138	24368	229.63	100	100	100	243	347	ENSG00000081853	NM_032009	312	4605	0.0677524	inf	True	6.24185e-05	4.20469	1	0	4.20469		PCDHGA2	False	True	312	4.20469
PCDHGA2	5	140719556	140719870	IPR015919	superfamily	SSF49313	Cadherin-like	0	25	138	24368	189.27	100	100	100	340	444	ENSG00000081853	NM_032009	312	4605	0.0677524	inf	True	6.24185e-05	4.20469	1	0	4.20469		PCDHGA2	False	True	312	4.20469
PCDHGA2	5	140719580	140719894	IPR002126	pfscan	PS50268	Cadherin	0	26	138	24368	184.66	100	100	100	348	452	ENSG00000081853	NM_032009	312	4605	0.0677524	inf	True	6.24185e-05	4.20469	1	0	4.20469		PCDHGA2	False	True	312	4.20469
FCER2	19	7754214	7755405	IPR001304	pfscan	PS50041	C-type lectin	0	23	43	1153	19.79	87.7	66.5	50.1	170	277	ENSG00000104921	NM_002002	321	1596	0.201128	inf	True	6.40507e-05	4.19348	1	0	4.19348		FCER2	False	True	321	4.19348
CSTL1	20	23421016	23425443	IPR000010	pfam	PF00031	Cystatin domain	0	0	23	2943	3.41	13.3	6.2	5	38	122	ENSG00000125823	NM_138283	252	736	0.342391	inf	True	6.50509e-05	4.18675	1	0	4.18675		CSTL1	False	True	252	4.18675
CCL24	7	75441117	75442964	IPR001811	superfamily	SSF54117	Chemokine interleukin-8-like domain	3	1632	26	1658	20.25	75.7	59.6	49.5	24	119	ENSG00000106178	NM_002991	285	582	0.489691	4.24399	True	6.64365e-05	4.17759	0.999992	-3.57791e-06	4.17759		CCL24	False	True	285	4.17759
TTLL6	17	46867373	46878741		superfamily	SSF56059	Glutathione synthetase ATP-binding domain-like	0	0	36	2867	6.18	32.3	18.3	14.3	163	440	ENSG00000170703	NM_173623	831	3551	0.234019	inf	True	6.78979e-05	4.16814	1	0	4.16814		TTLL6	False	True	831	4.16814
PCDHGA2	5	140720273	140720584	IPR002126	pfscan	PS50268	Cadherin	0	1876	138	24368	103.55	100	100	100	579	682	ENSG00000081853	NM_032009	309	4605	0.067101	inf	True	6.87353e-05	4.16282	1	0	4.16282		PCDHGA2	False	True	309	4.16282
DPYSL4	10	134006235	134015539		superfamily	SSF51556	Metallo-dependent hydrolases	0	0	21	396	7.19	59.5	38.6	23.5	68	400	ENSG00000151640	NM_006426	996	2729	0.364969	inf	True	7.22263e-05	4.1413	1	0	4.1413		DPYSL4	False	True	996	4.1413
ACADL	2	211068166	211085489	IPR009100	superfamily	SSF56645	Acyl-CoA dehydrogenase/oxidase, N-terminal and middle domain	0	16	27	1068	15.37	34.5	26.6	23.2	39	291	ENSG00000115361	NM_001608	756	2543	0.297287	inf	True	7.29476e-05	4.13699	1	0	4.13699		ACADL	False	True	756	4.13699
GALNT18	11	11354274	11470322		superfamily	SSF53448	Nucleotide-diphospho-sugar transferases	0	0	19	4689	3.39	14.9	5.6	4.2	133	461	ENSG00000110328	NM_198516	984	2504	0.392971	inf	True	7.60284e-05	4.11902	1	0	4.11902		GALNT18	False	True	984	4.11902
C1orf87	1	60476098	60505798		superfamily	SSF47473	EF-hand	0	0	26	2488	6.24	18.8	12.3	8.5	180	386	ENSG00000162598	NM_152377	618	2028	0.304734	inf	True	7.86919e-05	4.10407	1	0	4.10407		C1orf87	False	True	618	4.10407
PCDHGA4	5	140736124	140736468	IPR002126	pfscan	PS50268	Cadherin	0	76	127	18774	239.58	100	100	100	453	567	ENSG00000262576	NM_032053	342	4778	0.0715781	inf	True	8.0106e-05	4.09634	1	0	4.09634		PCDHGA4	False	True	342	4.09634
CCL24	7	75441207	75442727	IPR001811	pfam	PF00048	Chemokine interleukin-8-like domain	0	210	26	1658	14.98	70.5	50.9	38.7	30	89	ENSG00000106178	NM_002991	177	582	0.304124	inf	True	8.05069e-05	4.09417	1	0	4.09417		CCL24	False	True	177	4.09417
CCL24	7	75441207	75442727	IPR001811	pfam	PF00048	Chemokine interleukin-8-like domain	0	210	26	1658	14.98	70.5	50.9	38.7	30	89	ENSG00000106178	NM_002991	177	582	0.304124	inf	True	8.05069e-05	4.09417	1	0	4.09417		CCL24	False	True	177	4.09417
PCDHGA3	5	140723682	140723999	IPR002126	pfscan	PS50268	Cadherin	0	207	138	22010	124.8	100	100	100	28	133	ENSG00000254245	NM_032011	315	4771	0.0660239	inf	True	8.06001e-05	4.09366	1	0	4.09366		PCDHGA3	False	True	315	4.09366
MRPL33	2	27997295	28002331	IPR001705	pfam	PF00471	Ribosomal protein L33	0	0	32	178	14.61	24	18.7	15.3	16	60	ENSG00000243147	NM_145330	132	518	0.254826	inf	True	8.17036e-05	4.08776	1	0	4.08776		MRPL33	True	False	132	4.08776
MAPK12	22	50693717	50699860	IPR000719	pfscan	PS50011	Protein kinase domain	0	465	16	1399	10.77	68.9	48.3	36.5	27	311	ENSG00000188130	NM_002969	852	1918	0.444213	inf	True	8.28968e-05	4.08146	1	0	4.08146		MAPK12	False	True	852	4.08146
MAPK12	22	50693717	50699860	IPR000719	pfscan	PS50011	Protein kinase domain	0	465	16	1399	10.77	68.9	48.3	36.5	27	311	ENSG00000188130	NM_002969	852	1918	0.444213	inf	True	8.28968e-05	4.08146	1	0	4.08146		MAPK12	False	True	852	4.08146
MAPK12	22	50693717	50699860	IPR000719	pfscan	PS50011	Protein kinase domain	0	465	16	1399	10.77	68.9	48.3	36.5	27	311	ENSG00000188130	NM_002969	852	1918	0.444213	inf	True	8.28968e-05	4.08146	1	0	4.08146		MAPK12	False	True	852	4.08146
MAPK12	22	50693717	50699860	IPR000719	pfscan	PS50011	Protein kinase domain	0	465	16	1399	10.77	68.9	48.3	36.5	27	311	ENSG00000188130	NM_002969	852	1918	0.444213	inf	True	8.28968e-05	4.08146	1	0	4.08146		MAPK12	False	True	852	4.08146
PCDHGA1	5	140711992	140712297	IPR002126	pfscan	PS50268	Cadherin	0	29	138	25261	75.64	100	100	100	581	682	ENSG00000204956	NM_031993	303	4604	0.0658123	inf	True	8.31591e-05	4.08009	1	0	4.08009		PCDHGA1	False	True	303	4.08009
MUTYH	1	45797982	45798837	IPR003265	pfam	PF00730	HhH-GPD domain	0	10	41	1592	77.07	100	100	100	129	260	ENSG00000132781	NM_012222	393	1929	0.203733	inf	True	8.77846e-05	4.05658	1	0	4.05658		MUTYH	False	True	393	4.05658
OPN4	10	88416968	88421122	IPR000276	pfam	PF00001	G protein-coupled receptor, rhodopsin-like	0	0	24	1993	22.32	82.8	77.1	67	103	361	ENSG00000122375	NM_033282	774	2401	0.322366	inf	True	8.78799e-05	4.05611	1	0	4.05611		OPN4	False	True	774	4.05611
PCDHGA3	5	140724618	140724932	IPR015919	superfamily	SSF49313	Cadherin-like	0	9	138	22010	175.05	100	100	100	340	444	ENSG00000254245	NM_032011	312	4771	0.0653951	inf	True	8.84447e-05	4.05333	1	0	4.05333		PCDHGA3	False	True	312	4.05333
PCDHGA3	5	140724642	140724956	IPR002126	pfscan	PS50268	Cadherin	0	8	138	22010	185.88	100	100	100	348	452	ENSG00000254245	NM_032011	312	4771	0.0653951	inf	True	8.84447e-05	4.05333	1	0	4.05333		PCDHGA3	False	True	312	4.05333
SYT15	10	46965796	46967584	IPR000008	pfam	PF00168	C2 domain	0	0	47	616	36.1	84.7	57.6	45.7	165	247	ENSG00000204176	NM_181519	246	1369	0.179693	inf	True	9.05496e-05	4.04311	1	0	4.04311		SYT15	True	False	246	4.04311
PCDHGA1	5	140710342	140710644	IPR002126	smart	SM00112	Cadherin	0	7	138	25261	178.92	100	100	100	31	131	ENSG00000204956	NM_031993	300	4604	0.0651607	inf	True	9.15585e-05	4.0383	1	0	4.0383		PCDHGA1	False	True	300	4.0383
MAMDC4	9	139750592	139751899	IPR008985	superfamily	SSF49899	ConA-like_lec_gl_sf	0	193	67	961	23.32	100	100	96.3	571	729	ENSG00000177943	NM_206920	474	3658	0.129579	inf	True	9.1594e-05	4.03813	1	0	4.03813		MAMDC4	False	True	474	4.03813
MAMDC4	9	139750595	139751902	IPR000998	smart	SM00137	MAM domain	0	194	67	961	23.27	100	100	96.3	572	730	ENSG00000177943	NM_206920	474	3658	0.129579	inf	True	9.1594e-05	4.03813	1	0	4.03813		MAMDC4	False	True	474	4.03813
FMO2	1	171154853	171173057		superfamily	SSF51905	FAD/NAD(P)-binding domain	0	0	48	5837	10.34	23.7	17.3	14.4	1	227	ENSG00000094963	NM_001460	678	3851	0.176058	inf	True	9.18406e-05	4.03697	1	0	4.03697		FMO2	False	True	678	4.03697
BPIFB6	20	31625446	31631841	IPR001124	smart	SM00329	Lipid-binding serum glycoprotein, C-terminal	0	0	16	4083	42.12	82.9	70.6	61.4	250	450	ENSG00000167104	NM_174897	600	1362	0.440529	inf	True	9.21395e-05	4.03555	1	0	4.03555		BPIFB6	False	True	600	4.03555
PRG3	11	57144329	57147008	IPR001304	pfscan	PS50041	C-type lectin	0	204	19	1262	62.37	92.5	86.7	70	112	224	ENSG00000156575	NM_006093	336	869	0.386651	inf	True	9.25638e-05	4.03356	1	0	4.03356		PRG3	False	True	336	4.03356
PCDHGB1	5	140730833	140731147	IPR015919	superfamily	SSF49313	Cadherin-like	0	134	131	19226	66.75	100	100	100	336	440	ENSG00000254221	NM_032095	312	4590	0.0679739	inf	True	9.88736e-05	4.00492	1	0	4.00492		PCDHGB1	False	True	312	4.00492
PCDHGB1	5	140730857	140731171	IPR002126	pfscan	PS50268	Cadherin	0	135	131	19226	67.26	100	100	100	344	448	ENSG00000254221	NM_032095	312	4590	0.0679739	inf	True	9.88736e-05	4.00492	1	0	4.00492		PCDHGB1	False	True	312	4.00492
ETFDH	4	159601693	159627857		superfamily	SSF51905	FAD/NAD(P)-binding domain	0	0	16	1153	20.74	37.2	27.3	23.8	37	515	ENSG00000171503	NM_004453	1434	3282	0.436929	inf	True	0.000102097	3.99099	1	0	3.99099		ETFDH	False	True	1434	3.99099
PROL1	4	71275484	71275732		pfscan	PS50325	Threonine-rich region profile	0	0	34	248	255.94	100	100	100	147	229	ENSG00000171199	NM_021225	246	1040	0.236538	inf	True	0.000103458	3.98524	1	0	3.98524		PROL1	False	True	246	3.98524
PCDHGA4	5	140736430	140736765	IPR015919	superfamily	SSF49313	Cadherin-like	0	185	127	18774	148.91	100	100	100	555	666	ENSG00000262576	NM_032053	333	4778	0.0696944	inf	True	0.000103622	3.98455	1	0	3.98455		PCDHGA4	False	True	333	3.98455
MAMDC4	9	139751912	139752724	IPR000998	smart	SM00137	MAM domain	0	50	67	961	9.79	76.1	56.5	36.9	734	890	ENSG00000177943	NM_206920	468	3658	0.127939	inf	True	0.000103908	3.98335	1	0	3.98335		MAMDC4	False	True	468	3.98335
MAMDC4	9	139751912	139752724	IPR000998	smart	SM00137	MAM domain	0	50	67	961	9.79	76.1	56.5	36.9	734	890	ENSG00000177943	NM_206920	468	3658	0.127939	inf	True	0.000103908	3.98335	1	0	3.98335		MAMDC4	False	True	468	3.98335
FCER2	19	7754196	7755372	IPR001304	pfam	PF00059	C-type lectin	0	21	43	1153	19.33	87.6	66.1	49.5	181	283	ENSG00000104921	NM_002002	306	1596	0.191729	inf	True	0.000105912	3.97506	1	0	3.97506		FCER2	False	True	306	3.97506
PCDHGB1	5	140730521	140730832	IPR015919	superfamily	SSF49313	Cadherin-like	0	22	131	19226	138.82	100	100	100	232	335	ENSG00000254221	NM_032095	309	4590	0.0673203	inf	True	0.000108383	3.96504	1	0	3.96504		PCDHGB1	False	True	309	3.96504
PCDHGB1	5	140730545	140730856	IPR002126	pfscan	PS50268	Cadherin	0	22	131	19226	134.55	100	100	100	240	343	ENSG00000254221	NM_032095	309	4590	0.0673203	inf	True	0.000108383	3.96504	1	0	3.96504		PCDHGB1	False	True	309	3.96504
MAMDC4	9	139751164	139751902	IPR000998	pfscan	PS50060	MAM domain	0	194	67	961	19.4	100	100	96.2	575	730	ENSG00000177943	NM_206920	465	3658	0.127119	inf	True	0.000110662	3.956	1	0	3.956		MAMDC4	False	True	465	3.956
BPIFB6	20	31619505	31624318	IPR017943	superfamily	SSF55394	Bactericidal permeability-increasing protein, alpha/beta domain	0	0	16	4083	30.41	83.9	73.5	68.1	18	215	ENSG00000167104	NM_174897	591	1362	0.433921	inf	True	0.000111182	3.95396	1	0	3.95396		BPIFB6	False	True	591	3.95396
SHCBP1L	1	182869121	182874766	IPR011050	superfamily	SSF51126	Pectin lyase fold/virulence factor	0	73	23	948	35.82	52.4	44.8	39	401	653	ENSG00000157060	NM_030933	756	2317	0.326284	inf	True	0.000113493	3.94503	1	0	3.94503		SHCBP1L	False	True	756	3.94503
PCDHGB1	5	140729909	140730217	IPR002126	pfscan	PS50268	Cadherin	0	39	131	19226	107.29	100	100	100	28	130	ENSG00000254221	NM_032095	306	4590	0.0666667	inf	True	0.0001188	3.92518	1	0	3.92518		PCDHGB1	False	True	306	3.92518
CCT6B	17	33259518	33281534		superfamily	SSF54849	GroEL-intermediate domain like	0	0	16	5884	9.95	26	18.1	15.6	141	405	ENSG00000132141	NM_006584	792	1838	0.430903	inf	True	0.000121054	3.91702	1	0	3.91702		CCT6B	False	True	792	3.91702
PCDHGB2	5	140741365	140741700	IPR015919	superfamily	SSF49313	Cadherin-like	0	177	120	17487	53.41	100	100	100	555	666	ENSG00000253910	NM_032096	333	4602	0.0723598	inf	True	0.000121771	3.91446	1	0	3.91446		PCDHGB2	False	True	333	3.91446
PCDHGA4	5	140736100	140736429	IPR015919	superfamily	SSF49313	Cadherin-like	0	77	127	18774	234.9	100	100	100	445	554	ENSG00000262576	NM_032053	327	4778	0.0684387	inf	True	0.000122986	3.91015	1	0	3.91015		PCDHGA4	False	True	327	3.91015
BHMT2	5	78365636	78379584	IPR003726	pfscan	PS50970	Homocysteine-binding domain	0	145	16	152	19.19	39	27.8	24.4	11	305	ENSG00000132840	NM_017614	882	2050	0.430244	inf	True	0.000123317	3.90898	1	0	3.90898		BHMT2	False	True	882	3.90898
ABCB5	7	20738096	20778678	IPR011527	pfscan	PS50929	ABC transporter type 1, transmembrane domain	0	2605	56	6962	5.56	17.6	11.1	8.4	693	980	ENSG00000004846	NM_178559	861	5811	0.148167	inf	True	0.000125847	3.90016	1	0	3.90016		ABCB5	False	True	861	3.90016
SLC22A10	11	63059051	63069999	IPR011701	pfam	PF07690	Major facilitator superfamily	7	227	47	11751	18.77	38	30.2	26.1	148	423	ENSG00000184999	NM_001039752	825	2026	0.407206	2.7341	True	0.000126123	3.89921	0.99997	-1.29704e-05	3.89921		SLC22A10	False	True	825	3.89921
CRYGD	2	208986412	208986657	IPR001064	pfam	PF00030	Beta/gamma crystallin	0	9	18	62	113.42	100	100	100	89	170	ENSG00000118231	NM_006891	243	619	0.392569	inf	True	0.00012675	3.89705	1	0	3.89705		CRYGD	False	True	243	3.89705
CRYGD	2	208986412	208986657	IPR001064	pfam	PF00030	Beta/gamma crystallin	0	9	18	62	113.42	100	100	100	89	170	ENSG00000118231	NM_006891	243	619	0.392569	inf	True	0.00012675	3.89705	1	0	3.89705		CRYGD	False	True	243	3.89705
CRYGD	2	208986412	208986657	IPR001064	smart	SM00247	Beta/gamma crystallin	0	9	18	62	113.42	100	100	100	89	170	ENSG00000118231	NM_006891	243	619	0.392569	inf	True	0.00012675	3.89705	1	0	3.89705		CRYGD	False	True	243	3.89705
CRYGD	2	208986412	208986657	IPR001064	smart	SM00247	Beta/gamma crystallin	0	9	18	62	113.42	100	100	100	89	170	ENSG00000118231	NM_006891	243	619	0.392569	inf	True	0.00012675	3.89705	1	0	3.89705		CRYGD	False	True	243	3.89705
MAMDC4	9	139751170	139751899	IPR000998	pfam	PF00629	MAM domain	0	102	67	961	19.3	100	100	96.2	577	729	ENSG00000177943	NM_206920	456	3658	0.124658	inf	True	0.000133629	3.8741	1	0	3.8741		MAMDC4	False	True	456	3.8741
PCDHGA4	5	140735143	140735469	IPR015919	superfamily	SSF49313	Cadherin-like	0	646	127	18774	61.06	100	100	100	126	234	ENSG00000262576	NM_032053	324	4778	0.0678108	inf	True	0.000133973	3.87298	1	0	3.87298		PCDHGA4	False	True	324	3.87298
PCDHGA4	5	140735167	140735493	IPR002126	pfscan	PS50268	Cadherin	0	645	127	18774	57.47	100	100	100	134	242	ENSG00000262576	NM_032053	324	4778	0.0678108	inf	True	0.000133973	3.87298	1	0	3.87298		PCDHGA4	False	True	324	3.87298
PPAN	19	10217243	10221053	IPR007109	pfscan	PS50833	Brix domain	4	37	29	1370	10.29	34.7	22.4	18	29	292	ENSG00000130810	NM_020230	789	1657	0.476162	3.45217	True	0.000138922	3.85723	0.999978	-9.70229e-06	3.85723		PPAN	True	False	789	3.85723
PPAN	19	10217243	10221053	IPR007109	pfscan	PS50833	Brix domain	4	37	29	1370	10.29	34.7	22.4	18	29	292	ENSG00000130810	NM_020230	789	1657	0.476162	3.45217	True	0.000138922	3.85723	0.999978	-9.70229e-06	3.85723		PPAN	True	False	789	3.85723
TMPRSS5	11	113560502	113565333	IPR001254	pfam	PF00089	Serine proteases, trypsin domain	0	1001	24	1315	2.48	51.6	16.3	3.9	218	448	ENSG00000166682	NM_030770	690	2232	0.30914	inf	True	0.000139754	3.85464	1	0	3.85464		TMPRSS5	False	True	690	3.85464
CAPN11	6	44137035	44144665		superfamily	SSF54001	Cysteine proteinases	0	0	18	3492	14.26	54.3	41.7	28.4	36	389	ENSG00000137225	NM_007058	1059	2728	0.388196	inf	True	0.000144217	3.84098	1	0	3.84098		CAPN11	False	True	1059	3.84098
PCDHGA2	5	140718626	140718913	IPR015919	superfamily	SSF49313	Cadherin-like	0	68	138	24368	98.34	100	100	100	30	125	ENSG00000081853	NM_032009	285	4605	0.0618893	inf	True	0.000148275	3.82893	1	0	3.82893		PCDHGA2	False	True	285	3.82893
PCDHGA2	5	140719907	140720194	IPR002126	pfam	PF00028	Cadherin	0	17	138	24368	191.91	100	100	100	457	552	ENSG00000081853	NM_032009	285	4605	0.0618893	inf	True	0.000148275	3.82893	1	0	3.82893		PCDHGA2	False	True	285	3.82893
FUT11	10	75532305	75533421	IPR001503	pfam	PF00852	Glycosyl transferase family 10	0	0	15	167	44.2	100	90.7	70.3	72	394	ENSG00000196968	NM_173540	966	2175	0.444138	inf	True	0.000149453	3.82549	1	0	3.82549		FUT11	False	True	966	3.82549
PCDHGB2	5	140740078	140740404	IPR015919	superfamily	SSF49313	Cadherin-like	0	7	120	17487	144.8	100	100	100	126	234	ENSG00000253910	NM_032096	324	4602	0.0704042	inf	True	0.000156783	3.8047	1	0	3.8047		PCDHGB2	False	True	324	3.8047
PCDHGB2	5	140740102	140740428	IPR002126	pfscan	PS50268	Cadherin	0	7	120	17487	137.39	100	100	100	134	242	ENSG00000253910	NM_032096	324	4602	0.0704042	inf	True	0.000156783	3.8047	1	0	3.8047		PCDHGB2	False	True	324	3.8047
PPAN-P2RY11	19	10224425	10225120	IPR000276	pfam	PF00001	G protein-coupled receptor, rhodopsin-like	0	0	29	1370	10.3	35.5	23	18.4	466	697	ENSG00000243207	NM_001198690	693	2661	0.260428	inf	True	0.000158645	3.79957	1	0	3.79957		PPAN-P2RY11	True	False	693	3.79957
PPAN-P2RY11	19	10224425	10225120	IPR000276	pfam	PF00001	G protein-coupled receptor, rhodopsin-like	0	0	29	1370	10.3	35.5	23	18.4	466	697	ENSG00000243207	NM_001198690	693	2661	0.260428	inf	True	0.000158645	3.79957	1	0	3.79957		PPAN-P2RY11	True	False	693	3.79957
PPAN-P2RY11	19	10224425	10225120	IPR000276	pfam	PF00001	G protein-coupled receptor, rhodopsin-like	0	0	29	1370	10.3	35.5	23	18.4	466	697	ENSG00000243207	NM_001198690	693	2661	0.260428	inf	True	0.000158645	3.79957	1	0	3.79957		PPAN-P2RY11	True	False	693	3.79957
PCDHGA1	5	140710342	140710626	IPR015919	superfamily	SSF49313	Cadherin-like	0	7	138	25261	175.14	100	100	100	31	125	ENSG00000204956	NM_031993	282	4604	0.0612511	inf	True	0.000162864	3.78818	1	0	3.78818		PCDHGA1	False	True	282	3.78818
PCDHGA5	5	140745560	140745895	IPR015919	superfamily	SSF49313	Cadherin-like	0	14	116	15087	191.69	100	100	100	555	666	ENSG00000253485	NM_032054	333	4602	0.0723598	inf	True	0.000164447	3.78397	1	0	3.78397		PCDHGA5	False	True	333	3.78397
CRYGD	2	208988842	208989191	IPR001064	smart	SM00247	Beta/gamma crystallin	0	52	18	62	11.92	100	96.8	53.6	3	82	ENSG00000118231	NM_006891	237	619	0.382876	inf	True	0.000168542	3.77329	1	0	3.77329		CRYGD	False	True	237	3.77329
CRYGD	2	208988842	208989191	IPR001064	smart	SM00247	Beta/gamma crystallin	0	52	18	62	11.92	100	96.8	53.6	3	82	ENSG00000118231	NM_006891	237	619	0.382876	inf	True	0.000168542	3.77329	1	0	3.77329		CRYGD	False	True	237	3.77329
P2RX5	17	3585201	3599299	IPR001429	tigrfam	TIGR00863	P2X purinoreceptor	2	1582	23	1710	7.03	24.4	13.2	10.3	1	351	ENSG00000083454	NM_175080	1050	2309	0.454742	5.22954	True	0.00017157	3.76556	0.999982	-7.6664e-06	3.76556		P2RX5	False	True	1050	3.76556
P2RX5	17	3585201	3599299	IPR001429	tigrfam	TIGR00863	P2X purinoreceptor	2	1582	23	1710	7.03	24.4	13.2	10.3	1	351	ENSG00000083454	NM_175080	1050	2309	0.454742	5.22954	True	0.00017157	3.76556	0.999982	-7.6664e-06	3.76556		P2RX5	False	True	1050	3.76556
LRTM1	3	54958665	54959024		pfscan	PS50319	Leucine-rich region profile	0	0	30	252	99.52	100	100	100	76	195	ENSG00000144771	NM_020678	357	1423	0.250878	inf	True	0.000172413	3.76343	1	0	3.76343		LRTM1	False	True	357	3.76343
PPAN-P2RY11	19	10217336	10221044	IPR004154	superfamily	SSF52954	Anticodon-binding	0	0	29	1370	10.29	34.7	22.4	18	60	289	ENSG00000243207	NM_001198690	687	2661	0.258174	inf	True	0.000173287	3.76123	1	0	3.76123		PPAN-P2RY11	True	False	687	3.76123
PPAN-P2RY11	19	10217336	10221044	IPR004154	superfamily	SSF52954	Anticodon-binding	0	0	29	1370	10.29	34.7	22.4	18	60	289	ENSG00000243207	NM_001198690	687	2661	0.258174	inf	True	0.000173287	3.76123	1	0	3.76123		PPAN-P2RY11	True	False	687	3.76123
OVCH2	11	7721847	7726213	IPR009003	superfamily	SSF50494	Peptidase S1, PA clan	0	847	14	7110	15.66	69.8	59.3	45.3	33	299	ENSG00000183378	NM_198185	798	1730	0.461272	inf	True	0.000173451	3.76082	1	0	3.76082		OVCH2	False	True	798	3.76082
PCDHGB1	5	140731547	140731840	IPR002126	pfscan	PS50268	Cadherin	0	33	131	19226	67.23	100	100	100	574	671	ENSG00000254221	NM_032095	291	4590	0.0633987	inf	True	0.00018779	3.72633	1	0	3.72633		PCDHGB1	False	True	291	3.72633
PCDHGA4	5	140735470	140735784	IPR015919	superfamily	SSF49313	Cadherin-like	0	47	127	18774	42.65	100	100	100	235	339	ENSG00000262576	NM_032053	312	4778	0.0652993	inf	True	0.000188546	3.72458	1	0	3.72458		PCDHGA4	False	True	312	3.72458
PCDHGA4	5	140735494	140735808	IPR002126	pfscan	PS50268	Cadherin	0	48	127	18774	40.88	100	100	100	243	347	ENSG00000262576	NM_032053	312	4778	0.0652993	inf	True	0.000188546	3.72458	1	0	3.72458		PCDHGA4	False	True	312	3.72458
PCDHGA5	5	140745230	140745559	IPR015919	superfamily	SSF49313	Cadherin-like	0	252	116	15087	291.73	100	100	100	445	554	ENSG00000253485	NM_032054	327	4602	0.0710561	inf	True	0.000193545	3.71322	1	0	3.71322		PCDHGA5	False	True	327	3.71322
PCDHGA5	5	140745254	140745583	IPR002126	pfscan	PS50268	Cadherin	0	249	116	15087	283.62	100	100	100	453	562	ENSG00000253485	NM_032054	327	4602	0.0710561	inf	True	0.000193545	3.71322	1	0	3.71322		PCDHGA5	False	True	327	3.71322
ABCB5	7	20738096	20778639	IPR001140	pfam	PF00664	ABC_transptr_TM_dom	0	1567	56	6962	5.54	17.5	11	8.3	693	967	ENSG00000004846	NM_178559	822	5811	0.141456	inf	True	0.000195302	3.70929	1	0	3.70929		ABCB5	False	True	822	3.70929
PCDHGA1	5	140710669	140710947	IPR002126	pfam	PF00028	Cadherin	0	466	138	25261	143.08	100	100	100	140	232	ENSG00000204956	NM_031993	276	4604	0.0599479	inf	True	0.000197227	3.70503	1	0	3.70503		PCDHGA1	False	True	276	3.70503
PCDHGA1	5	140711620	140711898	IPR002126	pfam	PF00028	Cadherin	0	12	138	25261	204.58	100	100	100	457	549	ENSG00000204956	NM_031993	276	4604	0.0599479	inf	True	0.000197227	3.70503	1	0	3.70503		PCDHGA1	False	True	276	3.70503
PCDHGA2	5	140718959	140719237	IPR002126	pfam	PF00028	Cadherin	0	35	138	24368	123.97	100	100	100	141	233	ENSG00000081853	NM_032009	276	4605	0.0599349	inf	True	0.000197605	3.7042	1	0	3.7042		PCDHGA2	False	True	276	3.7042
SMTNL1	11	57310245	57311210		pfscan	PS50313	Glutamic acid-rich region profile	0	0	15	1989	42.26	100	100	99.8	62	300	ENSG00000214872	NM_001105565	714	1649	0.43299	inf	True	0.00020131	3.69614	1	0	3.69614		SMTNL1	False	True	714	3.69614
TRIM5	11	5686042	5687238	IPR001870	pfscan	PS50188	B30.2/SPRY domain	0	205	38	43411	158.6	100	100	100	281	493	ENSG00000132256	NM_033093	636	3170	0.200631	inf	True	0.000201558	3.6956	1	0	3.6956		TRIM5	False	True	636	3.6956
PCDHGA3	5	140723688	140723975	IPR015919	superfamily	SSF49313	Cadherin-like	0	207	138	22010	124.12	100	100	100	30	125	ENSG00000254245	NM_032011	285	4771	0.0597359	inf	True	0.00020346	3.69152	1	0	3.69152		PCDHGA3	False	True	285	3.69152
PCDHGA3	5	140724969	140725256	IPR002126	pfam	PF00028	Cadherin	0	15	138	22010	222.59	100	100	100	457	552	ENSG00000254245	NM_032011	285	4771	0.0597359	inf	True	0.00020346	3.69152	1	0	3.69152		PCDHGA3	False	True	285	3.69152
PCDHGA4	5	140736502	140736813	IPR002126	pfscan	PS50268	Cadherin	0	181	127	18774	115.34	100	100	100	579	682	ENSG00000262576	NM_032053	309	4778	0.0646714	inf	True	0.000205331	3.68755	1	0	3.68755		PCDHGA4	False	True	309	3.68755
GPR151	5	145894633	145895661		superfamily	SSF81321	Family A G protein-coupled receptor-like	0	0	21	1980	99.49	100	100	100	6	348	ENSG00000173250	NM_194251	1026	3088	0.332254	inf	True	0.000207414	3.68316	1	0	3.68316		GPR151	False	True	1026	3.68316
PCDHGA1	5	140710990	140711265	IPR002126	pfam	PF00028	Cadherin	0	112	138	25261	124.74	100	100	100	247	338	ENSG00000204956	NM_031993	273	4604	0.0592963	inf	True	0.000217018	3.6635	1	0	3.6635		PCDHGA1	False	True	273	3.6635
PCDHGA2	5	140719277	140719552	IPR002126	pfam	PF00028	Cadherin	0	33	138	24368	233.49	100	100	100	247	338	ENSG00000081853	NM_032009	273	4605	0.0592834	inf	True	0.000217428	3.66268	1	0	3.66268		PCDHGA2	False	True	273	3.66268
COPB1	11	14496134	14520408	IPR002553	pfam	PF01602	Clathrin/coatomer adaptor, adaptin-like, N-terminal	0	21	14	51	20.86	41.8	32.8	27.9	23	548	ENSG00000129083	NM_016451	1575	3481	0.452456	inf	True	0.000217703	3.66214	1	0	3.66214		COPB1	True	False	1575	3.66214
PCDHGB2	5	140740405	140740719	IPR015919	superfamily	SSF49313	Cadherin-like	0	8	120	17487	89.68	100	100	100	235	339	ENSG00000253910	NM_032096	312	4602	0.0677966	inf	True	0.000219423	3.65872	1	0	3.65872		PCDHGB2	False	True	312	3.65872
PCDHGB2	5	140740429	140740743	IPR002126	pfscan	PS50268	Cadherin	0	11	120	17487	91.61	100	100	100	243	347	ENSG00000253910	NM_032096	312	4602	0.0677966	inf	True	0.000219423	3.65872	1	0	3.65872		PCDHGB2	False	True	312	3.65872
PCDHGB2	5	140740720	140741034	IPR015919	superfamily	SSF49313	Cadherin-like	0	11	120	17487	145.48	100	100	100	340	444	ENSG00000253910	NM_032096	312	4602	0.0677966	inf	True	0.000219423	3.65872	1	0	3.65872		PCDHGB2	False	True	312	3.65872
PCDHGB2	5	140740744	140741058	IPR002126	pfscan	PS50268	Cadherin	0	8	120	17487	151.78	100	100	100	348	452	ENSG00000253910	NM_032096	312	4602	0.0677966	inf	True	0.000219423	3.65872	1	0	3.65872		PCDHGB2	False	True	312	3.65872
FMO1	1	171227236	171250062	IPR023753	pfam	PF07992	FAD/NAD(P)-binding domain	0	55	20	505	11.22	27.1	20	17	4	255	ENSG00000010932	NM_002021	753	2192	0.343522	inf	True	0.000221006	3.6556	1	0	3.6556		FMO1	False	True	753	3.6556
PCDHGB1	5	140729906	140730193	IPR015919	superfamily	SSF49313	Cadherin-like	0	28	131	19226	100.9	100	100	100	27	122	ENSG00000254221	NM_032095	285	4590	0.0620915	inf	True	0.000225435	3.64698	1	0	3.64698		PCDHGB1	False	True	285	3.64698
PCDHGB1	5	140731184	140731471	IPR002126	pfam	PF00028	Cadherin	0	58	131	19226	58.3	100	100	100	453	548	ENSG00000254221	NM_032095	285	4590	0.0620915	inf	True	0.000225435	3.64698	1	0	3.64698		PCDHGB1	False	True	285	3.64698
DRD5	4	9783741	9784850		superfamily	SSF81321	Family A G protein-coupled receptor-like	0	0	13	311	54.16	100	100	96.5	30	399	ENSG00000169676	NM_000798	1107	2330	0.475107	inf	True	0.000229571	3.63908	1	0	3.63908		DRD5	False	True	1107	3.63908
ARPC4-TTLL3	3	9834806	9854629	IPR008384	pfam	PF05856	Actin-related protein 2/3 complex subunit 4	1	1142	76	3882	8.87	36.4	21	15.1	1	111	ENSG00000250151	NM_001198793	330	2466	0.13382	10.1703	True	0.000230911	3.63656	0.999982	-7.87063e-06	3.63656		ARPC4-TTLL3	False	True	330	3.63656
SAMHD1	20	35521455	35569489		superfamily	SSF109604	HD-domain/PDEase-like	0	0	23	51	11.75	27.5	18.8	15.5	101	587	ENSG00000101347	NM_015474	1458	4784	0.304766	inf	True	0.000233892	3.63099	1	0	3.63099	AD	SAMHD1	False	False	1458	3.63099
MYH1	17	10404685	10408282		ncoils	ncoils	0	0	0	49	649	19.51	33.4	23.2	20.1	846	1160	ENSG00000109061	NM_005963	942	6024	0.156375	inf	True	0.000240622	3.61866	1	0	3.61866		MYH1	False	True	942	3.61866
HNRNPCL1	1	12907474	12907605		ncoils	ncoils	0	0	0	67	1987	382.36	100	100	100	180	223	ENSG00000179172	NM_001013631	129	1108	0.116426	inf	True	0.000250194	3.60172	1	0	3.60172		HNRNPCL1	False	True	129	3.60172
JMJD8	16	732806	734259		superfamily	SSF51197	Clavaminate synthase-like	0	0	19	235	16.08	93.9	60.6	41.8	42	282	ENSG00000161999	NM_001005920	720	2038	0.353288	inf	True	0.000253229	3.59649	1	0	3.59649		JMJD8	False	True	720	3.59649
DMGDH	5	78301177	78328631		superfamily	SSF103025	Folate-binding domain	0	0	24	5670	11.88	31	18.6	14.9	466	768	ENSG00000132837	NM_013391	906	3106	0.291693	inf	True	0.000254278	3.59469	1	0	3.59469		DMGDH	False	True	906	3.59469
FGGY	1	59787252	60019797	IPR018484	pfam	PF00370	Carbohydrate kinase, FGGY, N-terminal	3	2010	33	2177	0.94	8.8	1.7	1.3	11	267	ENSG00000172456	NM_018291	768	2052	0.374269	4.11696	True	0.000262891	3.58023	0.99996	-1.73801e-05	3.58023		FGGY	False	True	768	3.58023
PPAN	19	10217252	10221035	IPR007109	smart	SM00879	Brix domain	4	35	29	1370	10.29	34.7	22.4	17.9	32	286	ENSG00000130810	NM_020230	762	1657	0.459867	3.33404	True	0.000263145	3.57981	0.999955	-1.95479e-05	3.57981		PPAN	True	False	762	3.57981
PPAN	19	10217252	10221035	IPR007109	smart	SM00879	Brix domain	4	35	29	1370	10.29	34.7	22.4	17.9	32	286	ENSG00000130810	NM_020230	762	1657	0.459867	3.33404	True	0.000263145	3.57981	0.999955	-1.95479e-05	3.57981		PPAN	True	False	762	3.57981
PCDHGA4	5	140734840	140735142	IPR015919	superfamily	SSF49313	Cadherin-like	0	59	127	18774	76.46	100	100	100	25	125	ENSG00000262576	NM_032053	300	4778	0.0627878	inf	True	0.000265106	3.57658	1	0	3.57658		PCDHGA4	False	True	300	3.57658
FMO2	1	171154862	171168618	IPR023753	pfam	PF07992	FAD/NAD(P)-binding domain	0	4223	48	5837	11.86	23.9	18.4	15.3	4	206	ENSG00000094963	NM_001460	606	3851	0.157362	inf	True	0.000269635	3.56922	1	0	3.56922		FMO2	False	True	606	3.56922
DPYS	8	105436528	105478965		superfamily	SSF51556	Metallo-dependent hydrolases	0	0	13	1746	7.52	19.5	12.4	10.4	62	394	ENSG00000147647	NM_001385	996	2127	0.468265	inf	True	0.000271667	3.56596	1	0	3.56596		DPYS	False	True	996	3.56596
CAPN9	1	230921749	230937336		superfamily	SSF47473	EF-hand	0	0	32	4039	15.93	49	34.6	27.7	502	689	ENSG00000135773	NM_016452	561	2484	0.225845	inf	True	0.000277004	3.55751	1	0	3.55751		CAPN9	False	True	561	3.55751
PPAN	19	10217255	10221035	IPR007109	pfam	PF04427	Brix domain	4	35	29	1370	10.29	34.7	22.4	17.9	33	286	ENSG00000130810	NM_020230	759	1657	0.458057	3.32091	True	0.000282027	3.54971	0.999951	-2.10948e-05	3.54971		PPAN	True	False	759	3.54971
PPAN	19	10217255	10221035	IPR007109	pfam	PF04427	Brix domain	4	35	29	1370	10.29	34.7	22.4	17.9	33	286	ENSG00000130810	NM_020230	759	1657	0.458057	3.32091	True	0.000282027	3.54971	0.999951	-2.10948e-05	3.54971		PPAN	True	False	759	3.54971
PCDHGB2	5	140739796	140740101	IPR002126	pfscan	PS50268	Cadherin	0	279	120	17487	155.63	100	100	100	32	133	ENSG00000253910	NM_032096	303	4602	0.0658409	inf	True	0.000282163	3.5495	1	0	3.5495		PCDHGB2	False	True	303	3.5495
PCDHGA1	5	140711311	140711577	IPR002126	pfam	PF00028	Cadherin	0	10	138	25261	176.51	100	100	100	354	442	ENSG00000204956	NM_031993	264	4604	0.0573414	inf	True	0.000289008	3.53909	1	0	3.53909		PCDHGA1	False	True	264	3.53909
PCDHGA5	5	140744600	140744914	IPR015919	superfamily	SSF49313	Cadherin-like	0	26	116	15087	115.49	100	100	100	235	339	ENSG00000253485	NM_032054	312	4602	0.0677966	inf	True	0.000290562	3.53676	1	0	3.53676		PCDHGA5	False	True	312	3.53676
PCDHGA5	5	140744624	140744938	IPR002126	pfscan	PS50268	Cadherin	0	25	116	15087	112.64	100	100	100	243	347	ENSG00000253485	NM_032054	312	4602	0.0677966	inf	True	0.000290562	3.53676	1	0	3.53676		PCDHGA5	False	True	312	3.53676
PCDHGA5	5	140744915	140745229	IPR015919	superfamily	SSF49313	Cadherin-like	0	131	116	15087	187.89	100	100	100	340	444	ENSG00000253485	NM_032054	312	4602	0.0677966	inf	True	0.000290562	3.53676	1	0	3.53676		PCDHGA5	False	True	312	3.53676
PCDHGA5	5	140744939	140745253	IPR002126	pfscan	PS50268	Cadherin	0	134	116	15087	205.66	100	100	100	348	452	ENSG00000253485	NM_032054	312	4602	0.0677966	inf	True	0.000290562	3.53676	1	0	3.53676		PCDHGA5	False	True	312	3.53676
PCDHGA5	5	140745632	140745946	IPR002126	pfscan	PS50268	Cadherin	0	11	116	15087	199.9	100	100	100	579	683	ENSG00000253485	NM_032054	312	4602	0.0677966	inf	True	0.000290562	3.53676	1	0	3.53676		PCDHGA5	False	True	312	3.53676
TRIM5	11	5686042	5687211	IPR008985	superfamily	SSF49899	ConA-like_lec_gl_sf	0	205	38	43411	158.54	100	100	100	290	493	ENSG00000132256	NM_033093	609	3170	0.192114	inf	True	0.000301517	3.52069	1	0	3.52069		TRIM5	False	True	609	3.52069
EFCAB13	17	45452284	45471437		superfamily	SSF47473	EF-hand	0	0	67	5163	6.26	19.2	14.2	11.5	442	591	ENSG00000178852	NM_152347	447	3931	0.113712	inf	True	0.000307278	3.51247	1	0	3.51247		EFCAB13	False	True	447	3.51247
HPCA	1	33354500	33359439		superfamily	SSF47473	EF-hand	0	0	17	124	6.89	29.2	19	12.9	1	186	ENSG00000121905	NM_002143	555	1468	0.378065	inf	True	0.000311645	3.50634	1	0	3.50634		HPCA	False	True	555	3.50634
GCKR	2	27720126	27728668		superfamily	SSF53697	SIS domain	0	0	19	1358	32.74	67.7	55	46.1	26	278	ENSG00000084734	NM_001486	756	2186	0.345837	inf	True	0.000314798	3.50197	1	0	3.50197		GCKR	False	True	756	3.50197
PCDHGA2	5	140719601	140719864	IPR002126	pfam	PF00028	Cadherin	0	21	138	24368	184.1	100	100	100	355	442	ENSG00000081853	NM_032009	261	4605	0.0566775	inf	True	0.000318497	3.49689	1	0	3.49689		PCDHGA2	False	True	261	3.49689
S1PR5	19	10624647	10625672		superfamily	SSF81321	Family A G protein-coupled receptor-like	0	0	14	282	7.33	88.7	71	24.2	6	347	ENSG00000180739	NM_030760	1023	2341	0.436993	inf	True	0.000321511	3.4928	1	0	3.4928		S1PR5	False	True	1023	3.4928
PCDHGB3	5	140750019	140750354	IPR002126	smart	SM00112	Cadherin	0	95	110	14621	231.78	100	100	100	20	131	ENSG00000262209	NM_032097	333	4727	0.0704464	inf	True	0.000323735	3.48981	1	0	3.48981		PCDHGB3	False	True	333	3.48981
PCDHGB3	5	140751624	140751959	IPR015919	superfamily	SSF49313	Cadherin-like	0	175	110	14621	62.32	100	100	100	555	666	ENSG00000262209	NM_032097	333	4727	0.0704464	inf	True	0.000323735	3.48981	1	0	3.48981		PCDHGB3	False	True	333	3.48981
LCE5A	1	152484014	152484214		seg	Seg	0	0	0	29	1888	82.61	100	100	100	2	68	ENSG00000186207	NM_178438	198	819	0.241758	inf	True	0.000326906	3.48558	1	0	3.48558		LCE5A	False	True	198	3.48558
GCKR	2	27728672	27745347		superfamily	SSF53697	SIS domain	0	0	19	1358	17.38	31.4	23.1	21.7	280	531	ENSG00000084734	NM_001486	753	2186	0.344465	inf	True	0.000327585	3.48468	1	0	3.48468		GCKR	False	True	753	3.48468
STAP2	19	4329969	4338723		superfamily	SSF50729	PH domain-like	0	0	25	1502	7.05	36.7	20.6	16	10	148	ENSG00000178078	NM_017720	414	1508	0.274536	inf	True	0.000327642	3.4846	1	0	3.4846		STAP2	False	True	414	3.4846
MIB2	1	1562691	1564644	IPR020683	pfscan	PS50297	Ankyrin repeat-containing domain	0	166	24	3026	7.57	69.7	52.2	30.1	579	893	ENSG00000197530	NM_080875	942	3321	0.28365	inf	True	0.000333437	3.47699	1	0	3.47699		MIB2	False	True	942	3.47699
PCDHGB2	5	140739778	140740077	IPR015919	superfamily	SSF49313	Cadherin-like	0	878	120	17487	148.44	100	100	100	26	125	ENSG00000253910	NM_032096	297	4602	0.0645372	inf	True	0.000333568	3.47682	1	0	3.47682		PCDHGB2	False	True	297	3.47682
ATP12A	13	25263418	25266641	IPR008250	pfam	PF00122	P-type ATPase, A domain	0	44	44	624	64.12	81.7	74.7	66.4	151	387	ENSG00000075673	NM_001676	708	4258	0.166275	inf	True	0.000334964	3.475	1	0	3.475		ATP12A	False	True	708	3.475
DUS2	16	68071960	68108029		superfamily	SSF51395	FMN-linked oxidoreductases	0	0	17	668	10.34	28.9	20.3	16.7	12	301	ENSG00000167264	NM_017803	867	2310	0.375325	inf	True	0.000335833	3.47388	1	0	3.47388		DUS2	False	True	867	3.47388
ZACN	17	74077644	74078686	IPR006029	superfamily	SSF90112	Neurotransmitter-gated ion-channel transmembrane domain	0	884	17	2920	45.54	100	100	97.6	230	397	ENSG00000186919	NM_180990	501	1335	0.375281	inf	True	0.000336234	3.47336	1	0	3.47336		ZACN	False	True	501	3.47336
GALNT11	7	151797975	151814373		superfamily	SSF53448	Nucleotide-diphospho-sugar transferases	0	0	18	314	19.97	39.8	30.9	26.5	130	455	ENSG00000178234	NM_022087	975	2727	0.357536	inf	True	0.000347761	3.45872	1	0	3.45872		GALNT11	False	True	975	3.45872
PCDHGA1	5	140711671	140711931	IPR002126	smart	SM00112	Cadherin	0	14	138	25261	193.72	100	100	100	474	560	ENSG00000204956	NM_031993	258	4604	0.0560382	inf	True	0.00034971	3.45629	1	0	3.45629		PCDHGA1	False	True	258	3.45629
PCDHGA2	5	140719958	140720218	IPR002126	smart	SM00112	Cadherin	0	14	138	24368	192.53	100	100	100	474	560	ENSG00000081853	NM_032009	258	4605	0.0560261	inf	True	0.000350333	3.45552	1	0	3.45552		PCDHGA2	False	True	258	3.45552
RMDN2	2	38202409	38231326		superfamily	SSF48452	TPR-like	0	0	30	640	6.3	24.3	12.6	10	406	560	ENSG00000115841	NM_144713	462	1985	0.232746	inf	True	0.000353331	3.45182	1	0	3.45182		RMDN2	False	True	462	3.45182
DCDC2B	1	32677398	32678370		superfamily	SSF89837	Doublecortin (DC)	0	0	28	141	46.51	100	100	100	119	230	ENSG00000222046	NM_001099434	333	1349	0.24685	inf	True	0.000357017	3.44731	1	0	3.44731		DCDC2B	False	True	333	3.44731
KATNAL2	18	44593392	44627313	IPR027417	superfamily	SSF52540	P-loop containing nucleoside triphosphate hydrolase	0	45	23	9380	4.82	20.8	13.2	10.7	171	446	ENSG00000167216	NM_031303	825	2833	0.291211	inf	True	0.000364665	3.43811	1	0	3.43811		KATNAL2	False	True	825	3.43811
GPR78	4	8582773	8588880	IPR017452	pfscan	PS50262	GPCR, rhodopsin-like, 7TM	0	799	12	4573	4.15	41.4	20.5	12.6	22	294	ENSG00000155269	NM_080819	816	1694	0.4817	inf	True	0.000375814	3.42503	1	0	3.42503		GPR78	False	True	816	3.42503
LCE5A	1	152484155	152484352		pfscan	PS50324	Serine-rich region profile	0	0	29	1888	48.09	100	100	100	49	114	ENSG00000186207	NM_178438	195	819	0.238095	inf	True	0.000375941	3.42488	1	0	3.42488		LCE5A	False	True	195	3.42488
MYH13	17	10213040	10231332		pfscan	PS50313	Glutamic acid-rich region profile	0	0	17	4835	3.15	16.8	6.2	4.9	848	1588	ENSG00000006788	NM_003802	2220	5992	0.370494	inf	True	0.000382823	3.417	1	0	3.417		MYH13	False	True	2220	3.417
PCDHGA1	5	140710714	140710971	IPR002126	smart	SM00112	Cadherin	0	157	138	25261	130.88	100	100	100	155	240	ENSG00000204956	NM_031993	255	4604	0.0553866	inf	True	0.000384649	3.41494	1	0	3.41494		PCDHGA1	False	True	255	3.41494
PCDHGA2	5	140719001	140719258	IPR002126	smart	SM00112	Cadherin	0	34	138	24368	122.74	100	100	100	155	240	ENSG00000081853	NM_032009	255	4605	0.0553746	inf	True	0.000385326	3.41417	1	0	3.41417		PCDHGA2	False	True	255	3.41417
SLCO1B1	12	21331536	21355573	IPR011701	pfam	PF07690	Major facilitator superfamily	2	661	30	2837	8.45	15.6	11.3	9.7	170	428	ENSG00000134538	NM_006446	774	2229	0.347241	5.20861	True	0.000388049	3.41111	0.999953	-2.04069e-05	3.41111		SLCO1B1	False	True	774	3.41111
PCDHGB1	5	140730557	140730826	IPR002126	pfam	PF00028	Cadherin	0	21	131	19226	140.06	100	100	100	244	333	ENSG00000254221	NM_032095	267	4590	0.0581699	inf	True	0.000389407	3.4096	1	0	3.4096		PCDHGB1	False	True	267	3.4096
GPR78	4	8582776	8588880	IPR000276	pfam	PF00001	G protein-coupled receptor, rhodopsin-like	0	799	12	4573	4.15	41.4	20.5	12.6	23	294	ENSG00000155269	NM_080819	813	1694	0.479929	inf	True	0.000391516	3.40725	1	0	3.40725		GPR78	False	True	813	3.40725
ANKRD60	20	56793632	56796466	IPR020683	pfscan	PS50297	Ankyrin repeat-containing domain	0	0	23	2960	0.54	13.9	0	0	219	319	ENSG00000124227	NM_001304369	300	1038	0.289017	inf	True	0.000391523	3.40724	1	0	3.40724		ANKRD60	False	True	300	3.40724
FMO1	1	171227227	171250011		superfamily	SSF51905	FAD/NAD(P)-binding domain	0	0	20	505	11.1	27	19.9	16.8	1	238	ENSG00000010932	NM_002021	711	2192	0.324361	inf	True	0.000392907	3.40571	1	0	3.40571		FMO1	False	True	711	3.40571
PCDHGB2	5	140741434	140741727	IPR002126	pfscan	PS50268	Cadherin	0	62	120	17487	53.93	100	100	100	578	675	ENSG00000253910	NM_032096	291	4602	0.0632334	inf	True	0.000394248	3.40423	1	0	3.40423		PCDHGB2	False	True	291	3.40423
OVCH2	11	7721847	7726156	IPR001254	pfscan	PS50240	Serine proteases, trypsin domain	0	847	14	7110	15.34	69.4	58.7	44.5	52	299	ENSG00000183378	NM_198185	741	1730	0.428324	inf	True	0.000398201	3.3999	1	0	3.3999		OVCH2	False	True	741	3.3999
PCDHGA4	5	140736136	140736423	IPR002126	pfam	PF00028	Cadherin	0	76	127	18774	241.95	100	100	100	457	552	ENSG00000262576	NM_032053	285	4778	0.0596484	inf	True	0.000405382	3.39214	1	0	3.39214		PCDHGA4	False	True	285	3.39214
PCDHGB3	5	140750337	140750663	IPR015919	superfamily	SSF49313	Cadherin-like	0	78	110	14621	237.08	100	100	100	126	234	ENSG00000262209	NM_032097	324	4727	0.0685424	inf	True	0.000405452	3.39206	1	0	3.39206		PCDHGB3	False	True	324	3.39206
PCDHGB3	5	140750361	140750687	IPR002126	pfscan	PS50268	Cadherin	0	82	110	14621	228.77	100	100	100	134	242	ENSG00000262209	NM_032097	324	4727	0.0685424	inf	True	0.000405452	3.39206	1	0	3.39206		PCDHGB3	False	True	324	3.39206
MYH15	3	108163652	108224611	IPR027417	superfamily	SSF52540	P-loop containing nucleoside triphosphate hydrolase	3	2237	37	4032	7.88	20.6	13.7	11.3	72	850	ENSG00000144821	NM_014981	2334	7074	0.329941	4.06927	True	0.000408199	3.38913	0.999933	-2.89032e-05	3.38913		MYH15	False	True	2334	3.38913
BPIFB6	20	31625512	31631832	IPR001124	pfam	PF02886	Lipid-binding serum glycoprotein, C-terminal	0	0	16	4083	41.78	82.7	70.2	60.9	272	447	ENSG00000167104	NM_174897	525	1362	0.385463	inf	True	0.000413784	3.38323	1	0	3.38323		BPIFB6	False	True	525	3.38323
PCDHGA3	5	140724663	140724926	IPR002126	pfam	PF00028	Cadherin	0	8	138	22010	181.5	100	100	100	355	442	ENSG00000254245	NM_032011	261	4771	0.0547055	inf	True	0.000424877	3.37174	1	0	3.37174		PCDHGA3	False	True	261	3.37174
MMP1	11	102661155	102665990	IPR000585	superfamily	SSF50923	Hemopexin-like domain	2	59	36	134	4.81	12.8	7.3	6	272	466	ENSG00000196611	NM_002421	582	1970	0.295431	5.31777	True	0.000425173	3.37143	0.999946	-2.34275e-05	3.37143		MMP1	False	True	582	3.37143
PCDHGB1	5	140730875	140731141	IPR002126	pfam	PF00028	Cadherin	0	134	131	19226	65.88	100	100	100	350	438	ENSG00000254221	NM_032095	264	4590	0.0575163	inf	True	0.000426453	3.37013	1	0	3.37013		PCDHGB1	False	True	264	3.37013
NFKBIE	6	44227019	44232729	IPR020683	superfamily	SSF48403	Ankyrin repeat-containing domain	0	6	26	809	13.46	73.5	46.5	35.7	258	480	ENSG00000146232	NM_004556	666	2581	0.25804	inf	True	0.000426481	3.3701	1	0	3.3701		NFKBIE	False	True	666	3.3701
NAT1	8	18076996	18080426		superfamily	SSF54001	Cysteine proteinases	0	0	16	236	3.84	13.7	6.4	5.2	60	352	ENSG00000171428	NM_001291962	876	2280	0.384211	inf	True	0.00042748	3.36908	1	0	3.36908		NAT1	False	True	876	3.36908
PCDHGB3	5	140750037	140750360	IPR002126	pfscan	PS50268	Cadherin	0	50	110	14621	240.79	100	100	100	26	133	ENSG00000262209	NM_032097	321	4727	0.0679078	inf	True	0.000436996	3.35952	1	0	3.35952		PCDHGB3	False	True	321	3.35952
CCT8L2	22	17072220	17072975		superfamily	SSF54849	GroEL-intermediate domain like	0	0	17	838	114.08	100	100	100	156	407	ENSG00000198445	NM_014406	753	2060	0.365534	inf	True	0.000437464	3.35906	1	0	3.35906		CCT8L2	False	True	753	3.35906
MLNR	13	49794636	49795019	IPR000276	pfam	PF00001	G protein-coupled receptor, rhodopsin-like	0	13	21	62	4.7	84.9	49.9	0	55	182	ENSG00000102539	NM_001507	381	1239	0.307506	inf	True	0.000445385	3.35126	1	0	3.35126		MLNR	False	True	381	3.35126
PPID	4	159630894	159636534		superfamily	SSF48452	TPR-like	0	0	28	1415	18.07	44.4	35.6	31.3	223	369	ENSG00000171497	NM_005038	438	1823	0.240263	inf	True	0.000455582	3.34143	1	0	3.34143		PPID	False	True	438	3.34143
EFCAB13	17	45487036	45517843		superfamily	SSF47473	EF-hand	0	0	67	5163	11.74	26.8	18.5	14.8	753	895	ENSG00000178852	NM_152347	426	3931	0.108369	inf	True	0.000459614	3.33761	1	0	3.33761		EFCAB13	False	True	426	3.33761
VILL	3	38039121	38043054		superfamily	SSF82754	C-terminal, gelsolin-like domain of Sec23/24	0	0	33	1342	10.63	86.4	67.5	32.3	237	430	ENSG00000136059	NM_015873	579	2787	0.20775	inf	True	0.000459673	3.33755	1	0	3.33755		VILL	False	True	579	3.33755
PCDHGA3	5	140725020	140725280	IPR002126	smart	SM00112	Cadherin	0	10	138	22010	212.38	100	100	100	474	560	ENSG00000254245	NM_032011	258	4771	0.0540767	inf	True	0.000465711	3.33188	1	0	3.33188		PCDHGA3	False	True	258	3.33188
PCDHGA2	5	140718623	140718874	IPR013164	pfam	PF08266	Cadherin, N-terminal	0	65	138	24368	94.16	100	100	100	29	112	ENSG00000081853	NM_032009	249	4605	0.0540717	inf	True	0.000466054	3.33156	1	0	3.33156		PCDHGA2	False	True	249	3.33156
KRTAP2-3	HSCHR17_4_CTG4	39216149	39216520		pfscan	PS50311	Cysteine-rich region profile	0	0	14	2362	0	0	0	0	5	128	ENSG00000262862	NM_001165252	369	875	0.421714	inf	True	0.000467729	3.33001	1	0	3.33001		KRTAP2-3	False	True	369	3.33001
OVCH2	11	7721862	7726159	IPR001254	smart	SM00020	Serine proteases, trypsin domain	0	847	14	7110	15.31	69.3	58.6	44.4	51	294	ENSG00000183378	NM_198185	729	1730	0.421387	inf	True	0.000471446	3.32657	1	0	3.32657		OVCH2	False	True	729	3.32657
ANKRD60	20	56798150	56803487		superfamily	SSF54236	Ubiquitin-like	0	0	23	2960	0.52	13.7	0	0	75	173	ENSG00000124227	NM_001304369	294	1038	0.283237	inf	True	0.00047167	3.32636	1	0	3.32636		ANKRD60	False	True	294	3.32636
AGPAT2	9	139568273	139581647		superfamily	SSF69593	Glycerol-3-phosphate (1)-acyltransferase	0	0	15	400	2.56	33.1	12.4	6.9	55	256	ENSG00000169692	NM_006412	603	1512	0.39881	inf	True	0.000484375	3.31482	1	0	3.31482		AGPAT2	False	True	603	3.31482
OVCH2	11	7721862	7726156	IPR001254	pfam	PF00089	Serine proteases, trypsin domain	0	847	14	7110	15.3	69.3	58.6	44.3	52	294	ENSG00000183378	NM_198185	726	1730	0.419653	inf	True	0.000491617	3.30837	1	0	3.30837		OVCH2	False	True	726	3.30837
PCDHGA3	5	140724063	140724320	IPR002126	smart	SM00112	Cadherin	0	12	138	22010	119.23	100	100	100	155	240	ENSG00000254245	NM_032011	255	4771	0.0534479	inf	True	0.000510438	3.29206	1	0	3.29206		PCDHGA3	False	True	255	3.29206
PCDHGB1	5	140731235	140731495	IPR002126	smart	SM00112	Cadherin	0	56	131	19226	52.3	100	100	100	470	556	ENSG00000254221	NM_032095	258	4590	0.0562092	inf	True	0.000511358	3.29128	1	0	3.29128		PCDHGB1	False	True	258	3.29128
PCDHGA1	5	140710339	140710587	IPR013164	pfam	PF08266	Cadherin, N-terminal	0	6	138	25261	166.94	100	100	100	30	112	ENSG00000204956	NM_031993	246	4604	0.0534318	inf	True	0.000511639	3.29104	1	0	3.29104		PCDHGA1	False	True	246	3.29104
PCDHGA2	5	140720282	140720530	IPR002126	pfam	PF00028	Cadherin	0	1558	138	24368	100.32	100	100	100	582	664	ENSG00000081853	NM_032009	246	4605	0.0534202	inf	True	0.000512505	3.2903	1	0	3.2903		PCDHGA2	False	True	246	3.2903
EFCAB13	17	45471450	45481974		superfamily	SSF47473	EF-hand	0	0	67	5163	14.74	35.5	27.9	23.2	596	736	ENSG00000178852	NM_152347	420	3931	0.106843	inf	True	0.00051542	3.28784	1	0	3.28784		EFCAB13	False	True	420	3.28784
ACAD9	3	128603538	128621422	IPR009100	superfamily	SSF56645	Acyl-CoA dehydrogenase/oxidase, N-terminal and middle domain	0	7	22	218	8.26	35.4	25.1	18.8	65	303	ENSG00000177646	NM_014049	714	2454	0.290954	inf	True	0.000518613	3.28516	1	0	3.28516		ACAD9	False	True	714	3.28516
EFHB	3	19921162	19938232		superfamily	SSF47473	EF-hand	0	0	23	5864	7.79	26.5	16.3	13.2	558	821	ENSG00000163576	NM_144715	789	2823	0.27949	inf	True	0.000531767	3.27428	1	0	3.27428		EFHB	False	True	789	3.27428
MMP27	11	102562644	102567187	IPR000585	superfamily	SSF50923	Hemopexin-like domain	0	826	21	5127	3.73	11.1	5.7	4.6	273	465	ENSG00000137675	NM_022122	576	1913	0.301098	inf	True	0.000540437	3.26725	1	0	3.26725		MMP27	False	True	576	3.26725
PCDHGB3	5	140750664	140750978	IPR015919	superfamily	SSF49313	Cadherin-like	0	56	110	14621	202.16	100	100	100	235	339	ENSG00000262209	NM_032097	312	4727	0.0660038	inf	True	0.000546968	3.26204	1	0	3.26204		PCDHGB3	False	True	312	3.26204
PCDHGB3	5	140750688	140751002	IPR002126	pfscan	PS50268	Cadherin	0	49	110	14621	201.1	100	100	100	243	347	ENSG00000262209	NM_032097	312	4727	0.0660038	inf	True	0.000546968	3.26204	1	0	3.26204		PCDHGB3	False	True	312	3.26204
PCDHGB3	5	140750979	140751293	IPR015919	superfamily	SSF49313	Cadherin-like	0	1593	110	14621	161.36	100	100	100	340	444	ENSG00000262209	NM_032097	312	4727	0.0660038	inf	True	0.000546968	3.26204	1	0	3.26204		PCDHGB3	False	True	312	3.26204
PCDHGB3	5	140751003	140751317	IPR002126	pfscan	PS50268	Cadherin	0	1593	110	14621	164.86	100	100	100	348	452	ENSG00000262209	NM_032097	312	4727	0.0660038	inf	True	0.000546968	3.26204	1	0	3.26204		PCDHGB3	False	True	312	3.26204
YIPF7	4	44624503	44631560	IPR006977	pfam	PF04893	Yip1 domain	0	7	13	644	6.23	28.2	18.7	15.9	120	257	ENSG00000177752	NM_182592	411	937	0.438634	inf	True	0.000549794	3.2598	1	0	3.2598		YIPF7	False	True	411	3.2598
IGFALS	16	1840655	1841650		superfamily	SSF52047	RNI-like	0	0	12	915	5.18	34.2	19.1	12.9	295	626	ENSG00000099769	NM_004970	993	2136	0.464888	inf	True	0.000551239	3.25866	1	0	3.25866		IGFALS	False	True	993	3.25866
PCDHGA1	5	140711041	140711286	IPR002126	smart	SM00112	Cadherin	0	70	138	25261	126.2	100	100	100	264	345	ENSG00000204956	NM_031993	243	4604	0.0527802	inf	True	0.000562609	3.24979	1	0	3.24979		PCDHGA1	False	True	243	3.24979
PCDHGA1	5	140711356	140711601	IPR002126	smart	SM00112	Cadherin	0	10	138	25261	186.92	100	100	100	369	450	ENSG00000204956	NM_031993	243	4604	0.0527802	inf	True	0.000562609	3.24979	1	0	3.24979		PCDHGA1	False	True	243	3.24979
PCDHGA1	5	140711998	140712243	IPR002126	pfam	PF00028	Cadherin	0	22	138	25261	69.8	100	100	100	583	664	ENSG00000204956	NM_031993	243	4604	0.0527802	inf	True	0.000562609	3.24979	1	0	3.24979		PCDHGA1	False	True	243	3.24979
PCDHGA1	5	140712022	140712267	IPR002126	smart	SM00112	Cadherin	0	26	138	25261	73.58	100	100	100	591	672	ENSG00000204956	NM_031993	243	4604	0.0527802	inf	True	0.000562609	3.24979	1	0	3.24979		PCDHGA1	False	True	243	3.24979
PCDHGA2	5	140719328	140719573	IPR002126	smart	SM00112	Cadherin	0	15	138	24368	251.29	100	100	100	264	345	ENSG00000081853	NM_032009	243	4605	0.0527687	inf	True	0.000563549	3.24907	1	0	3.24907		PCDHGA2	False	True	243	3.24907
PCDHGA2	5	140719643	140719888	IPR002126	smart	SM00112	Cadherin	0	22	138	24368	175.98	100	100	100	369	450	ENSG00000081853	NM_032009	243	4605	0.0527687	inf	True	0.000563549	3.24907	1	0	3.24907		PCDHGA2	False	True	243	3.24907
NFKBIE	6	44227798	44232729	IPR020683	pfscan	PS50297	Ankyrin repeat-containing domain	0	6	26	809	11.68	69.3	41.6	33.5	258	473	ENSG00000146232	NM_004556	645	2581	0.249903	inf	True	0.000566306	3.24695	1	0	3.24695		NFKBIE	False	True	645	3.24695
PCDHGA4	5	140735182	140735457	IPR002126	pfam	PF00028	Cadherin	0	645	127	18774	55.87	100	100	100	139	230	ENSG00000262576	NM_032053	273	4778	0.0571369	inf	True	0.000568825	3.24502	1	0	3.24502		PCDHGA4	False	True	273	3.24502
PCDHGA4	5	140735506	140735781	IPR002126	pfam	PF00028	Cadherin	0	35	127	18774	41.59	100	100	100	247	338	ENSG00000262576	NM_032053	273	4778	0.0571369	inf	True	0.000568825	3.24502	1	0	3.24502		PCDHGA4	False	True	273	3.24502
SORCS2	4	7194779	7714532		superfamily	SSF110296	Oligoxyloglucan reducing end-specific cellobiohydrolase	0	0	26	4713	4.84	23.8	10.7	7.9	136	647	ENSG00000184985	NM_020777	1533	6152	0.249187	inf	True	0.000580527	3.23618	1	0	3.23618		SORCS2	False	True	1533	3.23618
QTRTD1	3	113784096	113804748	IPR002616	superfamily	SSF51713	tRNA-guanine(15) transglycosylase-like	0	229	20	537	17.35	34.8	27.7	23.6	10	427	ENSG00000151576	NM_024638	1251	4023	0.310962	inf	True	0.000581921	3.23514	1	0	3.23514		QTRTD1	False	True	1251	3.23514
SLC26A5	7	103029556	103050990	IPR011547	pfam	PF00916	SLC26A/SulP transporter domain	0	22	20	90	12.21	29.1	23.2	19.3	193	471	ENSG00000170615	NM_206885	834	2689	0.310152	inf	True	0.000595748	3.22494	1	0	3.22494		SLC26A5	False	True	834	3.22494
PCDHGB2	5	140740123	140740401	IPR002126	pfam	PF00028	Cadherin	0	7	120	17487	140.45	100	100	100	141	233	ENSG00000253910	NM_032096	276	4602	0.0599739	inf	True	0.00059812	3.22321	1	0	3.22321		PCDHGB2	False	True	276	3.22321
PCDHGA5	5	140743985	140744272	IPR015919	superfamily	SSF49313	Cadherin-like	0	5	116	15087	88.98	100	100	100	30	125	ENSG00000253485	NM_032054	285	4602	0.0619296	inf	True	0.000601604	3.22069	1	0	3.22069		PCDHGA5	False	True	285	3.22069
PCDHGA5	5	140745266	140745553	IPR002126	pfam	PF00028	Cadherin	0	249	116	15087	288.29	100	100	100	457	552	ENSG00000253485	NM_032054	285	4602	0.0619296	inf	True	0.000601604	3.22069	1	0	3.22069		PCDHGA5	False	True	285	3.22069
NLRP12	19	54297387	54307306		pfscan	PS50319	Leucine-rich region profile	0	0	42	1730	7.27	34.7	27.2	21.3	829	1034	ENSG00000142405	NM_144687	615	3801	0.1618	inf	True	0.000603409	3.21939	1	0	3.21939	AD	NLRP12	False	False	615	3.21939
PCDHGA3	5	140723685	140723936	IPR013164	pfam	PF08266	Cadherin, N-terminal	0	207	138	22010	124.95	100	100	100	29	112	ENSG00000254245	NM_032011	249	4771	0.0521903	inf	True	0.000613081	3.21248	1	0	3.21248		PCDHGA3	False	True	249	3.21248
FBXO18	10	5955789	5969486	IPR027417	superfamily	SSF52540	P-loop containing nucleoside triphosphate hydrolase	0	0	14	99	8.03	27.5	16.5	13.3	482	988	ENSG00000134452	NM_178150	1518	3702	0.410049	inf	True	0.000618624	3.20857	1	0	3.20857		FBXO18	False	True	1518	3.20857
PCTP	17	53828486	53853446		superfamily	SSF55961	Bet v1-like	0	0	21	2182	4.47	21.9	13.1	9.5	8	210	ENSG00000141179	NM_021213	606	2044	0.296477	inf	True	0.000620637	3.20716	1	0	3.20716		PCTP	False	True	606	3.20716
PADI4	1	17668842	17690247		superfamily	SSF55909	Pentein	0	0	11	9994	5.99	39.8	22	16	294	663	ENSG00000159339	NM_012387	1107	2267	0.488311	inf	True	0.000629609	3.20093	1	0	3.20093		PADI4	False	True	1107	3.20093
SEMG1	20	43836785	43837321	IPR008836	pfam	PF05474	Semenogelin	0	0	19	1462	150.44	100	100	100	283	461	ENSG00000124233	NM_003007	534	1662	0.3213	inf	True	0.0006337	3.19812	1	0	3.19812		SEMG1	False	True	534	3.19812
COL21A1	6	55922527	56029247		pfscan	PS50315	Glycine-rich region profile	0	0	18	1076	2.46	15.4	8.7	5.5	449	934	ENSG00000124749	NM_030820	1455	4339	0.335331	inf	True	0.000641063	3.1931	1	0	3.1931		COL21A1	False	True	1455	3.1931
NIM1K	5	43246043	43280675	IPR011009	superfamily	SSF56112	Protein kinase-like domain	1	29	18	72	5.49	13.8	6.8	6.3	56	385	ENSG00000177453	NM_153361	987	2313	0.426719	7.68093	True	0.000644065	3.19107	0.999955	-1.94275e-05	3.19107		NIM1K	False	True	987	3.19107
B4GALNT1	12	58020665	58022675		superfamily	SSF53448	Nucleotide-diphospho-sugar transferases	0	0	31	1675	18.72	92.7	81.2	55.3	275	488	ENSG00000135454	NM_001478	639	3036	0.210474	inf	True	0.000658195	3.18165	1	0	3.18165	AR	B4GALNT1	False	False	639	3.18165
OR1E2	17	3336737	3337135		superfamily	SSF81321	Family A G protein-coupled receptor-like	0	0	14	1968	6.84	23.1	12.1	9.5	1	133	ENSG00000127780	NM_003554	396	972	0.407407	inf	True	0.000658547	3.18141	1	0	3.18141		OR1E2	False	True	396	3.18141
TUBB3	16	89989810	90001588	IPR003008	superfamily	SSF52490	Tubulin/FtsZ, GTPase domain	0	0	16	1643	10.11	27.7	18.3	15.5	1	243	ENSG00000258947	NM_006086	726	1978	0.367037	inf	True	0.000663817	3.17795	1	0	3.17795	AD	TUBB3	False	False	726	3.17795
TUBB3	16	89989810	90001588	IPR003008	superfamily	SSF52490	Tubulin/FtsZ, GTPase domain	0	0	16	1643	10.11	27.7	18.3	15.5	1	243	ENSG00000258947	NM_006086	726	1978	0.367037	inf	True	0.000663817	3.17795	1	0	3.17795	AD	TUBB3	False	False	726	3.17795
TUBB3	16	89989810	90001588	IPR003008	superfamily	SSF52490	Tubulin/FtsZ, GTPase domain	0	0	16	1643	10.11	27.7	18.3	15.5	1	243	ENSG00000258947	NM_006086	726	1978	0.367037	inf	True	0.000663817	3.17795	1	0	3.17795	AD	TUBB3	False	False	726	3.17795
TUBB3	16	89989810	90001588	IPR003008	superfamily	SSF52490	Tubulin/FtsZ, GTPase domain	0	0	16	1643	10.11	27.7	18.3	15.5	1	243	ENSG00000258947	NM_006086	726	1978	0.367037	inf	True	0.000663817	3.17795	1	0	3.17795	AD	TUBB3	False	False	726	3.17795
CFHR2	1	196928058	196928189	IPR000436	pfam	PF00084	Sushi/SCR/CCP domain	1	64	75	2493	69.62	100	100	100	221	264	ENSG00000080910	NM_005666	129	1059	0.121813	9.13598	True	0.000669965	3.17395	0.999941	-2.55165e-05	3.17395		CFHR2	False	True	129	3.17395
PCDHGB1	5	140729960	140730211	IPR002126	smart	SM00112	Cadherin	0	38	131	19226	114.85	100	100	100	45	128	ENSG00000254221	NM_032095	249	4590	0.0542484	inf	True	0.00067112	3.1732	1	0	3.1732		PCDHGB1	False	True	249	3.1732
LDHB	12	21788482	21794997	IPR015955	superfamily	SSF56327	Lactate dehydrogenase/glycoside hydrolase, family 4, C-terminal	0	10	18	40	25.81	45.4	38.4	32.2	162	333	ENSG00000111716	NM_002300	513	1538	0.33355	inf	True	0.000672691	3.17218	1	0	3.17218		LDHB	False	True	513	3.17218
PBLD	10	70043937	70066601		superfamily	SSF54506	Diaminopimelate epimerase-like	0	0	18	1407	10.88	29.1	21.7	18.8	1	288	ENSG00000108187	NM_022129	861	2587	0.332818	inf	True	0.000686118	3.1636	1	0	3.1636		PBLD	False	True	861	3.1636
PBLD	10	70043937	70066601		superfamily	SSF54506	Diaminopimelate epimerase-like	0	0	18	1407	10.88	29.1	21.7	18.8	1	288	ENSG00000108187	NM_022129	861	2587	0.332818	inf	True	0.000686118	3.1636	1	0	3.1636		PBLD	False	True	861	3.1636
PBLD	10	70043937	70066601	IPR003719	pirsf	PIRSF016184	Phenazine biosynthesis PhzF protein	0	0	18	1407	10.88	29.1	21.7	18.8	1	288	ENSG00000108187	NM_022129	861	2587	0.332818	inf	True	0.000686118	3.1636	1	0	3.1636		PBLD	False	True	861	3.1636
PBLD	10	70043937	70066601	IPR003719	pirsf	PIRSF016184	Phenazine biosynthesis PhzF protein	0	0	18	1407	10.88	29.1	21.7	18.8	1	288	ENSG00000108187	NM_022129	861	2587	0.332818	inf	True	0.000686118	3.1636	1	0	3.1636		PBLD	False	True	861	3.1636
EFCAB3	17	60464708	60470980		superfamily	SSF47473	EF-hand	0	0	44	706	16.06	34	21.1	18.9	80	166	ENSG00000172421	NM_173503	258	1691	0.152572	inf	True	0.000686299	3.16349	1	0	3.16349		EFCAB3	False	True	258	3.16349
PCDHGB2	5	140740441	140740713	IPR002126	pfam	PF00028	Cadherin	0	8	120	17487	90.96	100	100	100	247	337	ENSG00000253910	NM_032096	270	4602	0.0586701	inf	True	0.00070635	3.15098	1	0	3.15098		PCDHGB2	False	True	270	3.15098
PNCK	X	152936283	152938489	IPR000719	pfam	PF00069	Protein kinase domain	0	1926	11	21390	23.21	95.9	88.5	83.9	98	353	ENSG00000130822	NM_001135740	765	1585	0.48265	inf	True	0.000710609	3.14837	1	0	3.14837		PNCK	False	True	765	3.14837
PNCK	X	152936283	152938489	IPR000719	pfam	PF00069	Protein kinase domain	0	1926	11	21390	23.21	95.9	88.5	83.9	98	353	ENSG00000130822	NM_001135740	765	1585	0.48265	inf	True	0.000710609	3.14837	1	0	3.14837		PNCK	False	True	765	3.14837
PNCK	X	152936283	152938489	IPR000719	pfam	PF00069	Protein kinase domain	0	1926	11	21390	23.21	95.9	88.5	83.9	98	353	ENSG00000130822	NM_001135740	765	1585	0.48265	inf	True	0.000710609	3.14837	1	0	3.14837		PNCK	False	True	765	3.14837
PNCK	X	152936283	152938489	IPR000719	pfscan	PS50011	Protein kinase domain	0	1926	11	21390	23.21	95.9	88.5	83.9	98	353	ENSG00000130822	NM_001135740	765	1585	0.48265	inf	True	0.000710609	3.14837	1	0	3.14837		PNCK	False	True	765	3.14837
PNCK	X	152936283	152938489	IPR000719	pfscan	PS50011	Protein kinase domain	0	1926	11	21390	23.21	95.9	88.5	83.9	98	353	ENSG00000130822	NM_001135740	765	1585	0.48265	inf	True	0.000710609	3.14837	1	0	3.14837		PNCK	False	True	765	3.14837
PNCK	X	152936283	152938489	IPR000719	pfscan	PS50011	Protein kinase domain	0	1926	11	21390	23.21	95.9	88.5	83.9	98	353	ENSG00000130822	NM_001135740	765	1585	0.48265	inf	True	0.000710609	3.14837	1	0	3.14837		PNCK	False	True	765	3.14837
PNCK	X	152936283	152938489	IPR002290	smart	SM00220	Serine/threonine/dual specificity protein kinase, catalytic domain	0	1926	11	21390	23.21	95.9	88.5	83.9	98	353	ENSG00000130822	NM_001135740	765	1585	0.48265	inf	True	0.000710609	3.14837	1	0	3.14837		PNCK	False	True	765	3.14837
PNCK	X	152936283	152938489	IPR002290	smart	SM00220	Serine/threonine/dual specificity protein kinase, catalytic domain	0	1926	11	21390	23.21	95.9	88.5	83.9	98	353	ENSG00000130822	NM_001135740	765	1585	0.48265	inf	True	0.000710609	3.14837	1	0	3.14837		PNCK	False	True	765	3.14837
PNCK	X	152936283	152938489	IPR002290	smart	SM00220	Serine/threonine/dual specificity protein kinase, catalytic domain	0	1926	11	21390	23.21	95.9	88.5	83.9	98	353	ENSG00000130822	NM_001135740	765	1585	0.48265	inf	True	0.000710609	3.14837	1	0	3.14837		PNCK	False	True	765	3.14837
CRYGA	2	209027934	209028274	IPR001064	pfam	PF00030	Beta/gamma crystallin	1	24	20	55	114.42	100	100	100	3	82	ENSG00000168582	NM_014617	237	609	0.389163	7.78325	True	0.000718722	3.14344	0.999948	-2.27148e-05	3.14344		CRYGA	False	True	237	3.14344
CRYGA	2	209027934	209028274	IPR001064	pfam	PF00030	Beta/gamma crystallin	1	24	20	55	114.42	100	100	100	3	82	ENSG00000168582	NM_014617	237	609	0.389163	7.78325	True	0.000718722	3.14344	0.999948	-2.27148e-05	3.14344		CRYGA	False	True	237	3.14344
P2RX5	17	3585264	3599260	IPR001429	pfam	PF00864	P2X purinoreceptor	2	1578	23	1710	7.03	24.4	13.2	10.3	14	330	ENSG00000083454	NM_175080	948	2309	0.410567	4.72152	True	0.000733503	3.1346	0.999911	-3.8794e-05	3.1346		P2RX5	False	True	948	3.1346
P2RX5	17	3585264	3599260	IPR001429	pfam	PF00864	P2X purinoreceptor	2	1578	23	1710	7.03	24.4	13.2	10.3	14	330	ENSG00000083454	NM_175080	948	2309	0.410567	4.72152	True	0.000733503	3.1346	0.999911	-3.8794e-05	3.1346		P2RX5	False	True	948	3.1346
KRBOX1	3	42982724	42983544	IPR001909	pfscan	PS50805	Krueppel-associated box	0	9	19	6068	5.34	50.2	39.1	31.1	15	86	ENSG00000240747	NM_001205272	213	674	0.316024	inf	True	0.000734141	3.13422	1	0	3.13422		KRBOX1	False	True	213	3.13422
KRBOX1	3	42982724	42983544	IPR001909	pfscan	PS50805	Krueppel-associated box	0	9	19	6068	5.34	50.2	39.1	31.1	15	86	ENSG00000240747	NM_001205272	213	674	0.316024	inf	True	0.000734141	3.13422	1	0	3.13422		KRBOX1	False	True	213	3.13422
KRBOX1	3	42982724	42983544	IPR001909	pfscan	PS50805	Krueppel-associated box	0	9	19	6068	5.34	50.2	39.1	31.1	15	86	ENSG00000240747	NM_001205272	213	674	0.316024	inf	True	0.000734141	3.13422	1	0	3.13422		KRBOX1	False	True	213	3.13422
KRBOX1	3	42982724	42983544	IPR001909	pfscan	PS50805	Krueppel-associated box	0	9	19	6068	5.34	50.2	39.1	31.1	15	86	ENSG00000240747	NM_001205272	213	674	0.316024	inf	True	0.000734141	3.13422	1	0	3.13422		KRBOX1	False	True	213	3.13422
KRBOX1	3	42982724	42983544	IPR001909	pfscan	PS50805	Krueppel-associated box	0	9	19	6068	5.34	50.2	39.1	31.1	15	86	ENSG00000240747	NM_001205272	213	674	0.316024	inf	True	0.000734141	3.13422	1	0	3.13422		KRBOX1	False	True	213	3.13422
KRBOX1	3	42982724	42983544	IPR001909	pfscan	PS50805	Krueppel-associated box	0	9	19	6068	5.34	50.2	39.1	31.1	15	86	ENSG00000240747	NM_001205272	213	674	0.316024	inf	True	0.000734141	3.13422	1	0	3.13422		KRBOX1	False	True	213	3.13422
KRBOX1	3	42982724	42983544	IPR001909	pfscan	PS50805	Krueppel-associated box	0	9	19	6068	5.34	50.2	39.1	31.1	15	86	ENSG00000240747	NM_001205272	213	674	0.316024	inf	True	0.000734141	3.13422	1	0	3.13422		KRBOX1	False	True	213	3.13422
KRBOX1	3	42982724	42983544	IPR001909	pfscan	PS50805	Krueppel-associated box	0	9	19	6068	5.34	50.2	39.1	31.1	15	86	ENSG00000240747	NM_001205272	213	674	0.316024	inf	True	0.000734141	3.13422	1	0	3.13422		KRBOX1	False	True	213	3.13422
KRBOX1	3	42982724	42983544	IPR001909	pfscan	PS50805	Krueppel-associated box	0	0	19	6068	5.34	50.2	39.1	31.1	15	86	ENSG00000240747	NM_001205272	213	674	0.316024	inf	True	0.000734141	3.13422	1	0	3.13422		KRBOX1	False	True	213	3.13422
KRBOX1	3	42982724	42983544	IPR001909	pfscan	PS50805	Krueppel-associated box	0	0	19	6068	5.34	50.2	39.1	31.1	15	86	ENSG00000240747	NM_001205272	213	674	0.316024	inf	True	0.000734141	3.13422	1	0	3.13422		KRBOX1	False	True	213	3.13422
KRBOX1	3	42982724	42983544	IPR001909	pfscan	PS50805	Krueppel-associated box	0	0	19	6068	5.34	50.2	39.1	31.1	15	86	ENSG00000240747	NM_001205272	213	674	0.316024	inf	True	0.000734141	3.13422	1	0	3.13422		KRBOX1	False	True	213	3.13422
KRBOX1	3	42982724	42983544	IPR001909	pfscan	PS50805	Krueppel-associated box	0	0	19	6068	5.34	50.2	39.1	31.1	15	86	ENSG00000240747	NM_001205272	213	674	0.316024	inf	True	0.000734141	3.13422	1	0	3.13422		KRBOX1	False	True	213	3.13422
KRBOX1	3	42982724	42983544	IPR001909	pfscan	PS50805	Krueppel-associated box	0	0	19	6068	5.34	50.2	39.1	31.1	15	86	ENSG00000240747	NM_001205272	213	674	0.316024	inf	True	0.000734141	3.13422	1	0	3.13422		KRBOX1	False	True	213	3.13422
KRBOX1	3	42982724	42983544	IPR001909	pfscan	PS50805	Krueppel-associated box	0	0	19	6068	5.34	50.2	39.1	31.1	15	86	ENSG00000240747	NM_001205272	213	674	0.316024	inf	True	0.000734141	3.13422	1	0	3.13422		KRBOX1	False	True	213	3.13422
KRBOX1	3	42982724	42983544	IPR001909	pfscan	PS50805	Krueppel-associated box	0	0	19	6068	5.34	50.2	39.1	31.1	15	86	ENSG00000240747	NM_001205272	213	674	0.316024	inf	True	0.000734141	3.13422	1	0	3.13422		KRBOX1	False	True	213	3.13422
KRBOX1	3	42982724	42983544	IPR001909	pfscan	PS50805	Krueppel-associated box	0	0	19	6068	5.34	50.2	39.1	31.1	15	86	ENSG00000240747	NM_001205272	213	674	0.316024	inf	True	0.000734141	3.13422	1	0	3.13422		KRBOX1	False	True	213	3.13422
NOP2	12	6669292	6672570		superfamily	SSF53335	S-adenosyl-L-methionine-dependent methyltransferases	0	0	19	420	5.54	21.8	11.2	8.9	300	620	ENSG00000111641	NM_006170	960	3038	0.315997	inf	True	0.000734679	3.1339	1	0	3.1339		NOP2	True	False	960	3.1339
PCDHGA3	5	140724705	140724950	IPR002126	smart	SM00112	Cadherin	0	6	138	22010	193.59	100	100	100	369	450	ENSG00000254245	NM_032011	243	4771	0.0509327	inf	True	0.000736184	3.13301	1	0	3.13301		PCDHGA3	False	True	243	3.13301
PCDHGA2	5	140720309	140720545	IPR002126	smart	SM00112	Cadherin	0	1876	138	24368	99.69	100	100	100	591	669	ENSG00000081853	NM_032009	234	4605	0.0508143	inf	True	0.000748965	3.12554	1	0	3.12554		PCDHGA2	False	True	234	3.12554
CAPN11	6	44137164	44144632	IPR001300	pfscan	PS50203	Peptidase C2, calpain, catalytic domain	0	1004	18	3492	13.41	53.3	40.5	26.8	79	378	ENSG00000137225	NM_007058	897	2728	0.328812	inf	True	0.000764173	3.11681	1	0	3.11681		CAPN11	False	True	897	3.11681
CAPN11	6	44137164	44144632	IPR001300	pfscan	PS50203	Peptidase C2, calpain, catalytic domain	0	1004	18	3492	13.41	53.3	40.5	26.8	79	378	ENSG00000137225	NM_007058	897	2728	0.328812	inf	True	0.000764173	3.11681	1	0	3.11681		CAPN11	False	True	897	3.11681
ATP13A5	3	193019072	193048938	IPR023214	superfamily	SSF56784	HAD-like domain	0	2788	19	7967	18.26	43.8	30.4	25.8	479	901	ENSG00000187527	NM_198505	1266	4027	0.314378	inf	True	0.000768441	3.11439	1	0	3.11439		ATP13A5	False	True	1266	3.11439
PNCK	X	152936375	152938489	IPR020635	smart	SM00219	Tyrosine-protein kinase, catalytic domain	0	1162	11	21390	22.84	95.7	88	83.2	98	351	ENSG00000130822	NM_001135740	759	1585	0.478864	inf	True	0.000769943	3.11354	1	0	3.11354		PNCK	False	True	759	3.11354
SLCO1B3	12	21015366	21032518	IPR011701	pfam	PF07690	Major facilitator superfamily	0	0	22	6160	11.46	22.7	15.7	12.9	168	428	ENSG00000111700	NM_019844	780	2805	0.278075	inf	True	0.000770597	3.11317	1	0	3.11317		SLCO1B3	False	True	780	3.11317
SLCO1B3	12	21015366	21032518	IPR011701	pfam	PF07690	Major facilitator superfamily	0	0	22	6160	11.46	22.7	15.7	12.9	168	428	ENSG00000111700	NM_019844	780	2805	0.278075	inf	True	0.000770597	3.11317	1	0	3.11317		SLCO1B3	False	True	780	3.11317
KCNK18	10	118957060	118969135		superfamily	SSF81324	Voltage-gated potassium channels	0	0	16	914	9.78	28.5	14.6	12.3	21	160	ENSG00000186795	NM_181840	417	1155	0.361039	inf	True	0.000771952	3.11241	1	0	3.11241	AD	KCNK18	False	False	417	3.11241
CMBL	5	10280568	10290790		superfamily	SSF53474	alpha/beta-Hydrolases	0	0	22	73	21.94	45.6	33.8	29.7	29	245	ENSG00000164237	NM_138809	648	2335	0.277516	inf	True	0.000783827	3.10578	1	0	3.10578		CMBL	False	True	648	3.10578
PIWIL3	22	25115484	25124344	IPR003165	smart	SM00950	Piwi domain	0	96	25	3372	23.41	47.1	38.8	33.4	578	868	ENSG00000184571	NM_001255975	870	3504	0.248288	inf	True	0.000796695	3.09871	1	0	3.09871		PIWIL3	False	True	870	3.09871
PIWIL3	22	25115484	25124344	IPR003165	smart	SM00950	Piwi domain	0	96	25	3372	23.41	47.1	38.8	33.4	578	868	ENSG00000184571	NM_001255975	870	3504	0.248288	inf	True	0.000796695	3.09871	1	0	3.09871		PIWIL3	False	True	870	3.09871
PCDHGB1	5	140730920	140731165	IPR002126	smart	SM00112	Cadherin	0	135	131	19226	66.95	100	100	100	365	446	ENSG00000254221	NM_032095	243	4590	0.0529412	inf	True	0.000804231	3.09462	1	0	3.09462		PCDHGB1	False	True	243	3.09462
PCDHGB1	5	140731586	140731831	IPR002126	smart	SM00112	Cadherin	0	33	131	19226	66.49	100	100	100	587	668	ENSG00000254221	NM_032095	243	4590	0.0529412	inf	True	0.000804231	3.09462	1	0	3.09462		PCDHGB1	False	True	243	3.09462
COL6A5	3	130120654	130145078		pfscan	PS50315	Glycine-rich region profile	0	0	62	15308	0.48	10.3	0	0	1395	1728	ENSG00000172752	NM_153264	999	9214	0.108422	inf	True	0.000812607	3.09012	1	0	3.09012		COL6A5	False	True	999	3.09012
PIWIL3	22	25115484	25124341	IPR003165	pfam	PF02171	Piwi domain	0	96	25	3372	23.36	47.1	38.8	33.4	579	868	ENSG00000184571	NM_001255975	867	3504	0.247432	inf	True	0.000819692	3.08635	1	0	3.08635		PIWIL3	False	True	867	3.08635
CALCR	7	93055812	93108696		superfamily	SSF81321	Family A G protein-coupled receptor-like	0	0	19	3375	6.09	18.6	12.6	10.5	77	461	ENSG00000004948	NM_001742	1152	3696	0.311688	inf	True	0.000827785	3.08208	1	0	3.08208		CALCR	False	True	1152	3.08208
UGT2A1	4	70455270	70512648		superfamily	SSF53756	UDP-Glycosyltransferase/glycogen phosphorylase	0	0	12	2069	4.94	13.1	8.5	7.2	239	634	ENSG00000270386	NM_006798	1185	2655	0.446328	inf	True	0.000829915	3.08097	1	0	3.08097		UGT2A1	False	True	1185	3.08097
UGT2A1	4	70455270	70512648		superfamily	SSF53756	UDP-Glycosyltransferase/glycogen phosphorylase	0	0	12	2069	4.94	13.1	8.5	7.2	239	634	ENSG00000270386	NM_006798	1185	2655	0.446328	inf	True	0.000829915	3.08097	1	0	3.08097		UGT2A1	False	True	1185	3.08097
UGT2A1	4	70455270	70512648		superfamily	SSF53756	UDP-Glycosyltransferase/glycogen phosphorylase	0	0	12	2069	4.94	13.1	8.5	7.2	239	634	ENSG00000270386	NM_006798	1185	2655	0.446328	inf	True	0.000829915	3.08097	1	0	3.08097		UGT2A1	False	True	1185	3.08097
UGT2A1	4	70455270	70512648		superfamily	SSF53756	UDP-Glycosyltransferase/glycogen phosphorylase	0	0	12	2069	4.94	13.1	8.5	7.2	239	634	ENSG00000270386	NM_006798	1185	2655	0.446328	inf	True	0.000829915	3.08097	1	0	3.08097		UGT2A1	False	True	1185	3.08097
UGT2A1	4	70455270	70512648		superfamily	SSF53756	UDP-Glycosyltransferase/glycogen phosphorylase	0	0	12	2069	4.94	13.1	8.5	7.2	239	634	ENSG00000270386	NM_006798	1185	2655	0.446328	inf	True	0.000829915	3.08097	1	0	3.08097		UGT2A1	False	True	1185	3.08097
UGT2A1	4	70455270	70512648		superfamily	SSF53756	UDP-Glycosyltransferase/glycogen phosphorylase	0	0	12	2069	4.94	13.1	8.5	7.2	239	634	ENSG00000270386	NM_006798	1185	2655	0.446328	inf	True	0.000829915	3.08097	1	0	3.08097		UGT2A1	False	True	1185	3.08097
UGT2A1	4	70455270	70512648		superfamily	SSF53756	UDP-Glycosyltransferase/glycogen phosphorylase	0	0	12	2069	4.94	13.1	8.5	7.2	239	634	ENSG00000270386	NM_006798	1185	2655	0.446328	inf	True	0.000829915	3.08097	1	0	3.08097		UGT2A1	False	True	1185	3.08097
UGT2A1	4	70455270	70512648		superfamily	SSF53756	UDP-Glycosyltransferase/glycogen phosphorylase	0	0	12	2069	4.94	13.1	8.5	7.2	239	634	ENSG00000270386	NM_006798	1185	2655	0.446328	inf	True	0.000829915	3.08097	1	0	3.08097		UGT2A1	False	True	1185	3.08097
PNCK	X	152936378	152938486	IPR001245	pfam	PF07714	Serine-threonine/tyrosine-protein kinase catalytic domain	0	1162	11	21390	22.86	95.7	88.1	83.3	99	350	ENSG00000130822	NM_001135740	753	1585	0.475079	inf	True	0.000833748	3.07897	1	0	3.07897		PNCK	False	True	753	3.07897
NIM1K	5	43246097	43280495	IPR000719	pfscan	PS50011	Protein kinase domain	0	23	18	72	4.65	13.2	6.1	5.6	74	325	ENSG00000177453	NM_153361	753	2313	0.325551	inf	True	0.000833837	3.07892	1	0	3.07892		NIM1K	False	True	753	3.07892
NIM1K	5	43246097	43280495	IPR000719	pfscan	PS50011	Protein kinase domain	0	23	18	72	4.65	13.2	6.1	5.6	74	325	ENSG00000177453	NM_153361	753	2313	0.325551	inf	True	0.000833837	3.07892	1	0	3.07892		NIM1K	False	True	753	3.07892
NIM1K	5	43246097	43280495	IPR000719	pfscan	PS50011	Protein kinase domain	0	23	18	72	4.65	13.2	6.1	5.6	74	325	ENSG00000177453	NM_153361	753	2313	0.325551	inf	True	0.000833837	3.07892	1	0	3.07892		NIM1K	False	True	753	3.07892
UMODL1	21	43543087	43549837	IPR001507	pfscan	PS51034	Zona pellucida domain	0	2029	50	12180	17.4	54.6	41.7	36.4	1120	1363	ENSG00000177398	NM_173568	729	5516	0.132161	inf	True	0.000835523	3.07804	1	0	3.07804		UMODL1	False	True	729	3.07804
UMODL1	21	43543087	43549837	IPR001507	pfscan	PS51034	Zona pellucida domain	0	2029	50	12180	17.4	54.6	41.7	36.4	1120	1363	ENSG00000177398	NM_173568	729	5516	0.132161	inf	True	0.000835523	3.07804	1	0	3.07804		UMODL1	False	True	729	3.07804
GOLGA6D	15	75582895	75586132		pfscan	PS50313	Glutamic acid-rich region profile	0	0	20	472	106.43	91.9	84.4	78.9	341	552	ENSG00000140478	NM_001145224	633	2123	0.298163	inf	True	0.000840863	3.07527	1	0	3.07527		GOLGA6D	False	True	633	3.07527
COL28A1	7	7457514	7546786		pfscan	PS50099	Proline-rich region profile	0	0	22	4640	5.37	20.5	12.4	9.9	312	704	ENSG00000215018	NM_001037763	1176	4277	0.274959	inf	True	0.000847179	3.07202	1	0	3.07202		COL28A1	False	True	1176	3.07202
PCDHGB3	5	140750040	140750336	IPR015919	superfamily	SSF49313	Cadherin-like	0	47	110	14621	238.18	100	100	100	27	125	ENSG00000262209	NM_032097	294	4727	0.0621959	inf	True	0.000855725	3.06767	1	0	3.06767		PCDHGB3	False	True	294	3.06767
PCDHGA4	5	140734900	140735160	IPR002126	smart	SM00112	Cadherin	0	11	127	18774	81.38	100	100	100	45	131	ENSG00000262576	NM_032053	258	4778	0.0539975	inf	True	0.000867602	3.06168	1	0	3.06168		PCDHGA4	False	True	258	3.06168
PCDHGA4	5	140736187	140736447	IPR002126	smart	SM00112	Cadherin	0	7	127	18774	248.3	100	100	100	474	560	ENSG00000262576	NM_032053	258	4778	0.0539975	inf	True	0.000867602	3.06168	1	0	3.06168		PCDHGA4	False	True	258	3.06168
ACOXL	2	111542354	111562870	IPR009100	superfamily	SSF56645	Acyl-CoA dehydrogenase/oxidase, N-terminal and middle domain	0	160	28	1877	9.23	20.9	12	9.8	41	217	ENSG00000153093	NM_001142807	528	2373	0.222503	inf	True	0.000870085	3.06044	1	0	3.06044		ACOXL	False	True	528	3.06044
PCDHGB1	5	140729912	140730154	IPR013164	pfam	PF08266	Cadherin, N-terminal	0	27	131	19226	92.27	100	100	100	29	109	ENSG00000254221	NM_032095	240	4590	0.0522876	inf	True	0.0008803	3.05537	1	0	3.05537		PCDHGB1	False	True	240	3.05537
PCDHGB1	5	140730608	140730850	IPR002126	smart	SM00112	Cadherin	0	20	131	19226	131.53	100	100	100	261	341	ENSG00000254221	NM_032095	240	4590	0.0522876	inf	True	0.0008803	3.05537	1	0	3.05537		PCDHGB1	False	True	240	3.05537
TMPRSS7	3	111794200	111799904	IPR001254	pfam	PF00089	Serine proteases, trypsin domain	0	424	20	1198	34.32	57	48.9	40.8	480	709	ENSG00000176040	NM_001042575	687	2317	0.296504	inf	True	0.000881518	3.05477	1	0	3.05477		TMPRSS7	False	True	687	3.05477
PCDHGA5	5	140744636	140744908	IPR002126	pfam	PF00028	Cadherin	0	25	116	15087	113.57	100	100	100	247	337	ENSG00000253485	NM_032054	270	4602	0.0586701	inf	True	0.000899607	3.04595	1	0	3.04595		PCDHGA5	False	True	270	3.04595
KLKB1	4	187173173	187179327	IPR009003	superfamily	SSF50494	Peptidase S1, PA clan	0	1025	19	3432	23.63	59	47.2	38.2	383	626	ENSG00000164344	NM_000892	729	2363	0.308506	inf	True	0.000903604	3.04402	1	0	3.04402		KLKB1	False	True	729	3.04402
FAHD2B	2	97749495	97755989	IPR002529	pfam	PF01557	Fumarylacetoacetase_C	1	97	15	353	14.88	40.4	34.6	31.7	107	314	ENSG00000144199	NM_199336	621	1305	0.475862	7.13793	True	0.000904866	3.04342	0.999938	-2.68832e-05	3.04342		FAHD2B	False	True	621	3.04342
PCDHGB2	5	140740765	140741028	IPR002126	pfam	PF00028	Cadherin	0	6	120	17487	151.49	100	100	100	355	442	ENSG00000253910	NM_032096	261	4602	0.0567145	inf	True	0.000906109	3.04282	1	0	3.04282		PCDHGB2	False	True	261	3.04282
TMPRSS5	11	113560487	113565360	IPR009003	superfamily	SSF50494	Peptidase S1, PA clan	1	1029	24	1315	2.52	52.1	16.5	4.1	209	453	ENSG00000166682	NM_030770	732	2232	0.327957	7.87097	True	0.00091568	3.03826	0.999928	-3.12845e-05	3.03826		TMPRSS5	False	True	732	3.03826
FBLN2	3	13660511	13679101		pfscan	PS50311	Cysteine-rich region profile	0	0	19	3944	4.25	51.6	28.2	13	683	1126	ENSG00000163520	NM_001998	1329	4318	0.307781	inf	True	0.000921769	3.03538	1	0	3.03538		FBLN2	False	True	1329	3.03538
PCDHGB3	5	140751693	140751986	IPR002126	pfscan	PS50268	Cadherin	0	174	110	14621	66.7	100	100	100	578	675	ENSG00000262209	NM_032097	291	4727	0.0615612	inf	True	0.000921834	3.03535	1	0	3.03535		PCDHGB3	False	True	291	3.03535
RIPK3	14	24806940	24808763	IPR000719	pfscan	PS50011	Protein kinase domain	1	37	18	891	70.12	100	100	99.7	21	287	ENSG00000129465	NM_006871	798	1930	0.413472	7.44249	True	0.000923799	3.03442	0.999933	-2.93091e-05	3.03442		RIPK3	False	True	798	3.03442
RIPK3	14	24806940	24808763	IPR000719	pfscan	PS50011	Protein kinase domain	1	37	18	891	70.12	100	100	99.7	21	287	ENSG00000129465	NM_006871	798	1930	0.413472	7.44249	True	0.000923799	3.03442	0.999933	-2.93091e-05	3.03442		RIPK3	False	True	798	3.03442
RIPK3	14	24806940	24808763	IPR002290	smart	SM00220	Serine/threonine/dual specificity protein kinase, catalytic domain	1	37	18	891	70.12	100	100	99.7	21	287	ENSG00000129465	NM_006871	798	1930	0.413472	7.44249	True	0.000923799	3.03442	0.999933	-2.93091e-05	3.03442		RIPK3	False	True	798	3.03442
RIPK3	14	24806940	24808763	IPR002290	smart	SM00220	Serine/threonine/dual specificity protein kinase, catalytic domain	1	37	18	891	70.12	100	100	99.7	21	287	ENSG00000129465	NM_006871	798	1930	0.413472	7.44249	True	0.000923799	3.03442	0.999933	-2.93091e-05	3.03442		RIPK3	False	True	798	3.03442
PCDHGA3	5	140724303	140724617	IPR015919	superfamily	SSF49313	Cadherin-like	1	127	138	22010	116.75	100	100	100	235	339	ENSG00000254245	NM_032011	312	4771	0.0653951	9.02452	True	0.000942464	3.02574	0.999912	-3.84127e-05	3.02574		PCDHGA3	False	True	312	3.02574
PCDHGA3	5	140724327	140724641	IPR002126	pfscan	PS50268	Cadherin	1	128	138	22010	118.5	100	100	100	243	347	ENSG00000254245	NM_032011	312	4771	0.0653951	9.02452	True	0.000942464	3.02574	0.999912	-3.84127e-05	3.02574		PCDHGA3	False	True	312	3.02574
PCDHGA4	5	140735230	140735487	IPR002126	smart	SM00112	Cadherin	0	53	127	18774	47.93	100	100	100	155	240	ENSG00000262576	NM_032053	255	4778	0.0533696	inf	True	0.000943879	3.02508	1	0	3.02508		PCDHGA4	False	True	255	3.02508
MYH8	17	10303965	10307802		ncoils	ncoils	0	0	0	41	2405	8.74	24	13.2	10.7	845	1159	ENSG00000133020	NM_002472	942	6041	0.155934	inf	True	0.000958127	3.01858	1	0	3.01858		MYH8	False	True	942	3.01858
RIPK3	14	24806943	24808763	IPR020635	smart	SM00219	Tyrosine-protein kinase, catalytic domain	1	37	18	891	70.14	100	100	99.7	21	286	ENSG00000129465	NM_006871	795	1930	0.411917	7.41451	True	0.000963132	3.01631	0.999929	-3.07393e-05	3.01631		RIPK3	False	True	795	3.01631
PCDHGB1	5	140731559	140731798	IPR002126	pfam	PF00028	Cadherin	0	33	131	19226	59.06	100	100	100	578	657	ENSG00000254221	NM_032095	237	4590	0.051634	inf	True	0.000963504	3.01615	1	0	3.01615		PCDHGB1	False	True	237	3.01615
LDHB	12	21788494	21794988	IPR022383	pfam	PF02866	Lactate/malate dehydrogenase, C-terminal	0	10	18	40	25.43	45.3	38.2	32	165	329	ENSG00000111716	NM_002300	492	1538	0.319896	inf	True	0.000969073	3.01364	1	0	3.01364		LDHB	False	True	492	3.01364
PNPLA7	9	140356479	140372532	IPR016035	superfamily	SSF52151	Acyl transferase/acyl hydrolase/lysophospholipase	2	623	61	3222	3.44	28.3	15.5	11.1	946	1220	ENSG00000130653	NM_152286	822	4806	0.171036	5.2166	True	0.000981836	3.00796	0.999854	-6.33245e-05	3.00796		PNPLA7	False	True	822	3.00796
BPIFB3	20	31643326	31652552	IPR017942	smart	SM00328	Lipid-binding serum glycoprotein, N-terminal	0	0	10	4938	10.01	63	43.3	26.9	33	275	ENSG00000186190	NM_182658	726	1454	0.499312	inf	True	0.000990079	3.00433	1	0	3.00433		BPIFB3	False	True	726	3.00433
ATP10B	5	159992901	160114916		superfamily	SSF81665	Calcium ATPase, transmembrane domain M	0	0	10	1491	7.65	22.4	14.1	11.8	56	1315	ENSG00000118322	NM_025153	3777	7566	0.499207	inf	True	0.000992162	3.00342	1	0	3.00342		ATP10B	False	True	3777	3.00342
PBLD	10	70043949	70066577	IPR003719	pfam	PF02567	Phenazine biosynthesis PhzF protein	0	0	18	1407	10.77	29	21.6	18.7	9	284	ENSG00000108187	NM_022129	825	2587	0.318902	inf	True	0.00099488	3.00223	1	0	3.00223		PBLD	False	True	825	3.00223
BPIFB6	20	31619517	31623444	IPR017942	pfam	PF01273	Lipid-binding serum glycoprotein, N-terminal	0	0	16	4083	26.6	80.2	67.5	62	22	181	ENSG00000167104	NM_174897	477	1362	0.35022	inf	True	0.00100985	2.99574	1	0	2.99574		BPIFB6	False	True	477	2.99574
PPIE	1	40211059	40228197	IPR002130	superfamily	SSF50891	Cyclophilin-type peptidyl-prolyl cis-trans isomerase domain	0	46	16	173	5.81	30.8	16.1	13.5	133	282	ENSG00000084072	NM_203456	447	1277	0.350039	inf	True	0.00101437	2.9938	1	0	2.9938		PPIE	True	False	447	2.9938
MYOC	1	171605071	171605844	IPR003112	smart	SM00284	Olfactomedin-like domain	0	63	15	721	113.98	100	100	100	246	503	ENSG00000034971	NM_000261	771	2095	0.368019	inf	True	0.00102461	2.98944	1	0	2.98944	AD	MYOC	False	False	771	2.98944
MIB2	1	1562516	1564033	IPR020683	superfamily	SSF48403	Ankyrin repeat-containing domain	0	165	24	3026	10.68	95.6	78.8	46.3	550	826	ENSG00000197530	NM_080875	828	3321	0.249322	inf	True	0.00102537	2.98912	1	0	2.98912		MIB2	False	True	828	2.98912
TROAP	12	49724129	49724539		pfscan	PS50099	Proline-rich region profile	0	0	39	307	109.37	100	100	100	501	637	ENSG00000135451	NM_005480	408	2527	0.161456	inf	True	0.00104113	2.9825	1	0	2.9825		TROAP	False	True	408	2.9825
RGS11	16	319537	321055	IPR016137	pfscan	PS50132	RGS domain	0	970	44	2545	9.1	34.4	22.4	16.6	303	418	ENSG00000076344	NM_183337	345	2390	0.144351	inf	True	0.00104954	2.979	1	0	2.979		RGS11	False	True	345	2.979
RGS11	16	319537	321055	IPR016137	pfscan	PS50132	RGS domain	0	970	44	2545	9.1	34.4	22.4	16.6	303	418	ENSG00000076344	NM_183337	345	2390	0.144351	inf	True	0.00104954	2.979	1	0	2.979		RGS11	False	True	345	2.979
RGS11	16	319537	321055	IPR016137	smart	SM00315	RGS domain	0	970	44	2545	9.1	34.4	22.4	16.6	303	418	ENSG00000076344	NM_183337	345	2390	0.144351	inf	True	0.00104954	2.979	1	0	2.979		RGS11	False	True	345	2.979
RGS11	16	319537	321055	IPR016137	smart	SM00315	RGS domain	0	970	44	2545	9.1	34.4	22.4	16.6	303	418	ENSG00000076344	NM_183337	345	2390	0.144351	inf	True	0.00104954	2.979	1	0	2.979		RGS11	False	True	345	2.979
SNRPN	15	25219601	25223588	IPR017131	pirsf	PIRSF037187	Small ribonucleoprotein associated, SmB/SmN	0	3	13	17	50.1	98.3	87.8	73	1	240	ENSG00000128739	NM_022808	717	1751	0.40948	inf	True	0.00106181	2.97395	1	0	2.97395		SNRPN	False	True	717	2.97395
PCDHGB2	5	140740165	140740422	IPR002126	smart	SM00112	Cadherin	0	4	120	17487	130.79	100	100	100	155	240	ENSG00000253910	NM_032096	255	4602	0.0554107	inf	True	0.00106946	2.97084	1	0	2.97084		PCDHGB2	False	True	255	2.97084
PCDHGA7	5	140764129	140764464	IPR015919	superfamily	SSF49313	Cadherin-like	0	15	91	12080	99.59	100	100	100	555	666	ENSG00000253537	NM_032087	333	4605	0.0723127	inf	True	0.00108031	2.96645	1	0	2.96645		PCDHGA7	False	True	333	2.96645
SETD1B	12	122247947	122261498		pfscan	PS50099	Proline-rich region profile	0	0	11	522	0.73	18	0	0	366	1628	ENSG00000139718	NM_015048	3786	8185	0.462553	inf	True	0.00108066	2.96631	1	0	2.96631		SETD1B	False	True	3786	2.96631
SLC29A2	11	66130916	66136555	IPR002259	pfam	PF01733	Equilibrative nucleoside transporter	0	29	14	108	14.01	80.5	57.3	38.2	131	454	ENSG00000174669	NM_001532	969	2514	0.385442	inf	True	0.00109619	2.96012	1	0	2.96012		SLC29A2	False	True	969	2.96012
COL7A1	3	48603958	48623289		pfscan	PS50315	Glycine-rich region profile	0	0	10	1130	52.43	96.3	94.3	89.3	1254	2781	ENSG00000114270	NM_000094	4581	9276	0.493855	inf	True	0.00110344	2.95725	1	0	2.95725	AD	COL7A1	False	False	4581	2.95725
PCDHGA4	5	140734852	140735103	IPR013164	pfam	PF08266	Cadherin, N-terminal	0	59	127	18774	74.87	100	100	100	29	112	ENSG00000262576	NM_032053	249	4778	0.0521139	inf	True	0.00111695	2.95197	1	0	2.95197		PCDHGA4	False	True	249	2.95197
MAMDC4	9	139748999	139749783	IPR000998	pfscan	PS50060	MAM domain	1	105	67	961	22.91	100	100	75	269	425	ENSG00000177943	NM_206920	468	3658	0.127939	8.5719	True	0.00112527	2.94875	0.999896	-4.51289e-05	2.94875		MAMDC4	False	True	468	2.94875
GLYATL2	11	58602187	58607085	IPR015938	pfam	PF06021	Glycine N-acyltransferase, N-terminal	0	1470	15	1508	34.41	63.6	55.6	48	1	200	ENSG00000156689	NM_145016	597	1640	0.364024	inf	True	0.00112618	2.94839	1	0	2.94839		GLYATL2	False	True	597	2.94839
PCDHGA5	5	140744960	140745223	IPR002126	pfam	PF00028	Cadherin	0	15	116	15087	199.72	100	100	100	355	442	ENSG00000253485	NM_032054	261	4602	0.0567145	inf	True	0.00114448	2.94139	1	0	2.94139		PCDHGA5	False	True	261	2.94139
DUOXA1	15	45411469	45415188	IPR018469	pfam	PF10204	Dual oxidase maturation factor	0	143	18	918	38.69	95.6	86.2	64	9	289	ENSG00000140254	NM_144565	840	2684	0.312966	inf	True	0.00116308	2.93439	1	0	2.93439		DUOXA1	False	True	840	2.93439
ACOT4	14	74060555	74062325	IPR014940	pfam	PF08840	BAAT/Acyl-CoA thioester hydrolase C-terminal	0	17	22	2178	63.17	81.4	71.5	68.3	203	411	ENSG00000177465	NM_152331	624	2362	0.264183	inf	True	0.00117203	2.93106	1	0	2.93106		ACOT4	False	True	624	2.93106
UCKL1	20	62571377	62572560		superfamily	SSF53271	PRTase-like	0	0	16	194	19.2	100	99.8	77.3	309	533	ENSG00000198276	NM_017859	672	1954	0.34391	inf	True	0.00117873	2.92858	1	0	2.92858		UCKL1	False	True	672	2.92858
KLKB1	4	187173197	187179327	IPR001254	pfscan	PS50240	Serine proteases, trypsin domain	0	1025	19	3432	23.29	58.8	47	38	391	626	ENSG00000164344	NM_000892	705	2363	0.29835	inf	True	0.00119205	2.9237	1	0	2.9237		KLKB1	False	True	705	2.9237
ITIH1	3	52815980	52819104		superfamily	SSF53300	vWA-like	0	0	23	3151	34.2	96.4	87.1	72.5	238	484	ENSG00000055957	NM_002215	738	2911	0.253521	inf	True	0.00120061	2.9206	1	0	2.9206		ITIH1	False	True	738	2.9206
PCDHGA4	5	140736511	140736759	IPR002126	pfam	PF00028	Cadherin	0	179	127	18774	123.09	100	100	100	582	664	ENSG00000262576	NM_032053	246	4778	0.051486	inf	True	0.00121495	2.91544	1	0	2.91544		PCDHGA4	False	True	246	2.91544
PCDHGA7	5	140763799	140764128	IPR015919	superfamily	SSF49313	Cadherin-like	0	6	91	12080	126.76	100	100	100	445	554	ENSG00000253537	NM_032087	327	4605	0.0710098	inf	True	0.00122748	2.91099	1	0	2.91099		PCDHGA7	False	True	327	2.91099
PCDHGA7	5	140763823	140764152	IPR002126	pfscan	PS50268	Cadherin	0	6	91	12080	129.89	100	100	100	453	562	ENSG00000253537	NM_032087	327	4605	0.0710098	inf	True	0.00122748	2.91099	1	0	2.91099		PCDHGA7	False	True	327	2.91099
HRNR	1	152188858	152189877		seg	Seg	0	0	0	60	31266	788.91	100	100	99.7	1410	1749	ENSG00000197915	NM_001009931	1017	9623	0.105684	inf	True	0.00122872	2.91055	1	0	2.91055		HRNR	False	True	1017	2.91055
ASTL	2	96795588	96799785		superfamily	SSF55486	Metalloproteases ("zincins"), catalytic domain	0	0	11	2202	17.19	70.4	59.2	46.5	86	283	ENSG00000188886	NM_001002036	591	1296	0.456019	inf	True	0.00123431	2.90857	1	0	2.90857		ASTL	False	True	591	2.90857
PCDHGA5	5	140744030	140744290	IPR002126	smart	SM00112	Cadherin	0	6	116	15087	94.4	100	100	100	45	131	ENSG00000253485	NM_032054	258	4602	0.0560626	inf	True	0.00123997	2.90659	1	0	2.90659		PCDHGA5	False	True	258	2.90659
PCDHGA5	5	140745317	140745577	IPR002126	smart	SM00112	Cadherin	0	247	116	15087	274.19	100	100	100	474	560	ENSG00000253485	NM_032054	258	4602	0.0560626	inf	True	0.00123997	2.90659	1	0	2.90659		PCDHGA5	False	True	258	2.90659
ABHD14B	3	52003448	52005683		superfamily	SSF53474	alpha/beta-Hydrolases	0	0	16	1026	26.76	79.9	65.5	53.8	2	209	ENSG00000114779	NM_032750	621	1818	0.341584	inf	True	0.0012474	2.904	1	0	2.904		ABHD14B	False	True	621	2.904
LDHB	12	21794998	21807602		superfamily	SSF51735	NAD(P)-binding Rossmann-fold domains	0	0	18	40	9.94	26.4	19.5	15.5	2	161	ENSG00000111716	NM_002300	477	1538	0.310143	inf	True	0.00125217	2.90234	1	0	2.90234		LDHB	False	True	477	2.90234
CCR3	3	46306782	46307597	IPR019424	pfam	PF10320	Serpentine type 7TM GPCR chemoreceptor Srsx	0	51	11	272	119.68	100	100	100	66	337	ENSG00000183625	NM_178329	813	1786	0.455207	inf	True	0.00125472	2.90145	1	0	2.90145		CCR3	False	True	813	2.90145
ACOT8	20	44470495	44477168		superfamily	SSF54637	Thioesterase/thiol ester dehydrase-isomerase	0	0	11	235	11.82	38.7	31.2	23.1	137	314	ENSG00000101473	NM_005469	531	1168	0.454623	inf	True	0.00126959	2.89634	1	0	2.89634		ACOT8	False	True	531	2.89634
RIPK3	14	24806961	24808760	IPR000719	pfam	PF00069	Protein kinase domain	1	37	18	891	70.29	100	100	99.7	22	280	ENSG00000129465	NM_006871	774	1930	0.401036	7.21865	True	0.00128494	2.89112	0.999902	-4.27578e-05	2.89112		RIPK3	False	True	774	2.89112
RIPK3	14	24806961	24808760	IPR000719	pfam	PF00069	Protein kinase domain	1	37	18	891	70.29	100	100	99.7	22	280	ENSG00000129465	NM_006871	774	1930	0.401036	7.21865	True	0.00128494	2.89112	0.999902	-4.27578e-05	2.89112		RIPK3	False	True	774	2.89112
RIPK3	14	24806961	24808760	IPR001245	pfam	PF07714	Serine-threonine/tyrosine-protein kinase catalytic domain	1	37	18	891	70.29	100	100	99.7	22	280	ENSG00000129465	NM_006871	774	1930	0.401036	7.21865	True	0.00128494	2.89112	0.999902	-4.27578e-05	2.89112		RIPK3	False	True	774	2.89112
RIPK3	14	24806961	24808760	IPR001245	pfam	PF07714	Serine-threonine/tyrosine-protein kinase catalytic domain	1	37	18	891	70.29	100	100	99.7	22	280	ENSG00000129465	NM_006871	774	1930	0.401036	7.21865	True	0.00128494	2.89112	0.999902	-4.27578e-05	2.89112		RIPK3	False	True	774	2.89112
PCDHGA7	5	140762842	140763168	IPR015919	superfamily	SSF49313	Cadherin-like	0	2241	91	12080	68.6	100	100	100	126	234	ENSG00000253537	NM_032087	324	4605	0.0703583	inf	True	0.00130834	2.88328	1	0	2.88328		PCDHGA7	False	True	324	2.88328
PCDHGA7	5	140762866	140763192	IPR002126	pfscan	PS50268	Cadherin	0	2369	91	12080	62.69	100	100	100	134	242	ENSG00000253537	NM_032087	324	4605	0.0703583	inf	True	0.00130834	2.88328	1	0	2.88328		PCDHGA7	False	True	324	2.88328
RPEL1	10	105005754	105006413	IPR011060	superfamily	SSF51366	Ribulose-phosphate binding barrel	0	0	18	65	148.21	100	100	100	1	220	ENSG00000235376	NM_001143909	657	2130	0.308451	inf	True	0.00130863	2.88318	1	0	2.88318		RPEL1	False	True	657	2.88318
JUP	17	39913751	39925762	IPR016024	superfamily	SSF48371	Armadillo-type fold	0	180	11	9072	8.9	52.2	36.2	24.4	126	654	ENSG00000173801	NM_021991	1584	3497	0.45296	inf	True	0.00131284	2.88179	1	0	2.88179		JUP	False	True	1584	2.88179
PCDHGA4	5	140735557	140735802	IPR002126	smart	SM00112	Cadherin	0	36	127	18774	40.2	100	100	100	264	345	ENSG00000262576	NM_032053	243	4778	0.0508581	inf	True	0.00132146	2.87894	1	0	2.87894		PCDHGA4	False	True	243	2.87894
PCDHGA4	5	140735872	140736117	IPR002126	smart	SM00112	Cadherin	0	1	127	18774	95.03	100	100	100	369	450	ENSG00000262576	NM_032053	243	4778	0.0508581	inf	True	0.00132146	2.87894	1	0	2.87894		PCDHGA4	False	True	243	2.87894
PCDHGA6	5	140755313	140755648	IPR015919	superfamily	SSF49313	Cadherin-like	0	29	109	12584	100.32	100	100	100	555	666	ENSG00000253731	NM_032086	333	5650	0.0589381	inf	True	0.00133163	2.87561	1	0	2.87561		PCDHGA6	False	True	333	2.87561
TMPRSS5	11	113560487	113565333	IPR001254	pfscan	PS50240	Serine proteases, trypsin domain	1	1001	24	1315	2.51	51.8	16.6	4.1	218	453	ENSG00000166682	NM_030770	705	2232	0.31586	7.58065	True	0.00133525	2.87444	0.999889	-4.80048e-05	2.87444		TMPRSS5	False	True	705	2.87444
PCDHGB3	5	140750379	140750657	IPR002126	pfam	PF00028	Cadherin	0	75	110	14621	230.07	100	100	100	140	232	ENSG00000262209	NM_032097	276	4727	0.058388	inf	True	0.00133635	2.87408	1	0	2.87408		PCDHGB3	False	True	276	2.87408
PPAN	19	10217336	10221044	IPR004154	superfamily	SSF52954	Anticodon-binding	4	35	29	1370	10.29	34.7	22.4	18	60	289	ENSG00000130810	NM_020230	687	1657	0.414605	3.00588	True	0.00135226	2.86894	0.999725	-0.000119308	2.86894		PPAN	True	False	687	2.86894
PPAN	19	10217336	10221044	IPR004154	superfamily	SSF52954	Anticodon-binding	4	35	29	1370	10.29	34.7	22.4	18	60	289	ENSG00000130810	NM_020230	687	1657	0.414605	3.00588	True	0.00135226	2.86894	0.999725	-0.000119308	2.86894		PPAN	True	False	687	2.86894
RHBDD3	22	29656717	29661588		pfscan	PS50319	Leucine-rich region profile	0	0	15	138	1.97	43.3	11.6	3.4	10	223	ENSG00000100263	NM_012265	639	1794	0.356187	inf	True	0.0013533	2.86861	1	0	2.86861		RHBDD3	False	True	639	2.86861
GLYATL2	11	58601917	58605805	IPR016181	superfamily	SSF55729	Acyl-CoA N-acyltransferase	1	1487	15	1508	44.47	63	56.2	49.6	39	290	ENSG00000156689	NM_145016	753	1640	0.459146	6.8872	True	0.00136142	2.86601	0.999901	-4.30529e-05	2.86601		GLYATL2	False	True	753	2.86601
LRRC72	7	16572150	16607044		superfamily	SSF52058	L domain-like	0	0	12	428	0.36	5.6	0	0	41	182	ENSG00000205858	NM_001195280	423	1000	0.423	inf	True	0.00136179	2.86589	1	0	2.86589		LRRC72	False	True	423	2.86589
STRC	15	43902555	43908056		pfscan	PS50319	Leucine-rich region profile	0	0	18	5736	45.85	96.8	92.9	86.5	570	1151	ENSG00000242866	NM_153700	1743	5680	0.306866	inf	True	0.00136366	2.86529	1	0	2.86529	AR	STRC	False	False	1743	2.86529
KLKB1	4	187173194	187179312	IPR001254	smart	SM00020	Serine proteases, trypsin domain	0	1009	19	3432	23.27	58.7	46.9	37.9	390	621	ENSG00000164344	NM_000892	693	2363	0.293271	inf	True	0.00136711	2.8642	1	0	2.8642		KLKB1	False	True	693	2.8642
GCC2	2	109067568	109098236		pfscan	PS50313	Glutamic acid-rich region profile	0	0	13	327	7.88	20.5	12.2	9.9	50	1048	ENSG00000135968	NM_181453	2994	7537	0.39724	inf	True	0.00138636	2.85813	1	0	2.85813		GCC2	False	True	2994	2.85813
C9orf117	9	130473629	130474562		pfscan	PS50322	Glutamine-rich region profile	0	0	28	2042	17.27	100	83.6	51.8	237	357	ENSG00000160401	NM_001012502	360	1721	0.209181	inf	True	0.00140011	2.85384	1	0	2.85384		C9orf117	False	True	360	2.85384
MAMDC4	9	139749008	139749780	IPR000998	pfam	PF00629	MAM domain	1	105	67	961	23.06	100	100	74.6	272	424	ENSG00000177943	NM_206920	456	3658	0.124658	8.3521	True	0.00140866	2.8512	0.999866	-5.80382e-05	2.8512		MAMDC4	False	True	456	2.8512
AGBL1	15	86822970	87097762		superfamily	SSF53187	Zn-dependent exopeptidases	0	0	25	2152	1.17	6.7	1.5	1.2	680	950	ENSG00000166748	NM_152336	810	3508	0.230901	inf	True	0.0014111	2.85044	1	0	2.85044	AD	AGBL1	False	False	810	2.85044
KLKB1	4	187173197	187179312	IPR001254	pfam	PF00089	Serine proteases, trypsin domain	0	1009	19	3432	23.23	58.7	46.8	37.8	391	621	ENSG00000164344	NM_000892	690	2363	0.292002	inf	True	0.00141453	2.84939	1	0	2.84939		KLKB1	False	True	690	2.84939
PSMB11	14	23511435	23512184		superfamily	SSF56235	N-terminal nucleophile aminohydrolases (Ntn hydrolases)	0	0	15	156	54.51	100	100	100	1	250	ENSG00000222028	NM_001099780	747	2110	0.354028	inf	True	0.00142299	2.8468	1	0	2.8468		PSMB11	False	True	747	2.8468
PON1	7	94928259	94953742		superfamily	SSF63829	Calcium-dependent phosphotriesterase	0	0	13	2797	13.39	33.9	23.5	19.6	16	355	ENSG00000005421	NM_000446	1017	2568	0.396028	inf	True	0.00142304	2.84678	1	0	2.84678		PON1	False	True	1017	2.84678
HIST4H4	12	14923743	14923832	IPR004823	pfam	PF02969	TATA box binding protein associated factor (TAF)	0	1	40	52	72.94	100	100	100	63	92	ENSG00000197837	NM_175054	87	577	0.15078	inf	True	0.00144814	2.83919	1	0	2.83919		HIST4H4	False	True	87	2.83919
PBLD	10	70044012	70066601	IPR003719	tigrfam	TIGR00654	Phenazine biosynthesis PhzF protein	0	0	18	1407	10.51	28.8	21.5	18.5	1	263	ENSG00000108187	NM_022129	786	2587	0.303827	inf	True	0.0014754	2.83109	1	0	2.83109		PBLD	False	True	786	2.83109
BPIFB3	20	31652331	31661399	IPR017943	superfamily	SSF55394	Bactericidal permeability-increasing protein, alpha/beta domain	0	0	10	4938	18.51	75.5	53.5	40.6	241	473	ENSG00000186190	NM_182658	696	1454	0.47868	inf	True	0.00148268	2.82895	1	0	2.82895		BPIFB3	False	True	696	2.82895
PCDHGB2	5	140740492	140740737	IPR002126	smart	SM00112	Cadherin	0	9	120	17487	92.69	100	100	100	264	345	ENSG00000253910	NM_032096	243	4602	0.0528031	inf	True	0.00148878	2.82717	1	0	2.82717		PCDHGB2	False	True	243	2.82717
PCDHGB2	5	140740807	140741052	IPR002126	smart	SM00112	Cadherin	0	6	120	17487	158.74	100	100	100	369	450	ENSG00000253910	NM_032096	243	4602	0.0528031	inf	True	0.00148878	2.82717	1	0	2.82717		PCDHGB2	False	True	243	2.82717
PCDHGB2	5	140741473	140741718	IPR002126	smart	SM00112	Cadherin	0	57	120	17487	49.88	100	100	100	591	672	ENSG00000253910	NM_032096	243	4602	0.0528031	inf	True	0.00148878	2.82717	1	0	2.82717		PCDHGB2	False	True	243	2.82717
TEX9	15	56686371	56719892		ncoils	ncoils	0	0	0	21	217	3.99	10.8	6.4	5.5	194	351	ENSG00000151575	NM_198524	471	1768	0.266403	inf	True	0.0014949	2.82539	1	0	2.82539		TEX9	False	True	471	2.82539
DOCK1	10	128836039	129202597	IPR016024	superfamily	SSF48371	Armadillo-type fold	0	0	18	2632	1.86	12.7	4.4	3.1	636	1321	ENSG00000150760	NM_001380	2055	6797	0.302339	inf	True	0.00153319	2.8144	1	0	2.8144		DOCK1	False	True	2055	2.8144
DUOXA2	15	45406828	45410008	IPR018469	pfam	PF10204	Dual oxidase maturation factor	3	1276	21	1298	29.87	93	83.7	68.9	9	288	ENSG00000140274	NM_207581	837	1760	0.475568	3.32898	True	0.00153821	2.81298	0.99975	-0.000108709	2.81298		DUOXA2	False	True	837	2.81298
OR1E2	17	3336659	3337021	IPR019424	pfam	PF10320	Serpentine type 7TM GPCR chemoreceptor Srsx	0	685	14	1968	6.83	23.1	12.1	9.5	39	159	ENSG00000127780	NM_003554	360	972	0.37037	inf	True	0.00153884	2.81281	1	0	2.81281		OR1E2	False	True	360	2.81281
TTC38	22	46669935	46681170		superfamily	SSF48452	TPR-like	0	0	31	437	16.3	46.4	34.6	27.2	112	276	ENSG00000075234	NM_017931	492	2610	0.188506	inf	True	0.00154116	2.81215	1	0	2.81215		TTC38	False	True	492	2.81215
BPIFB3	20	31643245	31652321		pfscan	PS50319	Leucine-rich region profile	0	0	10	4938	9.6	62.3	42.3	25.7	6	237	ENSG00000186190	NM_182658	693	1454	0.476616	inf	True	0.00154242	2.8118	1	0	2.8118		BPIFB3	False	True	693	2.8118
PCDHGB3	5	140750700	140750972	IPR002126	pfam	PF00028	Cadherin	0	49	110	14621	205.69	100	100	100	247	337	ENSG00000262209	NM_032097	270	4727	0.0571187	inf	True	0.00154979	2.80973	1	0	2.80973		PCDHGB3	False	True	270	2.80973
TUBB3	16	89989816	90001525	IPR003008	pfam	PF00091	Tubulin/FtsZ, GTPase domain	0	0	16	1643	9.8	27.3	17.8	15	3	222	ENSG00000258947	NM_006086	657	1978	0.332154	inf	True	0.00156612	2.80518	1	0	2.80518	AD	TUBB3	False	False	657	2.80518
TUBB3	16	89989816	90001525	IPR003008	pfam	PF00091	Tubulin/FtsZ, GTPase domain	0	0	16	1643	9.8	27.3	17.8	15	3	222	ENSG00000258947	NM_006086	657	1978	0.332154	inf	True	0.00156612	2.80518	1	0	2.80518	AD	TUBB3	False	False	657	2.80518
TUBB3	16	89989816	90001525	IPR003008	pfam	PF00091	Tubulin/FtsZ, GTPase domain	0	0	16	1643	9.8	27.3	17.8	15	3	222	ENSG00000258947	NM_006086	657	1978	0.332154	inf	True	0.00156612	2.80518	1	0	2.80518	AD	TUBB3	False	False	657	2.80518
TUBB3	16	89989816	90001525	IPR003008	pfam	PF00091	Tubulin/FtsZ, GTPase domain	0	0	16	1643	9.8	27.3	17.8	15	3	222	ENSG00000258947	NM_006086	657	1978	0.332154	inf	True	0.00156612	2.80518	1	0	2.80518	AD	TUBB3	False	False	657	2.80518
TMPRSS5	11	113560502	113565336	IPR001254	smart	SM00020	Serine proteases, trypsin domain	1	1001	24	1315	2.48	51.7	16.3	3.8	217	448	ENSG00000166682	NM_030770	693	2232	0.310484	7.45161	True	0.00157473	2.80279	0.999867	-5.79268e-05	2.80279		TMPRSS5	False	True	693	2.80279
PCDHGA5	5	140743982	140744233	IPR013164	pfam	PF08266	Cadherin, N-terminal	0	5	116	15087	84.46	100	100	100	29	112	ENSG00000253485	NM_032054	249	4602	0.0541069	inf	True	0.00157644	2.80232	1	0	2.80232		PCDHGA5	False	True	249	2.80232
PBK	8	27667825	27685680	IPR000719	pfscan	PS50011	Protein kinase domain	1	1166	17	1186	9.78	27.1	20.7	17.3	32	322	ENSG00000168078	NM_018492	870	2118	0.410765	6.983	True	0.00159898	2.79616	0.999876	-5.40403e-05	2.79616		PBK	False	True	870	2.79616
CARKD	13	111274619	111289564		superfamily	SSF53613	Ribokinase-like	0	0	21	1169	10.58	44.5	30.5	23.1	53	287	ENSG00000213995	NM_018210	702	2659	0.264009	inf	True	0.00160075	2.79568	1	0	2.79568		CARKD	False	True	702	2.79568
PCDHGA6	5	140754026	140754352	IPR015919	superfamily	SSF49313	Cadherin-like	0	6	109	12584	55.15	100	100	100	126	234	ENSG00000253731	NM_032086	324	5650	0.0573451	inf	True	0.0016012	2.79555	1	0	2.79555		PCDHGA6	False	True	324	2.79555
PCDHGA6	5	140754050	140754376	IPR002126	pfscan	PS50268	Cadherin	0	6	109	12584	51.49	100	100	100	134	242	ENSG00000253731	NM_032086	324	5650	0.0573451	inf	True	0.0016012	2.79555	1	0	2.79555		PCDHGA6	False	True	324	2.79555
ANKRD39	2	97514080	97520176	IPR020683	superfamily	SSF48403	Ankyrin repeat-containing domain	0	14	12	248	7.94	37.6	20.4	13.9	35	170	ENSG00000213337	NM_016466	405	976	0.414959	inf	True	0.00160781	2.79376	1	0	2.79376		ANKRD39	False	True	405	2.79376
QRFPR	4	122250769	122301619	IPR000276	pfam	PF00001	G protein-coupled receptor, rhodopsin-like	0	219	10	2203	5.91	18.5	11.3	8.9	62	332	ENSG00000186867	NM_198179	810	1708	0.474239	inf	True	0.00161393	2.79212	1	0	2.79212		QRFPR	False	True	810	2.79212
QRFPR	4	122250769	122301619	IPR000276	pfam	PF00001	G protein-coupled receptor, rhodopsin-like	0	219	10	2203	5.91	18.5	11.3	8.9	62	332	ENSG00000186867	NM_198179	810	1708	0.474239	inf	True	0.00161393	2.79212	1	0	2.79212		QRFPR	False	True	810	2.79212
QRFPR	4	122250769	122301619	IPR017452	pfscan	PS50262	GPCR, rhodopsin-like, 7TM	0	219	10	2203	5.91	18.5	11.3	8.9	62	332	ENSG00000186867	NM_198179	810	1708	0.474239	inf	True	0.00161393	2.79212	1	0	2.79212		QRFPR	False	True	810	2.79212
QRFPR	4	122250769	122301619	IPR017452	pfscan	PS50262	GPCR, rhodopsin-like, 7TM	0	219	10	2203	5.91	18.5	11.3	8.9	62	332	ENSG00000186867	NM_198179	810	1708	0.474239	inf	True	0.00161393	2.79212	1	0	2.79212		QRFPR	False	True	810	2.79212
CES3	16	66997090	67006919		superfamily	SSF53474	alpha/beta-Hydrolases	0	0	12	462	34.26	66.1	55.7	47.9	31	561	ENSG00000172828	NM_024922	1590	3834	0.41471	inf	True	0.00161603	2.79155	1	0	2.79155		CES3	False	True	1590	2.79155
PCDHGB2	5	140739796	140740038	IPR013164	pfam	PF08266	Cadherin, N-terminal	0	227	120	17487	149.4	100	100	100	32	112	ENSG00000253910	NM_032096	240	4602	0.0521512	inf	True	0.00161691	2.79131	1	0	2.79131		PCDHGB2	False	True	240	2.79131
ZNF428	19	44111835	44118450		pfscan	PS50313	Glutamic acid-rich region profile	0	0	15	5050	4.42	37.1	19.8	13.7	3	167	ENSG00000131116	NM_182498	492	1412	0.348442	inf	True	0.00161919	2.7907	1	0	2.7907		ZNF428	False	True	492	2.7907
MICAL1	6	109769419	109771565	IPR001715	superfamily	SSF47576	Calponin homology domain	1	33	41	3938	4.36	13.3	7.3	6	377	614	ENSG00000135596	NM_022765	711	3678	0.193312	7.92577	True	0.00161946	2.79063	0.99985	-6.49764e-05	2.79063		MICAL1	False	True	711	2.79063
KRTAP4-7	17	39240525	39240839		seg	Seg	0	0	0	17	6831	29.61	99.7	94.6	82.2	23	127	ENSG00000240871	NM_033061	312	992	0.314516	inf	True	0.00162912	2.78805	1	0	2.78805		KRTAP4-7	False	True	312	2.78805
LRRN4	20	6025218	6033415		superfamily	SSF52058	L domain-like	0	0	15	3694	10.55	30.4	20.3	16.6	11	323	ENSG00000125872	NM_152611	936	2692	0.347697	inf	True	0.00164718	2.78326	1	0	2.78326		LRRN4	False	True	936	2.78326
PCDHGA7	5	140763484	140763798	IPR015919	superfamily	SSF49313	Cadherin-like	0	21	91	12080	94.07	100	100	100	340	444	ENSG00000253537	NM_032087	312	4605	0.0677524	inf	True	0.00168789	2.77266	1	0	2.77266		PCDHGA7	False	True	312	2.77266
PCDHGA7	5	140763508	140763822	IPR002126	pfscan	PS50268	Cadherin	0	20	91	12080	94.08	100	100	100	348	452	ENSG00000253537	NM_032087	312	4605	0.0677524	inf	True	0.00168789	2.77266	1	0	2.77266		PCDHGA7	False	True	312	2.77266
CASP4	11	104815483	104822703		superfamily	SSF52129	Caspase-like	0	0	13	302	5.48	15.2	9.2	7.5	98	377	ENSG00000196954	NM_033306	837	2158	0.387859	inf	True	0.0016946	2.77093	1	0	2.77093		CASP4	False	True	837	2.77093
EFCAB13	17	45422443	45447852		superfamily	SSF47473	EF-hand	0	0	67	5163	11.25	24.1	16.7	14.7	166	285	ENSG00000178852	NM_152347	357	3931	0.0908166	inf	True	0.00169688	2.77035	1	0	2.77035		EFCAB13	False	True	357	2.77035
PCDHGA4	5	140736538	140736774	IPR002126	smart	SM00112	Cadherin	0	179	127	18774	110.05	100	100	100	591	669	ENSG00000262576	NM_032053	234	4778	0.0489745	inf	True	0.00169983	2.76959	1	0	2.76959		PCDHGA4	False	True	234	2.76959
PCDHGA5	5	140745641	140745889	IPR002126	pfam	PF00028	Cadherin	0	6	116	15087	182.47	100	100	100	582	664	ENSG00000253485	NM_032054	246	4602	0.053455	inf	True	0.0017076	2.76761	1	0	2.76761		PCDHGA5	False	True	246	2.76761
NACA2	17	59668137	59668334	IPR002715	pfscan	PS51151	Nascent polypeptide-associated complex NAC domain	0	5	22	2098	334.52	100	100	100	70	135	ENSG00000253506	NM_199290	195	777	0.250965	inf	True	0.00173398	2.76096	1	0	2.76096		NACA2	False	True	195	2.76096
MYH15	3	108172939	108220669	IPR001609	smart	SM00242	Myosin head, motor domain	3	2217	37	4032	7.86	20.6	13.7	11.3	97	791	ENSG00000144821	NM_014981	2082	7074	0.294317	3.62991	True	0.00174237	2.75886	0.999669	-0.000143846	2.75886		MYH15	False	True	2082	2.75886
COPZ2	17	46105865	46114270	IPR011012	superfamily	SSF64356	Longin-like domain	1	32	14	86	5.01	49.4	33.3	17.2	43	184	ENSG00000005243	NM_016429	423	895	0.472626	6.61676	True	0.0017438	2.7585	0.999871	-5.59085e-05	2.7585		COPZ2	False	True	423	2.7585
PCDHGB2	5	140741446	140741685	IPR002126	pfam	PF00028	Cadherin	0	62	120	17487	48.95	100	100	100	582	661	ENSG00000253910	NM_032096	237	4602	0.0514993	inf	True	0.00175597	2.75548	1	0	2.75548		PCDHGB2	False	True	237	2.75548
GOLGA6D	15	75582769	75584953		pfscan	PS50322	Glutamine-rich region profile	0	0	20	472	139.11	88	76.9	68.7	299	491	ENSG00000140478	NM_001145224	576	2123	0.271314	inf	True	0.00178158	2.74919	1	0	2.74919		GOLGA6D	False	True	576	2.74919
PPIE	1	40211089	40228197	IPR002130	pfam	PF00160	Cyclophilin-type peptidyl-prolyl cis-trans isomerase domain	0	46	16	173	5.73	30.7	16	13.3	143	282	ENSG00000084072	NM_203456	417	1277	0.326547	inf	True	0.00179028	2.74708	1	0	2.74708		PPIE	True	False	417	2.74708
PCDHGB3	5	140751024	140751290	IPR002126	pfam	PF00028	Cadherin	0	1593	110	14621	161.21	100	100	100	355	443	ENSG00000262209	NM_032097	264	4727	0.0558494	inf	True	0.00179697	2.74546	1	0	2.74546		PCDHGB3	False	True	264	2.74546
PCDHGA7	5	140764201	140764512	IPR002126	pfscan	PS50268	Cadherin	0	18	91	12080	86.55	100	100	100	579	682	ENSG00000253537	NM_032087	309	4605	0.067101	inf	True	0.00179867	2.74505	1	0	2.74505		PCDHGA7	False	True	309	2.74505
FMO2	1	171174527	171178089		superfamily	SSF51905	FAD/NAD(P)-binding domain	0	0	48	5837	31.28	56.3	47.4	39.9	313	471	ENSG00000094963	NM_001460	474	3851	0.123085	inf	True	0.00182794	2.73804	1	0	2.73804		FMO2	False	True	474	2.73804
CAPN9	1	230914810	230921736	IPR022682	superfamily	SSF49758	Peptidase C2, calpain, large subunit, domain III	0	17	32	4039	21.2	48.8	28.3	24.1	349	497	ENSG00000135773	NM_016452	444	2484	0.178744	inf	True	0.00183364	2.73669	1	0	2.73669		CAPN9	False	True	444	2.73669
CD207	2	71058208	71060144	IPR001304	pfscan	PS50041	C-type lectin	0	3076	30	5742	39.01	91	81.4	73.2	202	320	ENSG00000116031	NM_015717	354	1869	0.189406	inf	True	0.00183696	2.7359	1	0	2.7359		CD207	False	True	354	2.7359
PBK	8	27667837	27685680	IPR002290	smart	SM00220	Serine/threonine/dual specificity protein kinase, catalytic domain	1	1166	17	1186	9.72	27.1	20.6	17.3	32	318	ENSG00000168078	NM_018492	858	2118	0.405099	6.88669	True	0.00184123	2.73489	0.999854	-6.35878e-05	2.73489		PBK	False	True	858	2.73489
PCDHGA5	5	140744687	140744932	IPR002126	smart	SM00112	Cadherin	0	7	116	15087	110.29	100	100	100	264	345	ENSG00000253485	NM_032054	243	4602	0.0528031	inf	True	0.00184956	2.73293	1	0	2.73293		PCDHGA5	False	True	243	2.73293
PCDHGA5	5	140745002	140745247	IPR002126	smart	SM00112	Cadherin	0	123	116	15087	227.46	100	100	100	369	450	ENSG00000253485	NM_032054	243	4602	0.0528031	inf	True	0.00184956	2.73293	1	0	2.73293		PCDHGA5	False	True	243	2.73293
NOP2	12	6669298	6672327	IPR001678	pfam	PF01189	SAM-dependent methyltransferase RsmB/NOP2-type	0	17	19	420	5.54	21.8	11.2	8.9	333	618	ENSG00000111641	NM_006170	855	3038	0.281435	inf	True	0.00187436	2.72715	1	0	2.72715		NOP2	True	False	855	2.72715
GOLGA6L2	15	23685708	23687649		pfscan	PS50313	Glutamic acid-rich region profile	0	0	11	14355	6.54	71.9	44.2	25.1	200	638	ENSG00000174450	NM_001304388	1314	3030	0.433663	inf	True	0.0019223	2.71618	1	0	2.71618		GOLGA6L2	False	True	1314	2.71618
KRBOX1	3	42980409	42983499	IPR001909	superfamily	SSF109640	Krueppel-associated box	0	8	19	6068	2.36	28.1	16.2	11.1	8	71	ENSG00000240747	NM_001205272	189	674	0.280415	inf	True	0.00192555	2.71545	1	0	2.71545		KRBOX1	False	True	189	2.71545
KRBOX1	3	42980409	42983499	IPR001909	superfamily	SSF109640	Krueppel-associated box	0	8	19	6068	2.36	28.1	16.2	11.1	8	71	ENSG00000240747	NM_001205272	189	674	0.280415	inf	True	0.00192555	2.71545	1	0	2.71545		KRBOX1	False	True	189	2.71545
KRBOX1	3	42980409	42983499	IPR001909	superfamily	SSF109640	Krueppel-associated box	0	8	19	6068	2.36	28.1	16.2	11.1	8	71	ENSG00000240747	NM_001205272	189	674	0.280415	inf	True	0.00192555	2.71545	1	0	2.71545		KRBOX1	False	True	189	2.71545
KRBOX1	3	42980409	42983499	IPR001909	superfamily	SSF109640	Krueppel-associated box	0	8	19	6068	2.36	28.1	16.2	11.1	8	71	ENSG00000240747	NM_001205272	189	674	0.280415	inf	True	0.00192555	2.71545	1	0	2.71545		KRBOX1	False	True	189	2.71545
KRBOX1	3	42980409	42983499	IPR001909	superfamily	SSF109640	Krueppel-associated box	0	8	19	6068	2.36	28.1	16.2	11.1	8	71	ENSG00000240747	NM_001205272	189	674	0.280415	inf	True	0.00192555	2.71545	1	0	2.71545		KRBOX1	False	True	189	2.71545
KRBOX1	3	42980409	42983499	IPR001909	superfamily	SSF109640	Krueppel-associated box	0	8	19	6068	2.36	28.1	16.2	11.1	8	71	ENSG00000240747	NM_001205272	189	674	0.280415	inf	True	0.00192555	2.71545	1	0	2.71545		KRBOX1	False	True	189	2.71545
KRBOX1	3	42980409	42983499	IPR001909	superfamily	SSF109640	Krueppel-associated box	0	8	19	6068	2.36	28.1	16.2	11.1	8	71	ENSG00000240747	NM_001205272	189	674	0.280415	inf	True	0.00192555	2.71545	1	0	2.71545		KRBOX1	False	True	189	2.71545
KRBOX1	3	42980409	42983499	IPR001909	superfamily	SSF109640	Krueppel-associated box	0	8	19	6068	2.36	28.1	16.2	11.1	8	71	ENSG00000240747	NM_001205272	189	674	0.280415	inf	True	0.00192555	2.71545	1	0	2.71545		KRBOX1	False	True	189	2.71545
KRBOX1	3	42980409	42983499	IPR001909	superfamily	SSF109640	Krueppel-associated box	0	0	19	6068	2.36	28.1	16.2	11.1	8	71	ENSG00000240747	NM_001205272	189	674	0.280415	inf	True	0.00192555	2.71545	1	0	2.71545		KRBOX1	False	True	189	2.71545
KRBOX1	3	42980409	42983499	IPR001909	superfamily	SSF109640	Krueppel-associated box	0	0	19	6068	2.36	28.1	16.2	11.1	8	71	ENSG00000240747	NM_001205272	189	674	0.280415	inf	True	0.00192555	2.71545	1	0	2.71545		KRBOX1	False	True	189	2.71545
KRBOX1	3	42980409	42983499	IPR001909	superfamily	SSF109640	Krueppel-associated box	0	0	19	6068	2.36	28.1	16.2	11.1	8	71	ENSG00000240747	NM_001205272	189	674	0.280415	inf	True	0.00192555	2.71545	1	0	2.71545		KRBOX1	False	True	189	2.71545
KRBOX1	3	42980409	42983499	IPR001909	superfamily	SSF109640	Krueppel-associated box	0	0	19	6068	2.36	28.1	16.2	11.1	8	71	ENSG00000240747	NM_001205272	189	674	0.280415	inf	True	0.00192555	2.71545	1	0	2.71545		KRBOX1	False	True	189	2.71545
KRBOX1	3	42980409	42983499	IPR001909	superfamily	SSF109640	Krueppel-associated box	0	0	19	6068	2.36	28.1	16.2	11.1	8	71	ENSG00000240747	NM_001205272	189	674	0.280415	inf	True	0.00192555	2.71545	1	0	2.71545		KRBOX1	False	True	189	2.71545
KRBOX1	3	42980409	42983499	IPR001909	superfamily	SSF109640	Krueppel-associated box	0	0	19	6068	2.36	28.1	16.2	11.1	8	71	ENSG00000240747	NM_001205272	189	674	0.280415	inf	True	0.00192555	2.71545	1	0	2.71545		KRBOX1	False	True	189	2.71545
KRBOX1	3	42980409	42983499	IPR001909	superfamily	SSF109640	Krueppel-associated box	0	0	19	6068	2.36	28.1	16.2	11.1	8	71	ENSG00000240747	NM_001205272	189	674	0.280415	inf	True	0.00192555	2.71545	1	0	2.71545		KRBOX1	False	True	189	2.71545
KRBOX1	3	42980409	42983499	IPR001909	superfamily	SSF109640	Krueppel-associated box	0	0	19	6068	2.36	28.1	16.2	11.1	8	71	ENSG00000240747	NM_001205272	189	674	0.280415	inf	True	0.00192555	2.71545	1	0	2.71545		KRBOX1	False	True	189	2.71545
PCK2	14	24568425	24573170		superfamily	SSF53795	PEP carboxykinase-like	0	0	11	612	41.48	66.7	60.9	59.1	278	640	ENSG00000100889	NM_004563	1086	2505	0.433533	inf	True	0.00192718	2.71508	1	0	2.71508		PCK2	False	True	1086	2.71508
C8orf44-SGK3	8	67740901	67771762	IPR011009	superfamily	SSF56112	Protein kinase-like domain	0	0	15	1211	10.87	28.1	19.5	15.5	144	479	ENSG00000270024	NM_001204173	1005	2949	0.340793	inf	True	0.00192896	2.71468	1	0	2.71468		C8orf44-SGK3	False	True	1005	2.71468
C8orf44-SGK3	8	67740901	67771762	IPR011009	superfamily	SSF56112	Protein kinase-like domain	0	0	15	1211	10.87	28.1	19.5	15.5	144	479	ENSG00000270024	NM_001204173	1005	2949	0.340793	inf	True	0.00192896	2.71468	1	0	2.71468		C8orf44-SGK3	False	True	1005	2.71468
PBK	8	27667837	27685674	IPR020635	smart	SM00219	Tyrosine-protein kinase, catalytic domain	1	1166	17	1186	9.67	27.1	20.6	17.2	34	318	ENSG00000168078	NM_018492	852	2118	0.402266	6.83853	True	0.0019746	2.70452	0.999841	-6.89367e-05	2.70452		PBK	False	True	852	2.70452
ACKR2	3	42906007	42907068		superfamily	SSF81321	Family A G protein-coupled receptor-like	0	0	14	538	146.84	100	100	100	5	358	ENSG00000144648	NM_001296	1059	2956	0.358254	inf	True	0.00200947	2.69692	1	0	2.69692		ACKR2	False	True	1059	2.69692
CAPN9	1	230914807	230921727	IPR022683	smart	SM00720	Peptidase C2, calpain, domain III	0	17	32	4039	20.87	48.7	28.2	24	348	494	ENSG00000135773	NM_016452	438	2484	0.176329	inf	True	0.00201432	2.69587	1	0	2.69587		CAPN9	False	True	438	2.69587
KLRG2	7	139167912	139168337		pfscan	PS50099	Proline-rich region profile	0	0	29	3491	4.76	80	43.3	13.2	18	159	ENSG00000188883	NM_198508	423	2197	0.192535	inf	True	0.00202574	2.69342	1	0	2.69342		KLRG2	False	True	423	2.69342
PBK	8	27667837	27685671	IPR001245	pfam	PF07714	Serine-threonine/tyrosine-protein kinase catalytic domain	1	1166	17	1186	9.64	27	20.6	17.2	35	318	ENSG00000168078	NM_018492	849	2118	0.40085	6.81445	True	0.00204456	2.6894	0.999835	-7.17673e-05	2.6894		PBK	False	True	849	2.6894
PCDHGA6	5	140754353	140754667	IPR015919	superfamily	SSF49313	Cadherin-like	0	77	109	12584	131.42	100	100	100	235	339	ENSG00000253731	NM_032086	312	5650	0.0552212	inf	True	0.00204637	2.68902	1	0	2.68902		PCDHGA6	False	True	312	2.68902
PCDHGA6	5	140754377	140754691	IPR002126	pfscan	PS50268	Cadherin	0	77	109	12584	143.48	100	100	100	243	347	ENSG00000253731	NM_032086	312	5650	0.0552212	inf	True	0.00204637	2.68902	1	0	2.68902		PCDHGA6	False	True	312	2.68902
PCDHGA6	5	140754668	140754982	IPR015919	superfamily	SSF49313	Cadherin-like	0	48	109	12584	219.48	100	100	100	340	444	ENSG00000253731	NM_032086	312	5650	0.0552212	inf	True	0.00204637	2.68902	1	0	2.68902		PCDHGA6	False	True	312	2.68902
CARKD	13	111274634	111289555	IPR000631	tigrfam	TIGR00196	ATP-dependent (S)-NAD(P)H-hydrate dehydratase	0	643	21	1169	10.51	44.4	30.4	23	58	284	ENSG00000213995	NM_018210	678	2659	0.254983	inf	True	0.00206771	2.68451	1	0	2.68451		CARKD	False	True	678	2.68451
KPRP	1	152732833	152733594		pfscan	PS50099	Proline-rich region profile	0	0	17	5383	69.72	100	100	100	257	510	ENSG00000203786	NM_001025231	759	2492	0.304575	inf	True	0.00208094	2.68174	1	0	2.68174		KPRP	False	True	759	2.68174
ERVW-1	7	92098268	92099452	IPR018154	pfam	PF00429	TLV/ENV coat polyprotein	3	1195	25	1265	112.83	100	100	100	82	476	ENSG00000242950	NM_014590	1182	2925	0.404103	3.36752	True	0.00209122	2.6796	0.999627	-0.000162198	2.6796		ERVW-1	False	True	1182	2.6796
DPYS	8	105436489	105478974	IPR006680	pfam	PF01979	Amidohydrolase-related	1	149	13	1746	7.52	19.5	12.4	10.4	59	407	ENSG00000147647	NM_001385	1044	2127	0.490832	6.38082	True	0.00209194	2.67945	0.999845	-6.71445e-05	2.67945		DPYS	False	True	1044	2.67945
PPIE	1	40211089	40218724	IPR002130	pfscan	PS50072	Cyclophilin-type peptidyl-prolyl cis-trans isomerase domain	0	3	16	173	8.7	31.5	21.4	18.1	143	279	ENSG00000084072	NM_203456	408	1277	0.319499	inf	True	0.00211476	2.67474	1	0	2.67474		PPIE	True	False	408	2.67474
RGS11	16	324236	325878		superfamily	SSF46785	"Winged helix" DNA-binding domain	0	0	44	2545	9.03	35	22.7	16.8	12	116	ENSG00000076344	NM_183337	312	2390	0.130544	inf	True	0.00212274	2.6731	1	0	2.6731		RGS11	False	True	312	2.6731
NDRG2	14	21486156	21491037		superfamily	SSF53474	alpha/beta-Hydrolases	0	0	13	6046	39.37	98.4	89.2	84.6	35	313	ENSG00000165795	NM_201541	834	2216	0.376354	inf	True	0.00215873	2.6658	1	0	2.6658		NDRG2	False	True	834	2.6658
FSCB	14	44974151	44974792		pfscan	PS50310	Alanine-rich region profile	0	0	25	6157	43.63	100	100	99.7	467	680	ENSG00000189139	NM_032135	639	2938	0.217495	inf	True	0.0021736	2.66282	1	0	2.66282		FSCB	False	True	639	2.66282
PCDHGA6	5	140755385	140755696	IPR002126	pfscan	PS50268	Cadherin	0	137	109	12584	83.55	100	100	100	579	682	ENSG00000253731	NM_032086	309	5650	0.0546903	inf	True	0.00217561	2.66242	1	0	2.66242		PCDHGA6	False	True	309	2.66242
ZSCAN16	6	28093330	28094620	IPR003309	smart	SM00431	SCAN domain	0	46	21	104	52.67	85	64	55.7	37	149	ENSG00000196812	NM_025231	336	1328	0.253012	inf	True	0.00218567	2.66041	1	0	2.66041		ZSCAN16	False	True	336	2.66041
MAMDC4	9	139748737	139749783	IPR000998	smart	SM00137	MAM domain	2	106	67	961	18.81	100	96.7	56.3	249	425	ENSG00000177943	NM_206920	528	3658	0.144341	4.83543	True	0.00219014	2.65953	0.999642	-0.000155593	2.65953		MAMDC4	False	True	528	2.65953
PBK	8	27667843	27685671	IPR000719	pfam	PF00069	Protein kinase domain	1	1166	17	1186	9.61	27	20.5	17.2	35	316	ENSG00000168078	NM_018492	843	2118	0.398017	6.76629	True	0.00219136	2.65929	0.999821	-7.77598e-05	2.65929		PBK	False	True	843	2.65929
TKTL2	4	164393909	164394850		superfamily	SSF52518	Thiamin diphosphate-binding fold (THDP-binding)	0	0	14	951	115.21	100	100	100	13	326	ENSG00000151005	NM_032136	939	2654	0.353806	inf	True	0.00221353	2.65492	1	0	2.65492		TKTL2	False	True	939	2.65492
TLDC2	20	35506425	35517786	IPR006571	smart	SM00584	TLDc domain	0	0	23	253	9.09	43.8	27.8	21.3	53	215	ENSG00000101342	NM_080628	486	2083	0.233317	inf	True	0.00221901	2.65384	1	0	2.65384		TLDC2	False	True	486	2.65384
NDRG2	14	21485917	21490653	IPR004142	pfam	PF03096	NDRG	0	53	13	6046	43.86	98.4	88.9	84.1	41	318	ENSG00000165795	NM_201541	831	2216	0.375	inf	True	0.00222045	2.65356	1	0	2.65356		NDRG2	False	True	831	2.65356
PCDHGB3	5	140750424	140750681	IPR002126	smart	SM00112	Cadherin	0	74	110	14621	214.46	100	100	100	155	240	ENSG00000262209	NM_032097	255	4727	0.0539454	inf	True	0.00224275	2.64922	1	0	2.64922		PCDHGB3	False	True	255	2.64922
SF3A2	19	2247799	2248536		pfscan	PS50099	Proline-rich region profile	0	0	13	54	5.8	68	36.4	19.1	217	462	ENSG00000104897	NM_007165	735	1963	0.374427	inf	True	0.00224706	2.64839	1	0	2.64839		SF3A2	True	False	735	2.64839
CYP8B1	3	42915818	42917221	IPR001128	superfamily	SSF48264	Cytochrome P450	0	327	14	538	77.54	100	100	100	30	497	ENSG00000180432	NM_004391	1401	3974	0.352542	inf	True	0.00227492	2.64303	1	0	2.64303		CYP8B1	False	True	1401	2.64303
CPSF1	8	145618727	145620368	IPR004871	pfam	PF03178	Cleavage/polyadenylation specificity factor, A subunit, C-terminal	0	20	24	160	16.62	89.6	88.6	67.8	1073	1408	ENSG00000071894	NM_013291	1005	4494	0.223632	inf	True	0.00229948	2.63837	1	0	2.63837		CPSF1	True	False	1005	2.63837
CAPN9	1	230914807	230916446	IPR022682	pfam	PF01067	Peptidase C2, calpain, large subunit, domain III	0	17	32	4039	53.85	85.1	74.4	64.6	348	491	ENSG00000135773	NM_016452	429	2484	0.172705	inf	True	0.00231808	2.63487	1	0	2.63487		CAPN9	False	True	429	2.63487
INMT	7	30791779	30795458		superfamily	SSF53335	S-adenosyl-L-methionine-dependent methyltransferases	0	0	17	5024	33.75	68.1	53.1	48.5	5	261	ENSG00000241644	NM_006774	768	2559	0.300117	inf	True	0.00231969	2.63457	1	0	2.63457		INMT	False	True	768	2.63457
PCDHGA5	5	140745668	140745904	IPR002126	smart	SM00112	Cadherin	0	8	116	15087	183.91	100	100	100	591	669	ENSG00000253485	NM_032054	234	4602	0.0508475	inf	True	0.00234951	2.62902	1	0	2.62902		PCDHGA5	False	True	234	2.62902
IGFALS	16	1841426	1842274		superfamily	SSF52058	L domain-like	0	0	12	915	5.18	34.3	19.2	12.9	87	369	ENSG00000099769	NM_004970	846	2136	0.396067	inf	True	0.0023543	2.62814	1	0	2.62814		IGFALS	False	True	846	2.62814
NLRP12	19	54313770	54314282		pfam	PF05729	0	0	0	42	1730	92.06	100	100	100	211	381	ENSG00000142405	NM_144687	510	3801	0.134175	inf	True	0.00235538	2.62794	1	0	2.62794	AD	NLRP12	False	False	510	2.62794
COPZ2	17	46106491	46114270	IPR022775	pfam	PF01217	AP complex, mu/sigma subunit	1	24	14	86	4.93	45.9	31.3	17.4	43	180	ENSG00000005243	NM_016429	411	895	0.459218	6.42905	True	0.00235783	2.62749	0.999817	-7.94578e-05	2.62749		COPZ2	False	True	411	2.62749
TTC12	11	113195371	113210141		superfamily	SSF48452	TPR-like	0	0	26	1595	12.99	35.7	24.9	20.6	97	257	ENSG00000149292	NM_017868	480	2315	0.207343	inf	True	0.002378	2.62379	1	0	2.62379		TTC12	False	True	480	2.62379
INMT	7	30791776	30795452	IPR000940	pfam	PF01234	Methyltransferase, NNMT/PNMT/TEMT	0	0	17	5024	33.75	68	53	48.5	4	259	ENSG00000241644	NM_006774	765	2559	0.298945	inf	True	0.00238664	2.62221	1	0	2.62221		INMT	False	True	765	2.62221
PCDHGB2	5	140739868	140740095	IPR002126	smart	SM00112	Cadherin	0	274	120	17487	172.2	100	100	100	56	131	ENSG00000253910	NM_032096	225	4602	0.0488918	inf	True	0.00244114	2.61241	1	0	2.61241		PCDHGB2	False	True	225	2.61241
UCKL1	20	62575756	62577824	IPR000764	tigrfam	TIGR00235	Uridine kinase-like	0	0	16	194	29.67	87.6	77.5	50.5	96	300	ENSG00000198276	NM_017859	612	1954	0.313204	inf	True	0.00245046	2.61075	1	0	2.61075		UCKL1	False	True	612	2.61075
NOP2	12	6669295	6672291	IPR011023	tigrfam	TIGR00446	Nop2p	0	16	19	420	5.54	21.8	11.2	8.9	345	619	ENSG00000111641	NM_006170	822	3038	0.270573	inf	True	0.00249263	2.60334	1	0	2.60334		NOP2	True	False	822	2.60334
MYH15	3	108172978	108220642	IPR001609	pfam	PF00063	Myosin head, motor domain	3	2217	37	4032	7.86	20.6	13.7	11.3	106	778	ENSG00000144821	NM_014981	2016	7074	0.284987	3.51484	True	0.00249719	2.60255	0.999505	-0.00021491	2.60255		MYH15	False	True	2016	2.60255
ARHGEF5	7	144061293	144062330		pfscan	PS50099	Proline-rich region profile	0	0	29	478	103.97	100	100	100	511	856	ENSG00000050327	NM_005435	1035	5544	0.186688	inf	True	0.0024972	2.60255	1	0	2.60255		ARHGEF5	False	True	1035	2.60255
CCR3	3	46306800	46307552	IPR000276	pfam	PF00001	G protein-coupled receptor, rhodopsin-like	0	48	11	272	122.57	100	100	100	72	322	ENSG00000183625	NM_178329	750	1786	0.419933	inf	True	0.00250185	2.60174	1	0	2.60174		CCR3	False	True	750	2.60174
CCR3	3	46306800	46307552	IPR000276	pfam	PF00001	G protein-coupled receptor, rhodopsin-like	0	48	11	272	122.57	100	100	100	72	322	ENSG00000183625	NM_178329	750	1786	0.419933	inf	True	0.00250185	2.60174	1	0	2.60174		CCR3	False	True	750	2.60174
CCR3	3	46306800	46307552	IPR017452	pfscan	PS50262	GPCR, rhodopsin-like, 7TM	0	48	11	272	122.57	100	100	100	72	322	ENSG00000183625	NM_178329	750	1786	0.419933	inf	True	0.00250185	2.60174	1	0	2.60174		CCR3	False	True	750	2.60174
CCR3	3	46306800	46307552	IPR017452	pfscan	PS50262	GPCR, rhodopsin-like, 7TM	0	48	11	272	122.57	100	100	100	72	322	ENSG00000183625	NM_178329	750	1786	0.419933	inf	True	0.00250185	2.60174	1	0	2.60174		CCR3	False	True	750	2.60174
PROL1	4	71275481	71275651		seg	Seg	0	0	0	34	248	291.74	100	100	100	146	202	ENSG00000171199	NM_021225	168	1040	0.161538	inf	True	0.0025028	2.60157	1	0	2.60157		PROL1	False	True	168	2.60157
MMP27	11	102567221	102575302		superfamily	SSF55486	Metalloproteases ("zincins"), catalytic domain	0	0	21	5127	3.89	11.3	5.9	4.8	103	261	ENSG00000137675	NM_022122	474	1913	0.247778	inf	True	0.00253083	2.59674	1	0	2.59674		MMP27	False	True	474	2.59674
BTNL9	5	180483015	180486775	IPR008985	superfamily	SSF49899	ConA-like_lec_gl_sf	0	57	34	1141	16.37	57.8	36.3	25.4	319	507	ENSG00000165810	NM_152547	564	3500	0.161143	inf	True	0.00254327	2.59461	1	0	2.59461		BTNL9	False	True	564	2.59461
EFCAB5	17	28405340	28409980		superfamily	SSF55781	GAF domain-like	0	0	44	2921	30.4	60.9	51.4	43.8	949	1166	ENSG00000176927	NM_198529	651	5132	0.126851	inf	True	0.00255791	2.59211	1	0	2.59211		EFCAB5	False	True	651	2.59211
METTL2A	17	60501659	60526075		superfamily	SSF53335	S-adenosyl-L-methionine-dependent methyltransferases	0	0	13	355	14.03	31	23.1	19.3	64	374	ENSG00000087995	NM_181725	930	2537	0.366575	inf	True	0.00264265	2.57796	1	0	2.57796		METTL2A	False	True	930	2.57796
CYP8B1	3	42915839	42917209	IPR001128	pfam	PF00067	Cytochrome P450	0	325	14	538	78.26	100	100	100	34	490	ENSG00000180432	NM_004391	1368	3974	0.344238	inf	True	0.00271927	2.56555	1	0	2.56555		CYP8B1	False	True	1368	2.56555
KRBOX1	3	42982724	42983511	IPR001909	smart	SM00349	Krueppel-associated box	0	9	19	6068	5.57	52.4	40.8	32.4	15	75	ENSG00000240747	NM_001205272	180	674	0.267062	inf	True	0.0027307	2.56373	1	0	2.56373		KRBOX1	False	True	180	2.56373
KRBOX1	3	42982724	42983511	IPR001909	smart	SM00349	Krueppel-associated box	0	9	19	6068	5.57	52.4	40.8	32.4	15	75	ENSG00000240747	NM_001205272	180	674	0.267062	inf	True	0.0027307	2.56373	1	0	2.56373		KRBOX1	False	True	180	2.56373
KRBOX1	3	42982724	42983511	IPR001909	smart	SM00349	Krueppel-associated box	0	9	19	6068	5.57	52.4	40.8	32.4	15	75	ENSG00000240747	NM_001205272	180	674	0.267062	inf	True	0.0027307	2.56373	1	0	2.56373		KRBOX1	False	True	180	2.56373
KRBOX1	3	42982724	42983511	IPR001909	smart	SM00349	Krueppel-associated box	0	9	19	6068	5.57	52.4	40.8	32.4	15	75	ENSG00000240747	NM_001205272	180	674	0.267062	inf	True	0.0027307	2.56373	1	0	2.56373		KRBOX1	False	True	180	2.56373
KRBOX1	3	42982724	42983511	IPR001909	smart	SM00349	Krueppel-associated box	0	9	19	6068	5.57	52.4	40.8	32.4	15	75	ENSG00000240747	NM_001205272	180	674	0.267062	inf	True	0.0027307	2.56373	1	0	2.56373		KRBOX1	False	True	180	2.56373
KRBOX1	3	42982724	42983511	IPR001909	smart	SM00349	Krueppel-associated box	0	9	19	6068	5.57	52.4	40.8	32.4	15	75	ENSG00000240747	NM_001205272	180	674	0.267062	inf	True	0.0027307	2.56373	1	0	2.56373		KRBOX1	False	True	180	2.56373
KRBOX1	3	42982724	42983511	IPR001909	smart	SM00349	Krueppel-associated box	0	9	19	6068	5.57	52.4	40.8	32.4	15	75	ENSG00000240747	NM_001205272	180	674	0.267062	inf	True	0.0027307	2.56373	1	0	2.56373		KRBOX1	False	True	180	2.56373
KRBOX1	3	42982724	42983511	IPR001909	smart	SM00349	Krueppel-associated box	0	9	19	6068	5.57	52.4	40.8	32.4	15	75	ENSG00000240747	NM_001205272	180	674	0.267062	inf	True	0.0027307	2.56373	1	0	2.56373		KRBOX1	False	True	180	2.56373
KRBOX1	3	42982724	42983511	IPR001909	smart	SM00349	Krueppel-associated box	0	0	19	6068	5.57	52.4	40.8	32.4	15	75	ENSG00000240747	NM_001205272	180	674	0.267062	inf	True	0.0027307	2.56373	1	0	2.56373		KRBOX1	False	True	180	2.56373
KRBOX1	3	42982724	42983511	IPR001909	smart	SM00349	Krueppel-associated box	0	0	19	6068	5.57	52.4	40.8	32.4	15	75	ENSG00000240747	NM_001205272	180	674	0.267062	inf	True	0.0027307	2.56373	1	0	2.56373		KRBOX1	False	True	180	2.56373
KRBOX1	3	42982724	42983511	IPR001909	smart	SM00349	Krueppel-associated box	0	0	19	6068	5.57	52.4	40.8	32.4	15	75	ENSG00000240747	NM_001205272	180	674	0.267062	inf	True	0.0027307	2.56373	1	0	2.56373		KRBOX1	False	True	180	2.56373
KRBOX1	3	42982724	42983511	IPR001909	smart	SM00349	Krueppel-associated box	0	0	19	6068	5.57	52.4	40.8	32.4	15	75	ENSG00000240747	NM_001205272	180	674	0.267062	inf	True	0.0027307	2.56373	1	0	2.56373		KRBOX1	False	True	180	2.56373
KRBOX1	3	42982724	42983511	IPR001909	smart	SM00349	Krueppel-associated box	0	0	19	6068	5.57	52.4	40.8	32.4	15	75	ENSG00000240747	NM_001205272	180	674	0.267062	inf	True	0.0027307	2.56373	1	0	2.56373		KRBOX1	False	True	180	2.56373
KRBOX1	3	42982724	42983511	IPR001909	smart	SM00349	Krueppel-associated box	0	0	19	6068	5.57	52.4	40.8	32.4	15	75	ENSG00000240747	NM_001205272	180	674	0.267062	inf	True	0.0027307	2.56373	1	0	2.56373		KRBOX1	False	True	180	2.56373
KRBOX1	3	42982724	42983511	IPR001909	smart	SM00349	Krueppel-associated box	0	0	19	6068	5.57	52.4	40.8	32.4	15	75	ENSG00000240747	NM_001205272	180	674	0.267062	inf	True	0.0027307	2.56373	1	0	2.56373		KRBOX1	False	True	180	2.56373
KRBOX1	3	42982724	42983511	IPR001909	smart	SM00349	Krueppel-associated box	0	0	19	6068	5.57	52.4	40.8	32.4	15	75	ENSG00000240747	NM_001205272	180	674	0.267062	inf	True	0.0027307	2.56373	1	0	2.56373		KRBOX1	False	True	180	2.56373
PCDHGA3	5	140724339	140724614	IPR002126	pfam	PF00028	Cadherin	1	124	138	22010	118.53	100	100	100	247	338	ENSG00000254245	NM_032011	273	4771	0.0572207	7.89646	True	0.00275797	2.55941	0.999706	-0.000127771	2.55941		PCDHGA3	False	True	273	2.55941
AMDHD2	16	2570882	2579071		superfamily	SSF51556	Metallo-dependent hydrolases	0	0	16	495	5.34	33.7	26.6	18.9	66	402	ENSG00000162066	NM_015944	1008	3273	0.307974	inf	True	0.00276666	2.55804	1	0	2.55804		AMDHD2	False	True	1008	2.55804
KRTAP12-1	21	46101751	46102035		pfscan	PS50311	Cysteine-rich region profile	0	0	9	838	34.75	100	100	100	2	96	ENSG00000187175	NM_181686	282	588	0.479592	inf	True	0.00279961	2.5529	1	0	2.5529		KRTAP12-1	False	True	282	2.5529
CRYBA4	22	27018597	27021574	IPR001064	pfam	PF00030	Beta/gamma crystallin	0	66	16	90	20.31	55.1	50.4	42.8	13	96	ENSG00000196431	NM_001886	249	811	0.307028	inf	True	0.00282779	2.54855	1	0	2.54855		CRYBA4	False	True	249	2.54855
DCDC2B	1	32674710	32676879		superfamily	SSF89837	Doublecortin (DC)	0	0	28	141	14.17	53.8	42.5	32.6	6	91	ENSG00000222046	NM_001099434	255	1349	0.189029	inf	True	0.00283237	2.54785	1	0	2.54785		DCDC2B	False	True	255	2.54785
ABCA10	17	67188751	67193262	IPR027417	superfamily	SSF52540	P-loop containing nucleoside triphosphate hydrolase	1	967	76	6613	44.08	58.5	53	49.5	393	608	ENSG00000154263	NM_080282	645	6362	0.101383	7.70512	True	0.00283646	2.54722	0.999704	-0.00012868	2.54722		ABCA10	False	True	645	2.54722
TAF6	7	99704872	99705746		pfscan	PS50099	Proline-rich region profile	0	0	25	201	21.05	100	100	98.6	524	714	ENSG00000106290	NM_139315	570	2727	0.209021	inf	True	0.00284528	2.54587	1	0	2.54587		TAF6	True	False	570	2.54587
STAP2	19	4327128	4329974		superfamily	SSF55550	SH2 domain	0	0	25	1502	6.65	56.7	32.1	16.1	147	252	ENSG00000178078	NM_017720	315	1508	0.208886	inf	True	0.00285744	2.54402	1	0	2.54402		STAP2	False	True	315	2.54402
RPEL1	10	105005769	105006362	IPR000056	pfam	PF00834	Ribulose-phosphate 3-epimerase-like	0	0	18	65	156.38	100	100	100	6	203	ENSG00000235376	NM_001143909	591	2130	0.277465	inf	True	0.00288046	2.54054	1	0	2.54054		RPEL1	False	True	591	2.54054
ERAP1	5	96124308	96132895		superfamily	SSF55486	Metalloproteases ("zincins"), catalytic domain	0	0	36	8603	29.31	61.8	52.1	45.3	261	535	ENSG00000164307	NM_016442	822	5495	0.149591	inf	True	0.00292827	2.53339	1	0	2.53339		ERAP1	False	True	822	2.53339
HTR3E	3	183823571	183824472	IPR006029	superfamily	SSF90112	Neurotransmitter-gated ion-channel transmembrane domain	0	295	17	1833	74	100	100	100	273	480	ENSG00000186038	NM_198314	621	2139	0.290323	inf	True	0.0029379	2.53196	1	0	2.53196		HTR3E	False	True	621	2.53196
BPIFB3	20	31643305	31652330	IPR017943	superfamily	SSF55394	Bactericidal permeability-increasing protein, alpha/beta domain	0	0	10	4938	9.2	62.1	42	25.2	26	240	ENSG00000186190	NM_182658	642	1454	0.441541	inf	True	0.00295064	2.53008	1	0	2.53008		BPIFB3	False	True	642	2.53008
PCDHGA7	5	140763835	140764122	IPR002126	pfam	PF00028	Cadherin	0	5	91	12080	129.6	100	100	100	457	552	ENSG00000253537	NM_032087	285	4605	0.0618893	inf	True	0.00298624	2.52488	1	0	2.52488		PCDHGA7	False	True	285	2.52488
PCDHGB3	5	140750751	140750996	IPR002126	smart	SM00112	Cadherin	0	47	110	14621	206.24	100	100	100	264	345	ENSG00000262209	NM_032097	243	4727	0.0514068	inf	True	0.00301162	2.5212	1	0	2.5212		PCDHGB3	False	True	243	2.5212
PCDHGB3	5	140751066	140751311	IPR002126	smart	SM00112	Cadherin	0	1590	110	14621	165.22	100	100	100	369	450	ENSG00000262209	NM_032097	243	4727	0.0514068	inf	True	0.00301162	2.5212	1	0	2.5212		PCDHGB3	False	True	243	2.5212
PCDHGB3	5	140751732	140751977	IPR002126	smart	SM00112	Cadherin	0	31	110	14621	64.93	100	100	100	591	672	ENSG00000262209	NM_032097	243	4727	0.0514068	inf	True	0.00301162	2.5212	1	0	2.5212		PCDHGB3	False	True	243	2.5212
ETV4	17	41606983	41622967	IPR006715	pfam	PF04621	PEA3-type ETS-domain transcription factor, N-terminal	0	114	11	152	12.94	37.4	25.4	19.8	7	339	ENSG00000175832	NM_001986	996	2429	0.410045	inf	True	0.00301304	2.52099	1	0	2.52099		ETV4	False	True	996	2.52099
SPTBN5	15	42167153	42171999		pfscan	PS50322	Glutamine-rich region profile	0	0	42	16612	13.03	93.4	76.5	50.1	959	1463	ENSG00000137877	NM_016642	1512	11725	0.128955	inf	True	0.0030318	2.5183	1	0	2.5183		SPTBN5	False	True	1512	2.5183
UCKL1	20	62575774	62577824	IPR027417	superfamily	SSF52540	P-loop containing nucleoside triphosphate hydrolase	0	0	16	194	29.93	88.3	78.2	51	96	294	ENSG00000198276	NM_017859	594	1954	0.303992	inf	True	0.0030327	2.51817	1	0	2.51817		UCKL1	False	True	594	2.51817
LTF	3	46477689	46491344		superfamily	SSF53850	Periplasmic binding protein-like II	0	0	13	3603	25.81	68	51.9	41.3	353	710	ENSG00000012223	NM_002343	1071	2979	0.359517	inf	True	0.00305212	2.5154	1	0	2.5154		LTF	False	True	1071	2.5154
CST4	20	23666534	23669516		superfamily	SSF54403	Cystatin/monellin	0	0	10	393	3.5	13.5	6.4	5.2	31	141	ENSG00000101441	NM_001899	330	751	0.439414	inf	True	0.00306494	2.51358	1	0	2.51358		CST4	False	True	330	2.51358
CST4	20	23666540	23669522	IPR000010	smart	SM00043	Cystatin domain	0	0	10	393	3.5	13.5	6.4	5.2	29	139	ENSG00000101441	NM_001899	330	751	0.439414	inf	True	0.00306494	2.51358	1	0	2.51358		CST4	False	True	330	2.51358
CBLC	19	45281213	45284249	IPR003153	superfamily	SSF47668	Adaptor protein Cbl, N-terminal helical	0	69	19	1349	4.41	41.1	23	9.3	9	147	ENSG00000142273	NM_012116	414	1579	0.262191	inf	True	0.00309694	2.50907	1	0	2.50907		CBLC	False	True	414	2.50907
HERC6	4	89349741	89363579	IPR000569	superfamily	SSF56204	HECT domain	0	162	17	3339	11.85	37.9	29.9	22.2	649	1012	ENSG00000138642	NM_017912	1089	3781	0.288019	inf	True	0.00310429	2.50804	1	0	2.50804		HERC6	False	True	1089	2.50804
NUDT13	10	74884052	74890634	IPR015797	superfamily	SSF55811	NUDIX hydrolase domain-like	0	0	19	433	23.64	48.5	43.8	39.6	147	344	ENSG00000166321	NM_015901	591	2258	0.261736	inf	True	0.00313344	2.50398	1	0	2.50398		NUDT13	False	True	591	2.50398
PCDHGA6	5	140754713	140755006	IPR002126	pfscan	PS50268	Cadherin	0	48	109	12584	227.08	100	100	100	355	452	ENSG00000253731	NM_032086	291	5650	0.0515044	inf	True	0.00313941	2.50315	1	0	2.50315		PCDHGA6	False	True	291	2.50315
CARKD	13	111274691	111289570	IPR000631	pfam	PF01256	ATP-dependent (S)-NAD(P)H-hydrate dehydratase	0	641	21	1169	10.31	44.2	30.2	22.8	77	289	ENSG00000213995	NM_018210	636	2659	0.239188	inf	True	0.00321239	2.49317	1	0	2.49317		CARKD	False	True	636	2.49317
CAPN12	19	39228188	39234802		superfamily	SSF54001	Cysteine proteinases	0	0	12	1632	11.41	79.5	62.8	37.2	2	352	ENSG00000182472	NM_144691	1050	2762	0.380159	inf	True	0.00321633	2.49264	1	0	2.49264		CAPN12	False	True	1050	2.49264
LCE5A	1	152484215	152484364		seg	Seg	0	0	0	29	1888	40.71	100	100	100	69	118	ENSG00000186207	NM_178438	147	819	0.179487	inf	True	0.0032246	2.49152	1	0	2.49152		LCE5A	False	True	147	2.49152
CDRT1	17	15510926	15517195	IPR001810	superfamily	SSF81383	F-box domain	0	0	37	11809	11.22	24.1	15.7	13.2	275	398	ENSG00000241322	NM_006382	369	2571	0.143524	inf	True	0.00323939	2.48954	1	0	2.48954		CDRT1	False	True	369	2.48954
CDRT1	17	15510926	15517195	IPR001810	superfamily	SSF81383	F-box domain	0	0	37	11809	11.22	24.1	15.7	13.2	275	398	ENSG00000241322	NM_006382	369	2571	0.143524	inf	True	0.00323939	2.48954	1	0	2.48954		CDRT1	False	True	369	2.48954
CDRT1	17	15510926	15517195	IPR001810	superfamily	SSF81383	F-box domain	0	0	37	11809	11.22	24.1	15.7	13.2	275	398	ENSG00000241322	NM_006382	369	2571	0.143524	inf	True	0.00323939	2.48954	1	0	2.48954		CDRT1	False	True	369	2.48954
CDRT1	17	15510926	15517195	IPR001810	superfamily	SSF81383	F-box domain	0	0	37	11809	11.22	24.1	15.7	13.2	275	398	ENSG00000241322	NM_006382	369	2571	0.143524	inf	True	0.00323939	2.48954	1	0	2.48954		CDRT1	False	True	369	2.48954
CDRT1	17	15510926	15517195	IPR001810	superfamily	SSF81383	F-box domain	0	0	37	11809	11.22	24.1	15.7	13.2	275	398	ENSG00000241322	NM_006382	369	2571	0.143524	inf	True	0.00323939	2.48954	1	0	2.48954		CDRT1	False	True	369	2.48954
CDRT1	17	15510926	15517195	IPR001810	superfamily	SSF81383	F-box domain	0	0	37	11809	11.22	24.1	15.7	13.2	275	398	ENSG00000241322	NM_006382	369	2571	0.143524	inf	True	0.00323939	2.48954	1	0	2.48954		CDRT1	False	True	369	2.48954
CDRT1	17	15510926	15517195	IPR001810	superfamily	SSF81383	F-box domain	0	0	37	11809	11.22	24.1	15.7	13.2	275	398	ENSG00000241322	NM_006382	369	2571	0.143524	inf	True	0.00323939	2.48954	1	0	2.48954		CDRT1	False	True	369	2.48954
CDRT1	17	15510926	15517195	IPR001810	superfamily	SSF81383	F-box domain	0	0	37	11809	11.22	24.1	15.7	13.2	275	398	ENSG00000241322	NM_006382	369	2571	0.143524	inf	True	0.00323939	2.48954	1	0	2.48954		CDRT1	False	True	369	2.48954
PCDHGB3	5	140750055	140750297	IPR013164	pfam	PF08266	Cadherin, N-terminal	0	47	110	14621	235.98	100	100	100	32	112	ENSG00000262209	NM_032097	240	4727	0.0507722	inf	True	0.00324154	2.48925	1	0	2.48925		PCDHGB3	False	True	240	2.48925
PCDHGB3	5	140751702	140751944	IPR002126	pfam	PF00028	Cadherin	0	32	110	14621	60.29	100	100	100	581	661	ENSG00000262209	NM_032097	240	4727	0.0507722	inf	True	0.00324154	2.48925	1	0	2.48925		PCDHGB3	False	True	240	2.48925
CARS2	13	111299549	111358236	IPR024909	pfam	PF01406	Cysteinyl-tRNA synthetase/mycothiol ligase	0	599	9	1159	5	21.5	10.6	7.9	69	364	ENSG00000134905	NM_024537	885	1879	0.470995	inf	True	0.00324442	2.48886	1	0	2.48886		CARS2	True	False	885	2.48886
CCR5	3	46414394	46415434		superfamily	SSF81321	Family A G protein-coupled receptor-like	0	0	16	389	308.77	100	100	100	1	347	ENSG00000160791	NM_001100168	1038	3450	0.30087	inf	True	0.00325785	2.48707	1	0	2.48707		CCR5	False	True	1038	2.48707
CPZ	4	8605753	8620164		superfamily	SSF53187	Zn-dependent exopeptidases	0	0	12	3113	4.9	41.2	24.4	16.4	183	504	ENSG00000109625	NM_003652	963	2538	0.379433	inf	True	0.00326187	2.48653	1	0	2.48653		CPZ	False	True	963	2.48653
ANKRD60	20	56798153	56803424	IPR000626	pfscan	PS50053	Ubiquitin domain	0	0	23	2960	0.53	13.9	0	0	96	172	ENSG00000124227	NM_001304369	228	1038	0.219653	inf	True	0.00333132	2.47738	1	0	2.47738		ANKRD60	False	True	228	2.47738
ELAC2	17	12896354	12901805		superfamily	SSF56281	Metallo-hydrolase/oxidoreductase	0	0	19	1147	13.84	27.9	19.1	16.2	482	754	ENSG00000006744	NM_173717	816	3148	0.259212	inf	True	0.00334336	2.47582	1	0	2.47582		ELAC2	True	False	816	2.47582
ANKRD39	2	97514107	97520167	IPR020683	pfscan	PS50297	Ankyrin repeat-containing domain	0	9	12	248	7.65	37.2	19.9	13.4	38	161	ENSG00000213337	NM_016466	369	976	0.378074	inf	True	0.00334862	2.47513	1	0	2.47513		ANKRD39	False	True	369	2.47513
TRDN	6	123545239	123868491		pfscan	PS50318	Lysine-rich region profile	0	0	14	4676	0.97	8.2	3.6	2	140	671	ENSG00000186439	NM_006073	1593	4770	0.333962	inf	True	0.00338052	2.47102	1	0	2.47102		TRDN	False	True	1593	2.47102
PCDHGA7	5	140762881	140763162	IPR002126	pfam	PF00028	Cadherin	0	2241	91	12080	61.04	100	100	100	139	232	ENSG00000253537	NM_032087	279	4605	0.0605863	inf	True	0.00338826	2.47002	1	0	2.47002		PCDHGA7	False	True	279	2.47002
TUBB3	16	89999060	90001591	IPR003008	smart	SM00864	Tubulin/FtsZ, GTPase domain	0	0	16	1643	42.23	78.4	70.9	62.2	47	244	ENSG00000258947	NM_006086	591	1978	0.298787	inf	True	0.00341667	2.4664	1	0	2.4664	AD	TUBB3	False	False	591	2.4664
TUBB3	16	89999060	90001591	IPR003008	smart	SM00864	Tubulin/FtsZ, GTPase domain	0	0	16	1643	42.23	78.4	70.9	62.2	47	244	ENSG00000258947	NM_006086	591	1978	0.298787	inf	True	0.00341667	2.4664	1	0	2.4664	AD	TUBB3	False	False	591	2.4664
TUBB3	16	89999060	90001591	IPR003008	smart	SM00864	Tubulin/FtsZ, GTPase domain	0	0	16	1643	42.23	78.4	70.9	62.2	47	244	ENSG00000258947	NM_006086	591	1978	0.298787	inf	True	0.00341667	2.4664	1	0	2.4664	AD	TUBB3	False	False	591	2.4664
TUBB3	16	89999060	90001591	IPR003008	smart	SM00864	Tubulin/FtsZ, GTPase domain	0	0	16	1643	42.23	78.4	70.9	62.2	47	244	ENSG00000258947	NM_006086	591	1978	0.298787	inf	True	0.00341667	2.4664	1	0	2.4664	AD	TUBB3	False	False	591	2.4664
TUBB3	16	89999060	90001591	IPR003008	smart	SM00864	Tubulin/FtsZ, GTPase domain	0	0	16	1643	42.23	78.4	70.9	62.2	47	244	ENSG00000258947	NM_006086	591	1978	0.298787	inf	True	0.00341667	2.4664	1	0	2.4664	AD	TUBB3	False	False	591	2.4664
TUBB3	16	89999060	90001591	IPR003008	smart	SM00864	Tubulin/FtsZ, GTPase domain	0	0	16	1643	42.23	78.4	70.9	62.2	47	244	ENSG00000258947	NM_006086	591	1978	0.298787	inf	True	0.00341667	2.4664	1	0	2.4664	AD	TUBB3	False	False	591	2.4664
TUBB3	16	89999060	90001591	IPR003008	smart	SM00864	Tubulin/FtsZ, GTPase domain	0	0	16	1643	42.23	78.4	70.9	62.2	47	244	ENSG00000258947	NM_006086	591	1978	0.298787	inf	True	0.00341667	2.4664	1	0	2.4664	AD	TUBB3	False	False	591	2.4664
TUBB3	16	89999060	90001591	IPR003008	smart	SM00864	Tubulin/FtsZ, GTPase domain	0	0	16	1643	42.23	78.4	70.9	62.2	47	244	ENSG00000258947	NM_006086	591	1978	0.298787	inf	True	0.00341667	2.4664	1	0	2.4664	AD	TUBB3	False	False	591	2.4664
TUBB3	16	89999060	90001591	IPR003008	smart	SM00864	Tubulin/FtsZ, GTPase domain	0	0	16	1643	42.23	78.4	70.9	62.2	47	244	ENSG00000258947	NM_006086	591	1978	0.298787	inf	True	0.00341667	2.4664	1	0	2.4664	AD	TUBB3	False	False	591	2.4664
TUBB3	16	89999060	90001591	IPR003008	smart	SM00864	Tubulin/FtsZ, GTPase domain	0	0	16	1643	42.23	78.4	70.9	62.2	47	244	ENSG00000258947	NM_006086	591	1978	0.298787	inf	True	0.00341667	2.4664	1	0	2.4664	AD	TUBB3	False	False	591	2.4664
TUBB3	16	89999060	90001591	IPR003008	smart	SM00864	Tubulin/FtsZ, GTPase domain	0	0	16	1643	42.23	78.4	70.9	62.2	47	244	ENSG00000258947	NM_006086	591	1978	0.298787	inf	True	0.00341667	2.4664	1	0	2.4664	AD	TUBB3	False	False	591	2.4664
TUBB3	16	89999060	90001591	IPR003008	smart	SM00864	Tubulin/FtsZ, GTPase domain	0	0	16	1643	42.23	78.4	70.9	62.2	47	244	ENSG00000258947	NM_006086	591	1978	0.298787	inf	True	0.00341667	2.4664	1	0	2.4664	AD	TUBB3	False	False	591	2.4664
TUBB3	16	89999060	90001591	IPR003008	smart	SM00864	Tubulin/FtsZ, GTPase domain	0	0	16	1643	42.23	78.4	70.9	62.2	47	244	ENSG00000258947	NM_006086	591	1978	0.298787	inf	True	0.00341667	2.4664	1	0	2.4664	AD	TUBB3	False	False	591	2.4664
TUBB3	16	89999060	90001591	IPR003008	smart	SM00864	Tubulin/FtsZ, GTPase domain	0	0	16	1643	42.23	78.4	70.9	62.2	47	244	ENSG00000258947	NM_006086	591	1978	0.298787	inf	True	0.00341667	2.4664	1	0	2.4664	AD	TUBB3	False	False	591	2.4664
TUBB3	16	89999060	90001591	IPR003008	smart	SM00864	Tubulin/FtsZ, GTPase domain	0	0	16	1643	42.23	78.4	70.9	62.2	47	244	ENSG00000258947	NM_006086	591	1978	0.298787	inf	True	0.00341667	2.4664	1	0	2.4664	AD	TUBB3	False	False	591	2.4664
TUBB3	16	89999060	90001591	IPR003008	smart	SM00864	Tubulin/FtsZ, GTPase domain	0	0	16	1643	42.23	78.4	70.9	62.2	47	244	ENSG00000258947	NM_006086	591	1978	0.298787	inf	True	0.00341667	2.4664	1	0	2.4664	AD	TUBB3	False	False	591	2.4664
DYTN	2	207570534	207575317		superfamily	SSF47473	EF-hand	0	0	32	2341	5.47	38.2	27.1	17.9	9	120	ENSG00000232125	NM_001093730	333	2051	0.16236	inf	True	0.00345017	2.46216	1	0	2.46216		DYTN	False	True	333	2.46216
PCDHGB3	5	140751294	140751623	IPR015919	superfamily	SSF49313	Cadherin-like	1	9	110	14621	123.38	100	100	100	445	554	ENSG00000262209	NM_032097	327	4727	0.0691771	7.60948	True	0.00345131	2.46202	0.999624	-0.000163397	2.46202		PCDHGB3	False	True	327	2.46202
PCDHGB3	5	140751318	140751647	IPR002126	pfscan	PS50268	Cadherin	1	9	110	14621	112.37	100	100	100	453	562	ENSG00000262209	NM_032097	327	4727	0.0691771	7.60948	True	0.00345131	2.46202	0.999624	-0.000163397	2.46202		PCDHGB3	False	True	327	2.46202
TAF6	7	99707640	99709790	IPR016024	superfamily	SSF48371	Armadillo-type fold	0	5	25	201	67.01	97.7	92.7	86.3	258	442	ENSG00000106290	NM_139315	552	2727	0.20242	inf	True	0.0035023	2.45565	1	0	2.45565		TAF6	True	False	552	2.45565
CD207	2	71058208	71060111	IPR001304	pfam	PF00059	C-type lectin	0	3074	30	5742	38.16	90.9	81.1	72.8	213	320	ENSG00000116031	NM_015717	321	1869	0.17175	inf	True	0.0035063	2.45515	1	0	2.45515		CD207	False	True	321	2.45515
CLEC10A	17	6978409	6979163	IPR001304	pfscan	PS50041	C-type lectin	0	82	26	2120	75.22	100	100	100	188	305	ENSG00000132514	NM_182906	351	1797	0.195326	inf	True	0.00351662	2.45387	1	0	2.45387		CLEC10A	False	True	351	2.45387
PCDHGA6	5	140753738	140754025	IPR015919	superfamily	SSF49313	Cadherin-like	0	2	109	12584	69.34	100	100	100	30	125	ENSG00000253731	NM_032086	285	5650	0.0504425	inf	True	0.00354666	2.45018	1	0	2.45018		PCDHGA6	False	True	285	2.45018
GBP5	1	89732060	89735220	IPR027417	superfamily	SSF52540	P-loop containing nucleoside triphosphate hydrolase	8	397	41	517	75.58	88.7	82.1	78.5	7	279	ENSG00000154451	NM_052942	816	2011	0.405768	2.07956	True	0.00359777	2.44397	0.99884	-0.000504081	2.44397		GBP5	False	True	816	2.44397
PCDHGB4	5	140769108	140769443	IPR015919	superfamily	SSF49313	Cadherin-like	0	29	77	9521	55.47	100	100	100	553	664	ENSG00000253953	NM_032098	333	4725	0.0704762	inf	True	0.00359799	2.44394	1	0	2.44394		PCDHGB4	False	True	333	2.44394
CACNA2D3	3	54604000	54798333		superfamily	SSF53300	vWA-like	0	0	33	335	0.9	9.3	2.1	1.2	253	445	ENSG00000157445	NM_018398	576	3675	0.156735	inf	True	0.00360429	2.44318	1	0	2.44318		CACNA2D3	False	True	576	2.44318
DYTN	2	207570540	207575320	IPR015153	pfam	PF09068	EF-hand domain, type 1	0	67	32	2341	5.46	38.2	27	17.8	8	118	ENSG00000232125	NM_001093730	330	2051	0.160897	inf	True	0.00364827	2.43791	1	0	2.43791		DYTN	False	True	330	2.43791
VILL	3	38035164	38037326		superfamily	SSF55753	Actin depolymerizing proteins	0	0	33	1342	18.19	76.5	56	43.4	1	146	ENSG00000136059	NM_015873	435	2787	0.156082	inf	True	0.00369753	2.43209	1	0	2.43209		VILL	False	True	435	2.43209
CNTNAP3B	9	43894226	43915436	IPR008985	superfamily	SSF49899	ConA-like_lec_gl_sf	0	0	46	11390	4.81	15.4	11.7	9.3	968	1173	ENSG00000154529	NM_001201380	615	5379	0.114334	inf	True	0.00375344	2.42557	1	0	2.42557		CNTNAP3B	False	True	615	2.42557
C9orf114	9	131585077	131591014		superfamily	SSF75217	alpha/beta knot	0	0	24	3304	18.57	71.3	58.3	44.2	70	366	ENSG00000198917	NM_016390	888	4286	0.207186	inf	True	0.00380285	2.41989	1	0	2.41989		C9orf114	True	False	888	2.41989
NTMT1	9	132394983	132397740	IPR008576	pirsf	PIRSF016958	Alpha-N-methyltransferase NTM1	0	24	10	3514	24.33	82.4	65.8	52.5	1	223	ENSG00000148335	NM_014064	666	1562	0.426376	inf	True	0.00385718	2.41373	1	0	2.41373		NTMT1	False	True	666	2.41373
MAMDC4	9	139748767	139749780	IPR008985	superfamily	SSF49899	ConA-like_lec_gl_sf	2	106	67	961	19.19	100	96.5	57.8	259	424	ENSG00000177943	NM_206920	495	3658	0.13532	4.53321	True	0.00385884	2.41354	0.999325	-0.000293353	2.41354		MAMDC4	False	True	495	2.41354
MC1R	16	89985706	89986617		superfamily	SSF81321	Family A G protein-coupled receptor-like	0	0	16	1637	43.9	100	100	97.8	14	317	ENSG00000258839	NM_002386	909	3099	0.29332	inf	True	0.00386866	2.41244	1	0	2.41244		MC1R	False	True	909	2.41244
CHRNB3	8	42587147	42591755	IPR006029	superfamily	SSF90112	Neurotransmitter-gated ion-channel transmembrane domain	0	115	16	156	35.96	39.8	29.1	25.9	233	457	ENSG00000147432	NM_000749	672	2294	0.292938	inf	True	0.00390228	2.40868	1	0	2.40868		CHRNB3	False	True	672	2.40868
SOD3	4	24801297	24801863	IPR001424	superfamily	SSF49329	Superoxide dismutase, copper/zinc binding domain	0	1653	12	1674	4.73	15.7	8.6	6.9	52	240	ENSG00000109610	NM_003102	564	1526	0.369594	inf	True	0.00393955	2.40455	1	0	2.40455		SOD3	False	True	564	2.40455
ME1	6	83921661	83963354		superfamily	SSF51735	NAD(P)-binding Rossmann-fold domains	0	0	18	139	6.42	20.2	12.3	10.5	270	567	ENSG00000065833	NM_002395	891	3371	0.264313	inf	True	0.00398541	2.39953	1	0	2.39953		ME1	False	True	891	2.39953
NTMT1	9	132394986	132397740		superfamily	SSF53335	S-adenosyl-L-methionine-dependent methyltransferases	0	0	10	3514	24.29	82.4	65.7	52.4	2	223	ENSG00000148335	NM_014064	663	1562	0.424456	inf	True	0.00398829	2.39921	1	0	2.39921		NTMT1	False	True	663	2.39921
PCDHGB4	5	140768778	140769107	IPR015919	superfamily	SSF49313	Cadherin-like	0	56	77	9521	108.27	100	100	100	443	552	ENSG00000253953	NM_032098	327	4725	0.0692063	inf	True	0.0039968	2.39829	1	0	2.39829		PCDHGB4	False	True	327	2.39829
PCDHGB4	5	140768802	140769131	IPR002126	pfscan	PS50268	Cadherin	0	55	77	9521	102.74	100	100	100	451	560	ENSG00000253953	NM_032098	327	4725	0.0692063	inf	True	0.0039968	2.39829	1	0	2.39829		PCDHGB4	False	True	327	2.39829
PCDHGA6	5	140754068	140754349	IPR002126	pfam	PF00028	Cadherin	0	6	109	12584	48.87	100	100	100	140	233	ENSG00000253731	NM_032086	279	5650	0.0493805	inf	True	0.00400618	2.39727	1	0	2.39727		PCDHGA6	False	True	279	2.39727
KLRF2	12	10045633	10048399	IPR016187	superfamily	SSF56436	C-type lectin fold	1	1723	12	2937	10.07	29.5	22.1	19.1	78	197	ENSG00000256797	NM_001190765	357	731	0.488372	5.86047	True	0.00400662	2.39722	0.999678	-0.000139735	2.39722		KLRF2	False	True	357	2.39722
SARS2	19	39406321	39412083		superfamily	SSF55681	Class II aaRS and biotin synthetases	0	0	9	1881	10.56	72.5	58.6	40.5	182	496	ENSG00000104835	NM_017827	942	2057	0.457948	inf	True	0.00403985	2.39363	1	0	2.39363	AR	SARS2	True	False	942	2.39363
SARS2	19	39406321	39412083		superfamily	SSF55681	Class II aaRS and biotin synthetases	0	0	9	1881	10.56	72.5	58.6	40.5	182	496	ENSG00000104835	NM_017827	942	2057	0.457948	inf	True	0.00403985	2.39363	1	0	2.39363	AR	SARS2	True	False	942	2.39363
MYH4	17	10351342	10358021		pfscan	PS50313	Glutamic acid-rich region profile	0	0	12	7768	15.1	29.1	18.6	15.8	848	1586	ENSG00000264424	NM_017533	2214	6016	0.368019	inf	True	0.0040593	2.39155	1	0	2.39155		MYH4	False	True	2214	2.39155
USP10	16	84792327	84812676		superfamily	SSF54001	Cysteine proteinases	0	0	11	3489	14.64	46.8	31	25.6	400	795	ENSG00000103194	NM_005153	1185	3009	0.393819	inf	True	0.00406096	2.39137	1	0	2.39137		USP10	True	False	1185	2.39137
ABHD12B	14	51347240	51371075		superfamily	SSF53474	alpha/beta-Hydrolases	0	0	11	2185	15.44	31.2	22.3	19	136	360	ENSG00000131969	NM_181814	672	1708	0.393443	inf	True	0.00408875	2.38841	1	0	2.38841		ABHD12B	False	True	672	2.38841
TRMT2A	22	20100200	20102129	IPR010280	pfam	PF05958	(Uracil-5)-methyltransferase family	1	25	37	266	24.93	97.8	84.8	58.8	401	588	ENSG00000099899	NM_182984	561	2964	0.189271	7.00304	True	0.0040962	2.38762	0.999575	-0.000184617	2.38762		TRMT2A	False	True	561	2.38762
HRG	3	186383881	186387807		superfamily	SSF54403	Cystatin/monellin	0	0	32	6465	25.01	55	46.9	35.3	21	127	ENSG00000113905	NM_000412	318	2015	0.157816	inf	True	0.0041022	2.38698	1	0	2.38698	AD	HRG	False	False	318	2.38698
S1PR5	19	10624770	10625531	IPR000276	pfam	PF00001	G protein-coupled receptor, rhodopsin-like	0	38	14	282	5.28	84.8	61	5	53	306	ENSG00000180739	NM_030760	759	2341	0.32422	inf	True	0.00414258	2.38273	1	0	2.38273		S1PR5	False	True	759	2.38273
S1PR5	19	10624770	10625531	IPR000276	pfam	PF00001	G protein-coupled receptor, rhodopsin-like	0	38	14	282	5.28	84.8	61	5	53	306	ENSG00000180739	NM_030760	759	2341	0.32422	inf	True	0.00414258	2.38273	1	0	2.38273		S1PR5	False	True	759	2.38273
S1PR5	19	10624770	10625531	IPR017452	pfscan	PS50262	GPCR, rhodopsin-like, 7TM	0	38	14	282	5.28	84.8	61	5	53	306	ENSG00000180739	NM_030760	759	2341	0.32422	inf	True	0.00414258	2.38273	1	0	2.38273		S1PR5	False	True	759	2.38273
S1PR5	19	10624770	10625531	IPR017452	pfscan	PS50262	GPCR, rhodopsin-like, 7TM	0	38	14	282	5.28	84.8	61	5	53	306	ENSG00000180739	NM_030760	759	2341	0.32422	inf	True	0.00414258	2.38273	1	0	2.38273		S1PR5	False	True	759	2.38273
TRO	X	54955357	54956427		pfscan	PS50324	Serine-rich region profile	0	0	21	9370	43.86	100	100	100	734	1090	ENSG00000067445	NM_177557	1068	4647	0.229826	inf	True	0.00415307	2.38163	1	0	2.38163		TRO	False	True	1068	2.38163
FMO1	1	171251229	171254548		superfamily	SSF51905	FAD/NAD(P)-binding domain	0	0	20	505	36.84	62.1	53	46.3	314	488	ENSG00000010932	NM_002021	522	2192	0.238139	inf	True	0.00434029	2.36248	1	0	2.36248		FMO1	False	True	522	2.36248
CBLC	19	45281228	45284243	IPR003153	pfam	PF02262	Adaptor protein Cbl, N-terminal helical	0	69	19	1349	4.34	40.7	22.4	9.2	14	145	ENSG00000142273	NM_012116	393	1579	0.248892	inf	True	0.00434859	2.36165	1	0	2.36165		CBLC	False	True	393	2.36165
OR1L3	9	125437517	125437927	IPR019424	pfam	PF10320	Serpentine type 7TM GPCR chemoreceptor Srsx	0	1103	10	1926	252.53	100	100	100	37	173	ENSG00000171481	NM_001005234	408	975	0.418462	inf	True	0.00442369	2.35422	1	0	2.35422		OR1L3	False	True	408	2.35422
ERI2	16	20810591	20814928	IPR012337	superfamily	SSF53098	Ribonuclease H-like domain	0	60	27	2549	46.05	89.2	78.8	70.8	30	242	ENSG00000196678	NM_080663	636	3499	0.181766	inf	True	0.00444314	2.35231	1	0	2.35231		ERI2	False	True	636	2.35231
RERGL	12	18234365	18238616	IPR013684	pfam	PF08477	Mitochondrial Rho-like	2	57	39	3443	18.59	45.1	34.7	27.7	42	126	ENSG00000111404	NM_024730	252	1147	0.219704	4.28422	True	0.00444331	2.35229	0.999247	-0.000327014	2.35229		RERGL	False	True	252	2.35229
PKP4	2	159497146	159530267	IPR016024	superfamily	SSF48371	Armadillo-type fold	0	42	19	205	8.09	30.6	18.1	14.5	524	1001	ENSG00000144283	NM_003628	1431	5777	0.247706	inf	True	0.00448084	2.34864	1	0	2.34864		PKP4	False	True	1431	2.34864
NT5C1B-RDH14	2	18737071	18765416	IPR010394	pfam	PF06189	5-nucleotidase	0	94	12	974	7.26	20.9	13.5	11.6	337	596	ENSG00000250741	NM_001199104	777	2142	0.362745	inf	True	0.00448496	2.34824	1	0	2.34824		NT5C1B-RDH14	False	True	777	2.34824
UBE2U	1	64669734	64680602	IPR016135	superfamily	SSF54495	Ubiquitin-conjugating enzyme/RWD-like	0	156	11	641	7.7	32.9	23.9	18.8	1	148	ENSG00000177414	NM_152489	441	1136	0.388204	inf	True	0.00449439	2.34733	1	0	2.34733		UBE2U	False	True	441	2.34733
CACNA2D3	3	54604003	54798315	IPR002035	smart	SM00327	von Willebrand factor, type A	0	9	33	335	0.89	9.2	2	1.2	254	439	ENSG00000157445	NM_018398	555	3675	0.15102	inf	True	0.00450411	2.34639	1	0	2.34639		CACNA2D3	False	True	555	2.34639
PCDHGA6	5	140754389	140754664	IPR002126	pfam	PF00028	Cadherin	0	77	109	12584	140.56	100	100	100	247	338	ENSG00000253731	NM_032086	273	5650	0.0483186	inf	True	0.00452463	2.34442	1	0	2.34442		PCDHGA6	False	True	273	2.34442
ASPSCR1	17	79935550	79941526		superfamily	SSF54236	Ubiquitin-like	0	0	48	1818	9.47	33.2	15.4	13	10	85	ENSG00000169696	NM_024083	225	2123	0.105982	inf	True	0.00461975	2.33538	1	0	2.33538		ASPSCR1	False	True	225	2.33538
OXA1L	14	23237359	23240289	IPR001708	pfam	PF02096	Membrane insertase OXA1/ALB3/YidC	0	37	13	2749	60.69	77.7	68.1	62.3	200	394	ENSG00000155463	NM_005015	582	1719	0.338569	inf	True	0.00463767	2.3337	1	0	2.3337		OXA1L	True	False	582	2.3337
PNPLA7	9	140392613	140400104	IPR018490	superfamily	SSF51206	Cyclic nucleotide-binding-like	0	139	61	3222	4.25	50.5	23.9	9.6	479	614	ENSG00000130653	NM_152286	405	4806	0.0842697	inf	True	0.00465397	2.33218	1	0	2.33218		PNPLA7	False	True	405	2.33218
ABHD16B	20	62493383	62494015		superfamily	SSF53474	alpha/beta-Hydrolases	0	0	15	861	5.55	78.2	58.2	12.2	164	374	ENSG00000183260	NM_080622	630	2094	0.30086	inf	True	0.00466086	2.33153	1	0	2.33153		ABHD16B	False	True	630	2.33153
OR7D2	19	9296458	9297378		superfamily	SSF81321	Family A G protein-coupled receptor-like	0	0	16	220	191.86	100	100	100	1	307	ENSG00000188000	NM_175883	918	3224	0.284739	inf	True	0.00469276	2.32857	1	0	2.32857		OR7D2	False	True	918	2.32857
NACA2	17	59668155	59668325	IPR002715	pfam	PF01849	Nascent polypeptide-associated complex NAC domain	0	5	22	2098	339.16	100	100	100	73	129	ENSG00000253506	NM_199290	168	777	0.216216	inf	True	0.00470238	2.32768	1	0	2.32768		NACA2	False	True	168	2.32768
UBE2U	1	64669752	64686543		smart	SM00212	0	0	0	11	641	6.49	27.2	19.1	15.2	7	153	ENSG00000177414	NM_152489	438	1136	0.385563	inf	True	0.00471246	2.32675	1	0	2.32675		UBE2U	False	True	438	2.32675
LTF	3	46479432	46490476	IPR001156	smart	SM00094	Transferrin-like domain	0	58	13	3603	26.99	69.3	52.8	42.3	364	699	ENSG00000012223	NM_002343	1005	2979	0.337362	inf	True	0.00474894	2.3234	1	0	2.3234		LTF	False	True	1005	2.3234
VILL	3	38040886	38043964		superfamily	SSF55753	Actin depolymerizing proteins	0	0	33	1342	14.62	85.5	65.6	41.7	380	519	ENSG00000136059	NM_015873	417	2787	0.149623	inf	True	0.00475527	2.32282	1	0	2.32282		VILL	False	True	417	2.32282
UCKL1	20	62575798	62577809	IPR006083	pfam	PF00485	Phosphoribulokinase/uridine kinase	0	0	16	194	30.43	88.1	79.4	52	101	286	ENSG00000198276	NM_017859	555	1954	0.284033	inf	True	0.0047675	2.32171	1	0	2.32171		UCKL1	False	True	555	2.32171
SHCBP1L	1	182872276	182898838	IPR006633	smart	SM00722	Carbohydrate-binding/sugar hydrolysis domain	0	66	23	948	6.84	16.3	9	7	376	536	ENSG00000157060	NM_030933	480	2317	0.207164	inf	True	0.00479967	2.31879	1	0	2.31879		SHCBP1L	False	True	480	2.31879
NR1H2	19	50881787	50885853	IPR008946	superfamily	SSF48508	Nucl_hormone_rcpt_ligand-bd	0	3225	9	5164	13.65	62	44.7	33.3	161	459	ENSG00000131408	NM_007121	894	1998	0.447447	inf	True	0.00480134	2.31864	1	0	2.31864		NR1H2	False	True	894	2.31864
NTMT1	9	132395004	132397740	IPR008576	pfam	PF05891	Alpha-N-methyltransferase NTM1	0	24	10	3514	24.04	82.3	65.5	52.1	8	223	ENSG00000148335	NM_014064	645	1562	0.412932	inf	True	0.00486276	2.31312	1	0	2.31312		NTMT1	False	True	645	2.31312
KCNK18	10	118969418	118969747		superfamily	SSF81324	Voltage-gated potassium channels	0	0	16	914	157.24	100	100	100	255	364	ENSG00000186795	NM_181840	327	1155	0.283117	inf	True	0.00486602	2.31283	1	0	2.31283	AD	KCNK18	False	False	327	2.31283
BPIFB3	20	31652547	31661402	IPR001124	smart	SM00329	Lipid-binding serum glycoprotein, C-terminal	0	0	10	4938	17.81	74.9	52.4	39.2	274	474	ENSG00000186190	NM_182658	600	1454	0.412655	inf	True	0.00488579	2.31107	1	0	2.31107		BPIFB3	False	True	600	2.31107
PCDHGA1	5	140710474	140710650	IPR002126	pfscan	PS50268	Cadherin	0	6	138	25261	191.41	100	100	100	75	133	ENSG00000204956	NM_031993	174	4604	0.0377932	inf	True	0.00490954	2.30896	1	0	2.30896		PCDHGA1	False	True	174	2.30896
PCDHGA2	5	140718761	140718937	IPR002126	pfscan	PS50268	Cadherin	0	5	138	24368	115.29	100	100	100	75	133	ENSG00000081853	NM_032009	174	4605	0.037785	inf	True	0.00491532	2.30845	1	0	2.30845		PCDHGA2	False	True	174	2.30845
PCDHGA7	5	140763526	140763789	IPR002126	pfam	PF00028	Cadherin	0	18	91	12080	93.03	100	100	100	354	441	ENSG00000253537	NM_032087	261	4605	0.0566775	inf	True	0.00494398	2.30592	1	0	2.30592		PCDHGA7	False	True	261	2.30592
CACNA2D3	3	54604009	54798312	IPR002035	pfscan	PS50234	von Willebrand factor, type A	0	9	33	335	0.88	9.2	2	1.2	256	438	ENSG00000157445	NM_018398	546	3675	0.148571	inf	True	0.00495326	2.30511	1	0	2.30511		CACNA2D3	False	True	546	2.30511
CES5A	HSCHR16_1_CTG3_1	55909699	55916091	IPR013094	pfam	PF07859	Alpha/beta hydrolase fold-3	0	0	30	4143	0	0	0	0	170	292	ENSG00000261972	NM_145024	366	2258	0.16209	inf	True	0.00496496	2.30408	1	0	2.30408		CES5A	False	True	366	2.30408
TUBB3	16	90001589	90002149	IPR008280	superfamily	SSF55307	Tubulin/FtsZ, C-terminal	0	0	16	1643	119.58	100	100	100	244	430	ENSG00000258947	NM_006086	558	1978	0.282103	inf	True	0.00497729	2.30301	1	0	2.30301	AD	TUBB3	False	False	558	2.30301
TUBB3	16	90001589	90002149	IPR008280	superfamily	SSF55307	Tubulin/FtsZ, C-terminal	0	0	16	1643	119.58	100	100	100	244	430	ENSG00000258947	NM_006086	558	1978	0.282103	inf	True	0.00497729	2.30301	1	0	2.30301	AD	TUBB3	False	False	558	2.30301
TUBB3	16	90001589	90002149	IPR008280	superfamily	SSF55307	Tubulin/FtsZ, C-terminal	0	0	16	1643	119.58	100	100	100	244	430	ENSG00000258947	NM_006086	558	1978	0.282103	inf	True	0.00497729	2.30301	1	0	2.30301	AD	TUBB3	False	False	558	2.30301
TUBB3	16	90001589	90002149	IPR008280	superfamily	SSF55307	Tubulin/FtsZ, C-terminal	0	0	16	1643	119.58	100	100	100	244	430	ENSG00000258947	NM_006086	558	1978	0.282103	inf	True	0.00497729	2.30301	1	0	2.30301	AD	TUBB3	False	False	558	2.30301
TUBB3	16	90001589	90002149	IPR008280	superfamily	SSF55307	Tubulin/FtsZ, C-terminal	0	0	16	1643	119.58	100	100	100	244	430	ENSG00000258947	NM_006086	558	1978	0.282103	inf	True	0.00497729	2.30301	1	0	2.30301	AD	TUBB3	False	False	558	2.30301
TUBB3	16	90001589	90002149	IPR008280	superfamily	SSF55307	Tubulin/FtsZ, C-terminal	0	0	16	1643	119.58	100	100	100	244	430	ENSG00000258947	NM_006086	558	1978	0.282103	inf	True	0.00497729	2.30301	1	0	2.30301	AD	TUBB3	False	False	558	2.30301
TUBB3	16	90001589	90002149	IPR008280	superfamily	SSF55307	Tubulin/FtsZ, C-terminal	0	0	16	1643	119.58	100	100	100	244	430	ENSG00000258947	NM_006086	558	1978	0.282103	inf	True	0.00497729	2.30301	1	0	2.30301	AD	TUBB3	False	False	558	2.30301
TUBB3	16	90001589	90002149	IPR008280	superfamily	SSF55307	Tubulin/FtsZ, C-terminal	0	0	16	1643	119.58	100	100	100	244	430	ENSG00000258947	NM_006086	558	1978	0.282103	inf	True	0.00497729	2.30301	1	0	2.30301	AD	TUBB3	False	False	558	2.30301
TUBB3	16	90001589	90002149	IPR008280	superfamily	SSF55307	Tubulin/FtsZ, C-terminal	0	3	16	1643	119.58	100	100	100	244	430	ENSG00000258947	NM_006086	558	1978	0.282103	inf	True	0.00497729	2.30301	1	0	2.30301	AD	TUBB3	False	False	558	2.30301
TUBB3	16	90001589	90002149	IPR008280	superfamily	SSF55307	Tubulin/FtsZ, C-terminal	0	3	16	1643	119.58	100	100	100	244	430	ENSG00000258947	NM_006086	558	1978	0.282103	inf	True	0.00497729	2.30301	1	0	2.30301	AD	TUBB3	False	False	558	2.30301
TUBB3	16	90001589	90002149	IPR008280	superfamily	SSF55307	Tubulin/FtsZ, C-terminal	0	3	16	1643	119.58	100	100	100	244	430	ENSG00000258947	NM_006086	558	1978	0.282103	inf	True	0.00497729	2.30301	1	0	2.30301	AD	TUBB3	False	False	558	2.30301
TUBB3	16	90001589	90002149	IPR008280	superfamily	SSF55307	Tubulin/FtsZ, C-terminal	0	3	16	1643	119.58	100	100	100	244	430	ENSG00000258947	NM_006086	558	1978	0.282103	inf	True	0.00497729	2.30301	1	0	2.30301	AD	TUBB3	False	False	558	2.30301
TUBB3	16	90001589	90002149	IPR008280	superfamily	SSF55307	Tubulin/FtsZ, C-terminal	0	3	16	1643	119.58	100	100	100	244	430	ENSG00000258947	NM_006086	558	1978	0.282103	inf	True	0.00497729	2.30301	1	0	2.30301	AD	TUBB3	False	False	558	2.30301
TUBB3	16	90001589	90002149	IPR008280	superfamily	SSF55307	Tubulin/FtsZ, C-terminal	0	3	16	1643	119.58	100	100	100	244	430	ENSG00000258947	NM_006086	558	1978	0.282103	inf	True	0.00497729	2.30301	1	0	2.30301	AD	TUBB3	False	False	558	2.30301
TUBB3	16	90001589	90002149	IPR008280	superfamily	SSF55307	Tubulin/FtsZ, C-terminal	0	3	16	1643	119.58	100	100	100	244	430	ENSG00000258947	NM_006086	558	1978	0.282103	inf	True	0.00497729	2.30301	1	0	2.30301	AD	TUBB3	False	False	558	2.30301
TUBB3	16	90001589	90002149	IPR008280	superfamily	SSF55307	Tubulin/FtsZ, C-terminal	0	3	16	1643	119.58	100	100	100	244	430	ENSG00000258947	NM_006086	558	1978	0.282103	inf	True	0.00497729	2.30301	1	0	2.30301	AD	TUBB3	False	False	558	2.30301
RHBDD3	22	29656834	29661600		superfamily	SSF144091	Rhomboid-like	0	0	15	138	1.83	42	9.8	2.9	6	184	ENSG00000100263	NM_012265	534	1794	0.297659	inf	True	0.00499139	2.30178	1	0	2.30178		RHBDD3	False	True	534	2.30178
COL6A6	3	130307982	130361696		pfscan	PS50315	Glycine-rich region profile	0	0	48	6400	6.72	25.6	17.1	11.9	1392	1725	ENSG00000206384	NM_001102608	999	9581	0.104269	inf	True	0.0050644	2.29547	1	0	2.29547		COL6A6	False	True	999	2.29547
KLRF2	12	10045633	10048390	IPR001304	smart	SM00034	C-type lectin	1	1719	12	2937	10.08	29.5	22.1	19.2	78	194	ENSG00000256797	NM_001190765	348	731	0.47606	5.71272	True	0.00509387	2.29295	0.999572	-0.000185889	2.29295		KLRF2	False	True	348	2.29295
VIT	2	37032799	37041486		superfamily	SSF53300	vWA-like	0	0	19	1812	7.04	32.4	18.9	15.7	461	688	ENSG00000205221	NM_053276	681	2810	0.242349	inf	True	0.00512764	2.29008	1	0	2.29008		VIT	False	True	681	2.29008
LTF	3	46479444	46490476	IPR001156	pfam	PF00405	Transferrin-like domain	0	58	13	3603	26.81	69.2	52.8	42.2	364	695	ENSG00000012223	NM_002343	993	2979	0.333333	inf	True	0.00513823	2.28919	1	0	2.28919		LTF	False	True	993	2.28919
OXA1L	14	23237359	23240280	IPR028055	tigrfam	TIGR03592	Membrane insertase YidC/Oxa1, C-terminal	0	37	13	2749	60.49	77.7	68	62.1	200	391	ENSG00000155463	NM_005015	573	1719	0.333333	inf	True	0.00513823	2.28919	1	0	2.28919		OXA1L	True	False	573	2.28919
PCDHGB4	5	140768463	140768777	IPR015919	superfamily	SSF49313	Cadherin-like	0	13	77	9521	165.23	100	100	100	338	442	ENSG00000253953	NM_032098	312	4725	0.0660317	inf	True	0.00519485	2.28443	1	0	2.28443		PCDHGB4	False	True	312	2.28443
SFTPA2	10	81316971	81317336	IPR001304	smart	SM00034	C-type lectin	0	0	29	2228	289.47	100	100	100	126	247	ENSG00000185303	NM_001098668	363	2189	0.165829	inf	True	0.0052047	2.2836	1	0	2.2836	AD	SFTPA2	False	False	363	2.2836
PSMC6	14	53178189	53194320	IPR027417	superfamily	SSF52540	P-loop containing nucleoside triphosphate hydrolase	0	0	8	10	18.2	37.1	28.4	25.5	144	399	ENSG00000100519	NM_002806	765	1590	0.481132	inf	True	0.00525357	2.27955	1	0	2.27955		PSMC6	True	False	765	2.27955
KLK4	19	51410214	51412641	IPR001254	pfam	PF00089	Serine proteases, trypsin domain	0	136	8	724	35.15	79.8	77.3	67.5	31	247	ENSG00000167749	NM_004917	648	1347	0.481069	inf	True	0.00525868	2.27912	1	0	2.27912		KLK4	False	True	648	2.27912
PCDHGA7	5	140763886	140764146	IPR002126	smart	SM00112	Cadherin	0	5	91	12080	132.57	100	100	100	474	560	ENSG00000253537	NM_032087	258	4605	0.0560261	inf	True	0.00526454	2.27864	1	0	2.27864		PCDHGA7	False	True	258	2.27864
PLEKHH3	17	40821957	40823455	IPR019749	smart	SM00295	Band 4.1 domain	0	146	17	240	18.22	88.5	81	63	400	664	ENSG00000068137	NM_024927	792	2983	0.265505	inf	True	0.00527005	2.27818	1	0	2.27818		PLEKHH3	False	True	792	2.27818
TRIM5	11	5686045	5686455	IPR018355	smart	SM00449	SPla/RYanodine_receptor_subgr	0	203	38	43411	184.02	100	100	100	356	492	ENSG00000132256	NM_033093	408	3170	0.128707	inf	True	0.00532412	2.27375	1	0	2.27375		TRIM5	False	True	408	2.27375
RPL36	19	5690528	5691614	IPR000509	pfam	PF01158	Ribosomal protein L36e	0	5	10	70	22.11	78.4	59.3	48.4	4	100	ENSG00000130255	NM_033643	288	707	0.407355	inf	True	0.00534498	2.27205	1	0	2.27205		RPL36	True	False	288	2.27205
CDYL	6	4935916	4954260		superfamily	SSF52096	ClpP/crotonase	0	0	20	4342	7.53	29.1	17.2	12.8	287	535	ENSG00000153046	NM_004824	744	3241	0.229559	inf	True	0.00542988	2.26521	1	0	2.26521		CDYL	False	True	744	2.26521
COL7A1	3	48607340	48623408		pfscan	PS50099	Proline-rich region profile	0	0	10	1130	54.14	96.4	94.8	90.6	1242	2498	ENSG00000114270	NM_000094	3768	9276	0.40621	inf	True	0.00544919	2.26367	1	0	2.26367	AD	COL7A1	False	False	3768	2.26367
PCDHA2	5	140176221	140176562	IPR015919	superfamily	SSF49313	Cadherin-like	0	10	78	48055	50.69	100	100	100	558	671	ENSG00000204969	NM_031496	339	5254	0.0645223	inf	True	0.00550313	2.25939	1	0	2.25939		PCDHA2	False	True	339	2.25939
MUC7	4	71346675	71347421		pfscan	PS50099	Proline-rich region profile	0	0	15	2891	232.67	100	100	100	72	320	ENSG00000171195	NM_152291	744	2540	0.292913	inf	True	0.00552191	2.25791	1	0	2.25791		MUC7	False	True	744	2.25791
PCDHA1	5	140167547	140167888	IPR015919	superfamily	SSF49313	Cadherin-like	0	20	78	52099	55.94	100	100	100	558	671	ENSG00000204970	NM_031411	339	5263	0.0644119	inf	True	0.00555398	2.2554	1	0	2.2554		PCDHA1	False	True	339	2.2554
PCDHGA7	5	140762929	140763186	IPR002126	smart	SM00112	Cadherin	0	2361	91	12080	55.37	100	100	100	155	240	ENSG00000253537	NM_032087	255	4605	0.0553746	inf	True	0.00560565	2.25137	1	0	2.25137		PCDHGA7	False	True	255	2.25137
USH1C	11	17527461	17531373		pfscan	PS50099	Proline-rich region profile	0	0	25	2031	5.64	51.2	27.9	20.6	515	683	ENSG00000006611	NM_153676	504	2700	0.186667	inf	True	0.00571103	2.24329	1	0	2.24329		USH1C	False	True	504	2.24329
KRTAP2-1	HSCHR17_4_CTG4	39203261	39203632		pfscan	PS50311	Cysteine-rich region profile	0	0	8	2577	0	0	0	0	5	128	ENSG00000261852	NM_001123387	369	776	0.475515	inf	True	0.00572613	2.24214	1	0	2.24214		KRTAP2-1	True	False	369	2.24214
PCDHGB4	5	140768154	140768462	IPR015919	superfamily	SSF49313	Cadherin-like	0	5	77	9521	202.38	100	100	100	235	337	ENSG00000253953	NM_032098	306	4725	0.0647619	inf	True	0.00576778	2.23899	1	0	2.23899		PCDHGB4	False	True	306	2.23899
PCDHGB4	5	140768178	140768486	IPR002126	pfscan	PS50268	Cadherin	0	4	77	9521	193.45	100	100	100	243	345	ENSG00000253953	NM_032098	306	4725	0.0647619	inf	True	0.00576778	2.23899	1	0	2.23899		PCDHGB4	False	True	306	2.23899
PCDHGA6	5	140754713	140754976	IPR002126	pfam	PF00028	Cadherin	0	3	109	12584	221.64	100	100	100	355	442	ENSG00000253731	NM_032086	261	5650	0.0461947	inf	True	0.00576914	2.23889	1	0	2.23889		PCDHGA6	False	True	261	2.23889
ELAC2	17	12908362	12921087		superfamily	SSF56281	Metallo-hydrolase/oxidoreductase	0	0	19	1147	14.02	28.3	19.5	16.4	60	309	ENSG00000006744	NM_173717	747	3148	0.237294	inf	True	0.00581824	2.23521	1	0	2.23521		ELAC2	True	False	747	2.23521
RALB	2	121036268	121050827	IPR027417	superfamily	SSF52540	P-loop containing nucleoside triphosphate hydrolase	0	5	18	24	8.36	27.6	16.5	14.3	10	204	ENSG00000144118	NM_002881	582	2344	0.248294	inf	True	0.00587313	2.23113	1	0	2.23113		RALB	False	True	582	2.23113
PXDNL	8	52384836	52721895		superfamily	SSF52058	L domain-like	0	0	32	7315	0.69	6.2	1.3	0.9	4	241	ENSG00000147485	NM_144651	711	4805	0.147971	inf	True	0.00595035	2.22546	1	0	2.22546		PXDNL	False	True	711	2.22546
NUDT7	16	77759413	77775610	IPR000086	pfam	PF00293	NUDIX hydrolase domain	0	1108	13	1599	6.94	18.5	10.3	8.9	41	160	ENSG00000140876	NM_001243661	357	1096	0.32573	inf	True	0.00595443	2.22516	1	0	2.22516		NUDT7	False	True	357	2.22516
THNSL1	10	25312894	25314375	IPR001926	superfamily	SSF53686	Tryptophan synthase beta subunit-like PLP-dependent enzyme	0	0	10	715	138.91	100	100	100	248	741	ENSG00000185875	NM_024838	1479	3691	0.400704	inf	True	0.005976	2.22359	1	0	2.22359		THNSL1	False	True	1479	2.22359
CCL24	7	75441207	75442727	IPR001811	smart	SM00199	Chemokine interleukin-8-like domain	2	210	26	1658	14.98	70.5	50.9	38.7	30	89	ENSG00000106178	NM_002991	177	582	0.304124	3.95361	True	0.0059928	2.22237	0.999005	-0.00043247	2.22237		CCL24	False	True	177	2.22237
CCL24	7	75441207	75442727	IPR001811	smart	SM00199	Chemokine interleukin-8-like domain	2	210	26	1658	14.98	70.5	50.9	38.7	30	89	ENSG00000106178	NM_002991	177	582	0.304124	3.95361	True	0.0059928	2.22237	0.999005	-0.00043247	2.22237		CCL24	False	True	177	2.22237
SFTPA2	10	81316968	81317324	IPR016187	superfamily	SSF56436	C-type lectin fold	0	0	29	2228	291.67	100	100	100	130	248	ENSG00000185303	NM_001098668	354	2189	0.161718	inf	True	0.00600232	2.22168	1	0	2.22168	AD	SFTPA2	False	False	354	2.22168
LTF	3	46491363	46501286		superfamily	SSF53850	Periplasmic binding protein-like II	0	0	13	3603	17.48	51.8	42.2	35.4	23	346	ENSG00000012223	NM_002343	969	2979	0.325277	inf	True	0.00600665	2.22137	1	0	2.22137		LTF	False	True	969	2.22137
TRIM5	11	5686054	5686455	IPR003877	pfam	PF00622	SPRY domain	0	203	38	43411	185.49	100	100	100	356	489	ENSG00000132256	NM_033093	399	3170	0.125868	inf	True	0.00602471	2.22006	1	0	2.22006		TRIM5	False	True	399	2.22006
ABCB9	12	123414581	123425476	IPR027417	superfamily	SSF52540	P-loop containing nucleoside triphosphate hydrolase	0	22	22	463	2.64	36.2	16	7.6	483	726	ENSG00000150967	NM_203444	729	3517	0.207279	inf	True	0.0060346	2.21935	1	0	2.21935		ABCB9	False	True	729	2.21935
CST11	20	23431188	23433319	IPR000010	pfam	PF00031	Cystatin domain	0	0	9	40	3.42	13.4	6.3	5	44	124	ENSG00000125831	NM_130794	240	554	0.433213	inf	True	0.00603641	2.21922	1	0	2.21922		CST11	False	True	240	2.21922
MYO3B	2	171225850	171358335	IPR027417	superfamily	SSF52540	P-loop containing nucleoside triphosphate hydrolase	0	2698	9	4456	5.33	18.9	10.5	8.8	312	1110	ENSG00000071909	NM_138995	2394	5529	0.43299	inf	True	0.00605785	2.21768	1	0	2.21768		MYO3B	False	True	2394	2.21768
MUC7	4	71346771	71347505		pfscan	PS50325	Threonine-rich region profile	0	0	15	2891	244.72	100	100	100	104	348	ENSG00000171195	NM_152291	732	2540	0.288189	inf	True	0.00610198	2.21453	1	0	2.21453		MUC7	False	True	732	2.21453
VILL	3	38044746	38047686		superfamily	SSF55753	Actin depolymerizing proteins	0	0	33	1342	15.71	77.4	54.1	40.6	583	716	ENSG00000136059	NM_015873	399	2787	0.143165	inf	True	0.00610397	2.21439	1	0	2.21439		VILL	False	True	399	2.21439
HBG2	11	5274510	5274584	IPR002335	prints	PR00613	Myoglobin	0	1	40	84201	81.66	100	100	100	123	147	ENSG00000196565	NM_000184	72	602	0.119601	inf	True	0.00612597	2.21282	1	0	2.21282	AD	HBG2	False	False	72	2.21282
PCDHGA6	5	140753783	140754043	IPR002126	smart	SM00112	Cadherin	0	2	109	12584	77.29	100	100	100	45	131	ENSG00000253731	NM_032086	258	5650	0.0456637	inf	True	0.00612994	2.21254	1	0	2.21254		PCDHGA6	False	True	258	2.21254
PCDHGA6	5	140755070	140755330	IPR002126	smart	SM00112	Cadherin	0	26	109	12584	194.15	100	100	100	474	560	ENSG00000253731	NM_032086	258	5650	0.0456637	inf	True	0.00612994	2.21254	1	0	2.21254		PCDHGA6	False	True	258	2.21254
PCDHGA3	5	140724390	140724635	IPR002126	smart	SM00112	Cadherin	1	124	138	22010	122.13	100	100	100	264	345	ENSG00000254245	NM_032011	243	4771	0.0509327	7.02872	True	0.0061883	2.20843	0.999264	-0.000319838	2.20843		PCDHGA3	False	True	243	2.20843
MICU2	13	22067457	22084222		superfamily	SSF47473	EF-hand	0	0	15	84	6.95	27	16.4	13.6	228	412	ENSG00000165487	NM_152726	552	1920	0.2875	inf	True	0.00619117	2.20823	1	0	2.20823		MICU2	False	True	552	2.20823
GBP5	1	89732057	89735187	IPR015894	pfam	PF02263	Guanylate-binding protein, N-terminal	8	395	41	517	74.37	88.6	81.9	78.3	18	280	ENSG00000154451	NM_052942	786	2011	0.39085	2.00311	True	0.00621592	2.20649	0.997879	-0.000922307	2.20649		GBP5	False	True	786	2.20649
ZSCAN16	6	28093315	28093602	IPR008916	superfamily	SSF47353	Retrovirus capsid, C-terminal	0	41	21	104	178.01	100	100	100	32	127	ENSG00000196812	NM_025231	285	1328	0.214608	inf	True	0.00626341	2.20319	1	0	2.20319		ZSCAN16	False	True	285	2.20319
SPSB3	16	1827305	1828496	IPR008985	superfamily	SSF49899	ConA-like_lec_gl_sf	0	27	12	1459	5.12	33.6	18.6	12.6	82	287	ENSG00000162032	NM_080861	615	1784	0.344731	inf	True	0.00626666	2.20296	1	0	2.20296		SPSB3	False	True	615	2.20296
GBP5	1	89726474	89728393		ncoils	ncoils	0	0	0	41	517	36.02	73.9	63.4	54.1	480	558	ENSG00000154451	NM_052942	234	2011	0.11636	inf	True	0.00627032	2.20271	1	0	2.20271		GBP5	False	True	234	2.20271
MLNR	13	49795170	49796339	IPR000276	pfam	PF00001	G protein-coupled receptor, rhodopsin-like	1	11	21	62	31.96	96.3	65	34.6	233	355	ENSG00000102539	NM_001507	366	1239	0.2954	6.20339	True	0.00628363	2.20179	0.999359	-0.000278436	2.20179		MLNR	False	True	366	2.20179
CNTNAP3B	9	43905654	43915526	IPR001791	pfscan	PS50025	Laminin G domain	0	44	46	11390	8.09	22.1	18.6	15.8	1016	1203	ENSG00000154529	NM_001201380	561	5379	0.104294	inf	True	0.00630379	2.2004	1	0	2.2004		CNTNAP3B	False	True	561	2.2004
DYTN	2	207564507	207570533		superfamily	SSF47473	EF-hand	0	0	32	2341	9.32	33.5	27.1	22.1	121	221	ENSG00000232125	NM_001093730	300	2051	0.14627	inf	True	0.00634243	2.19774	1	0	2.19774		DYTN	False	True	300	2.19774
PCDHA2	5	140174610	140174942	IPR002126	smart	SM00112	Cadherin	0	3411	78	48055	122.92	100	100	100	21	131	ENSG00000204969	NM_031496	330	5254	0.0628093	inf	True	0.0063472	2.19742	1	0	2.19742		PCDHA2	False	True	330	2.19742
HERC6	4	89349867	89363588	IPR000569	smart	SM00119	HECT domain	0	120	17	3339	11.68	37.4	29.3	21.6	691	1015	ENSG00000138642	NM_017912	972	3781	0.257075	inf	True	0.00639832	2.19393	1	0	2.19393		HERC6	False	True	972	2.19393
ERI2	16	20810612	20814824	IPR006055	smart	SM00479	Exonuclease	0	59	27	2549	45.43	88.8	78.2	70	36	235	ENSG00000196678	NM_080663	597	3499	0.17062	inf	True	0.00640241	2.19366	1	0	2.19366		ERI2	False	True	597	2.19366
SHPK	17	3513863	3539501		superfamily	SSF53067	Actin-like ATPase domain	0	0	11	5605	6.93	24	12.8	9.9	5	476	ENSG00000197417	NM_013276	1413	3838	0.368161	inf	True	0.00640729	2.19333	1	0	2.19333		SHPK	False	True	1413	2.19333
SHPK	17	3513863	3539501		superfamily	SSF53067	Actin-like ATPase domain	0	0	11	5605	6.93	24	12.8	9.9	5	476	ENSG00000197417	NM_013276	1413	3838	0.368161	inf	True	0.00640729	2.19333	1	0	2.19333		SHPK	False	True	1413	2.19333
SHPK	17	3513863	3539501		superfamily	SSF53067	Actin-like ATPase domain	0	0	11	5605	6.93	24	12.8	9.9	5	476	ENSG00000197417	NM_013276	1413	3838	0.368161	inf	True	0.00640729	2.19333	1	0	2.19333		SHPK	False	True	1413	2.19333
SHPK	17	3513863	3539501		superfamily	SSF53067	Actin-like ATPase domain	0	0	11	5605	6.93	24	12.8	9.9	5	476	ENSG00000197417	NM_013276	1413	3838	0.368161	inf	True	0.00640729	2.19333	1	0	2.19333		SHPK	False	True	1413	2.19333
RAB40A	X	102755154	102755651	IPR020849	smart	SM00173	Small GTPase superfamily, Ras type	0	371	11	13860	66.11	100	100	100	12	177	ENSG00000172476	NM_080879	495	1345	0.36803	inf	True	0.00642189	2.19234	1	0	2.19234		RAB40A	False	True	495	2.19234
VWA3B	2	98809416	98834449		superfamily	SSF53300	vWA-like	0	0	47	3898	9.13	28.4	17.6	15.1	508	659	ENSG00000168658	NM_144992	453	4454	0.101706	inf	True	0.00646639	2.18934	1	0	2.18934		VWA3B	False	True	453	2.18934
SLC1A6	19	15061133	15083551		superfamily	SSF118215	Proton glutamate symport protein	0	0	8	2414	11.76	41.3	28.3	20.3	58	523	ENSG00000105143	NM_005071	1395	2987	0.467024	inf	True	0.00651123	2.18634	1	0	2.18634		SLC1A6	False	True	1395	2.18634
PCDHGA6	5	140754113	140754370	IPR002126	smart	SM00112	Cadherin	0	6	109	12584	44.74	100	100	100	155	240	ENSG00000253731	NM_032086	255	5650	0.0451327	inf	True	0.00651309	2.18621	1	0	2.18621		PCDHGA6	False	True	255	2.18621
KLC3	19	45851306	45853661		superfamily	SSF48452	TPR-like	0	0	14	181	12.33	92.2	58.9	29.6	223	402	ENSG00000104892	NM_177417	537	1780	0.301685	inf	True	0.00655716	2.18328	1	0	2.18328		KLC3	False	True	537	2.18328
DHRS1	14	24761408	24768312		superfamily	SSF51735	NAD(P)-binding Rossmann-fold domains	0	0	9	525	17.91	45.1	33.9	29.6	1	212	ENSG00000157379	NM_138452	633	1480	0.427703	inf	True	0.0065856	2.1814	1	0	2.1814		DHRS1	False	True	633	2.1814
CHRNB3	8	42563886	42587149	IPR006202	superfamily	SSF63712	Neurotransmitter-gated ion-channel ligand-binding domain	0	25	16	156	7.49	24.4	15.1	12.7	27	233	ENSG00000147432	NM_000749	618	2294	0.269398	inf	True	0.00659006	2.18111	1	0	2.18111		CHRNB3	False	True	618	2.18111
CHRNB3	8	42587168	42591722	IPR006029	pfam	PF02932	Neurotransmitter-gated ion-channel transmembrane domain	0	37	16	156	34.34	39.1	28.3	25	240	446	ENSG00000147432	NM_000749	618	2294	0.269398	inf	True	0.00659006	2.18111	1	0	2.18111		CHRNB3	False	True	618	2.18111
CLEC10A	17	6978409	6979127	IPR001304	pfam	PF00059	C-type lectin	0	82	26	2120	74.33	100	100	100	200	305	ENSG00000132514	NM_182906	315	1797	0.175292	inf	True	0.00666505	2.1762	1	0	2.1762		CLEC10A	False	True	315	2.1762
ZNF732	4	289228	289938	IPR001909	pfscan	PS50805	Krueppel-associated box	0	304	49	1819	184.26	100	100	100	4	75	ENSG00000186777	NM_001137608	213	2193	0.0971272	inf	True	0.00669424	2.1743	1	0	2.1743		ZNF732	False	True	213	2.1743
PCDHA1	5	140167217	140167546	IPR015919	superfamily	SSF49313	Cadherin-like	0	106	78	52099	61.31	100	100	100	448	557	ENSG00000204970	NM_031411	327	5263	0.0621319	inf	True	0.0067152	2.17294	1	0	2.17294		PCDHA1	False	True	327	2.17294
PCDHA1	5	140167241	140167570	IPR002126	pfscan	PS50268	Cadherin	0	88	78	52099	62.26	100	100	100	456	565	ENSG00000204970	NM_031411	327	5263	0.0621319	inf	True	0.0067152	2.17294	1	0	2.17294		PCDHA1	False	True	327	2.17294
HERC6	4	89349873	89363585	IPR000569	pfscan	PS50237	HECT domain	0	120	17	3339	11.66	37.3	29.2	21.5	693	1014	ENSG00000138642	NM_017912	963	3781	0.254695	inf	True	0.0067559	2.17032	1	0	2.17032		HERC6	False	True	963	2.17032
PCDHGA7	5	140764210	140764458	IPR002126	pfam	PF00028	Cadherin	0	15	91	12080	85.55	100	100	100	582	664	ENSG00000253537	NM_032087	246	4605	0.0534202	inf	True	0.00676563	2.16969	1	0	2.16969		PCDHGA7	False	True	246	2.16969
SLC1A6	19	15061139	15083548	IPR001991	pfam	PF00375	Sodium:dicarboxylate symporter	0	24	8	2414	11.76	41.2	28.3	20.3	59	521	ENSG00000105143	NM_005071	1386	2987	0.464011	inf	True	0.0068116	2.16675	1	0	2.16675		SLC1A6	False	True	1386	2.16675
BPIFB3	20	31652562	31661387	IPR001124	pfam	PF02886	Lipid-binding serum glycoprotein, C-terminal	0	0	10	4938	17.64	74.8	52.3	38.9	279	469	ENSG00000186190	NM_182658	570	1454	0.392022	inf	True	0.00690047	2.16112	1	0	2.16112		BPIFB3	False	True	570	2.16112
ZNF277	7	111976216	111982718		superfamily	SSF57667	beta-beta-alpha zinc fingers	0	0	19	371	20.96	57.5	45	36.2	287	429	ENSG00000198839	NM_021994	426	1849	0.230395	inf	True	0.00690386	2.16091	1	0	2.16091		ZNF277	False	True	426	2.16091
PCDHA2	5	140174925	140175251	IPR015919	superfamily	SSF49313	Cadherin-like	0	23	78	48055	171.36	100	100	100	126	234	ENSG00000204969	NM_031496	324	5254	0.0616673	inf	True	0.00697966	2.15617	1	0	2.15617		PCDHA2	False	True	324	2.15617
ABHD15	17	27889723	27893681		superfamily	SSF53474	alpha/beta-Hydrolases	0	0	16	1245	11.5	44.3	38.8	30.5	102	421	ENSG00000168792	NM_198147	957	3592	0.266425	inf	True	0.00703248	2.15289	1	0	2.15289		ABHD15	False	True	957	2.15289
VWA3A	16	22159500	22166890		superfamily	SSF53300	vWA-like	0	0	39	4167	8.49	48.2	36.2	20.5	953	1136	ENSG00000175267	NM_173615	549	4600	0.119348	inf	True	0.00703675	2.15263	1	0	2.15263		VWA3A	False	True	549	2.15263
PCDHA1	5	140166251	140166577	IPR015919	superfamily	SSF49313	Cadherin-like	0	18	78	52099	142.8	100	100	100	126	234	ENSG00000204970	NM_031411	324	5263	0.0615618	inf	True	0.00704111	2.15236	1	0	2.15236		PCDHA1	False	True	324	2.15236
ZSCAN16	6	28093327	28093608	IPR003309	pfam	PF02023	SCAN domain	0	41	21	104	172.13	100	100	100	36	129	ENSG00000196812	NM_025231	279	1328	0.21009	inf	True	0.00706522	2.15087	1	0	2.15087		ZSCAN16	False	True	279	2.15087
MLNR	13	49795224	49796387	IPR019427	pfam	PF10324	7TM GPCR, serpentine receptor class w (Srw)	1	11	21	62	37.05	96.3	64.8	38.6	251	371	ENSG00000102539	NM_001507	360	1239	0.290557	6.10169	True	0.00710511	2.14843	0.99926	-0.000321524	2.14843		MLNR	False	True	360	2.14843
ABCB9	12	123414539	123425413	IPR003439	pfscan	PS50893	ABC transporter-like	0	24	22	463	2.59	36	15.5	7.2	504	740	ENSG00000150967	NM_203444	708	3517	0.201308	inf	True	0.00711781	2.14765	1	0	2.14765		ABCB9	False	True	708	2.14765
PCDHGA7	5	140763571	140763816	IPR002126	smart	SM00112	Cadherin	0	14	91	12080	92.21	100	100	100	369	450	ENSG00000253537	NM_032087	243	4605	0.0527687	inf	True	0.00720275	2.1425	1	0	2.1425		PCDHGA7	False	True	243	2.1425
RAB40A	X	102755154	102755642	IPR003579	smart	SM00175	Small GTPase superfamily, Rab type	0	371	11	13860	66.7	100	100	100	15	177	ENSG00000172476	NM_080879	486	1345	0.361338	inf	True	0.00721074	2.14202	1	0	2.14202		RAB40A	False	True	486	2.14202
TLDC2	20	35507489	35517780	IPR006571	pfam	PF07534	TLDc domain	0	0	23	253	7.38	39.7	24	17.9	79	213	ENSG00000101342	NM_080628	402	2083	0.192991	inf	True	0.00721447	2.1418	1	0	2.1418		TLDC2	False	True	402	2.1418
ADAM8	10	135085119	135086511		superfamily	SSF55486	Metalloproteases ("zincins"), catalytic domain	0	0	24	2219	13.17	89.2	74.7	61.6	196	399	ENSG00000151651	NM_001164490	609	3279	0.185727	inf	True	0.00721899	2.14152	1	0	2.14152		ADAM8	False	True	609	2.14152
GOLGA6B	15	72954766	72957999		pfscan	PS50313	Glutamic acid-rich region profile	0	0	14	1034	65.88	81.5	77.9	65.9	341	552	ENSG00000215186	NM_018652	633	2134	0.296626	inf	True	0.00725451	2.13939	1	0	2.13939		GOLGA6B	False	True	633	2.13939
ABCA10	17	67187450	67197645	IPR003439	pfscan	PS50893	ABC transporter-like	2	968	76	6613	24.56	47.4	37.7	32	391	626	ENSG00000154263	NM_080282	705	6362	0.110814	4.21094	True	0.00727277	2.1383	0.998609	-0.000604679	2.1383		ABCA10	False	True	705	2.1383
PCDHA2	5	140175252	140175575	IPR015919	superfamily	SSF49313	Cadherin-like	0	3	78	48055	157.57	100	100	100	235	342	ENSG00000204969	NM_031496	321	5254	0.0610963	inf	True	0.00731883	2.13556	1	0	2.13556		PCDHA2	False	True	321	2.13556
PCDHA2	5	140175276	140175599	IPR002126	pfscan	PS50268	Cadherin	0	3	78	48055	154.47	100	100	100	243	350	ENSG00000204969	NM_031496	321	5254	0.0610963	inf	True	0.00731883	2.13556	1	0	2.13556		PCDHA2	False	True	321	2.13556
TYK2	19	10475364	10489007	IPR000299	pfscan	PS50057	FERM domain	0	1388	15	1775	11.45	33.3	23.9	21.2	26	431	ENSG00000105397	NM_003331	1215	4347	0.279503	inf	True	0.0073195	2.13552	1	0	2.13552	AR	TYK2	False	False	1215	2.13552
PKD1L1	7	47894626	47942020	IPR014010	pfscan	PS51111	REJ domain	0	1809	14	9260	9.78	38.5	25.4	19.4	674	1571	ENSG00000158683	NM_138295	2691	9092	0.295974	inf	True	0.00734916	2.13376	1	0	2.13376		PKD1L1	False	True	2691	2.13376
PCDHA1	5	140166578	140166901	IPR015919	superfamily	SSF49313	Cadherin-like	0	37	78	52099	144.56	100	100	100	235	342	ENSG00000204970	NM_031411	321	5263	0.0609918	inf	True	0.00738263	2.13179	1	0	2.13179		PCDHA1	False	True	321	2.13179
PCDHA1	5	140166602	140166925	IPR002126	pfscan	PS50268	Cadherin	0	37	78	52099	144.02	100	100	100	243	350	ENSG00000204970	NM_031411	321	5263	0.0609918	inf	True	0.00738263	2.13179	1	0	2.13179		PCDHA1	False	True	321	2.13179
CHRNB3	8	42563895	42587146	IPR006202	pfam	PF02931	Neurotransmitter-gated ion-channel ligand-binding domain	0	25	16	156	7.44	24.4	15.1	12.6	30	232	ENSG00000147432	NM_000749	606	2294	0.264167	inf	True	0.00738694	2.13154	1	0	2.13154		CHRNB3	False	True	606	2.13154
ME1	6	83963355	84140673		superfamily	SSF53223	Aminoacid dehydrogenase-like, N-terminal domain	0	0	18	139	1.77	7.6	3.1	2.5	1	269	ENSG00000065833	NM_002395	804	3371	0.238505	inf	True	0.00741324	2.12999	1	0	2.12999		ME1	False	True	804	2.12999
PCDHGB4	5	140769177	140769470	IPR002126	pfscan	PS50268	Cadherin	0	29	77	9521	59.17	100	100	100	576	673	ENSG00000253953	NM_032098	291	4725	0.0615873	inf	True	0.00748736	2.12567	1	0	2.12567		PCDHGB4	False	True	291	2.12567
THUMPD3	3	9408667	9416253		superfamily	SSF143437	THUMP domain-like	0	0	34	593	28.06	35.8	27.2	24.5	110	287	ENSG00000134077	NM_015453	531	3961	0.134057	inf	True	0.00749265	2.12536	1	0	2.12536		THUMPD3	False	True	531	2.12536
THUMPD3	3	9416200	9426001		superfamily	SSF53335	S-adenosyl-L-methionine-dependent methyltransferases	0	0	34	593	22.63	39.4	31.1	26.6	270	447	ENSG00000134077	NM_015453	531	3961	0.134057	inf	True	0.00749265	2.12536	1	0	2.12536		THUMPD3	False	True	531	2.12536
QTRTD1	3	113789500	113804739	IPR002616	tigrfam	TIGR00449	tRNA-guanine(15) transglycosylase-like	0	218	20	537	16.45	28.9	23.4	20.3	133	424	ENSG00000151576	NM_024638	873	4023	0.217002	inf	True	0.00750258	2.12479	1	0	2.12479		QTRTD1	False	True	873	2.12479
OC90	8	133051071	133053893	IPR016090	superfamily	SSF48619	Phospholipase A2 domain	0	2254	21	4843	18.68	68.4	53.9	47.7	75	198	ENSG00000253117	NM_001080399	369	1782	0.207071	inf	True	0.00765462	2.11608	1	0	2.11608		OC90	False	True	369	2.11608
OC90	8	133051071	133053893	IPR016090	superfamily	SSF48619	Phospholipase A2 domain	0	2254	21	4843	18.68	68.4	53.9	47.7	75	198	ENSG00000253117	NM_001080399	369	1782	0.207071	inf	True	0.00765462	2.11608	1	0	2.11608		OC90	False	True	369	2.11608
OC90	8	133051071	133053893	IPR016090	superfamily	SSF48619	Phospholipase A2 domain	0	2254	21	4843	18.68	68.4	53.9	47.7	75	198	ENSG00000253117	NM_001080399	369	1782	0.207071	inf	True	0.00765462	2.11608	1	0	2.11608		OC90	False	True	369	2.11608
OC90	8	133051071	133053893	IPR016090	superfamily	SSF48619	Phospholipase A2 domain	0	2254	21	4843	18.68	68.4	53.9	47.7	75	198	ENSG00000253117	NM_001080399	369	1782	0.207071	inf	True	0.00765462	2.11608	1	0	2.11608		OC90	False	True	369	2.11608
OC90	8	133051071	133053893	IPR016090	superfamily	SSF48619	Phospholipase A2 domain	0	2254	21	4843	18.68	68.4	53.9	47.7	75	198	ENSG00000253117	NM_001080399	369	1782	0.207071	inf	True	0.00765462	2.11608	1	0	2.11608		OC90	False	True	369	2.11608
OC90	8	133051071	133053893	IPR016090	superfamily	SSF48619	Phospholipase A2 domain	0	2254	21	4843	18.68	68.4	53.9	47.7	75	198	ENSG00000253117	NM_001080399	369	1782	0.207071	inf	True	0.00765462	2.11608	1	0	2.11608		OC90	False	True	369	2.11608
OC90	8	133051071	133053893	IPR016090	superfamily	SSF48619	Phospholipase A2 domain	0	2254	21	4843	18.68	68.4	53.9	47.7	75	198	ENSG00000253117	NM_001080399	369	1782	0.207071	inf	True	0.00765462	2.11608	1	0	2.11608		OC90	False	True	369	2.11608
OC90	8	133051071	133053893	IPR016090	superfamily	SSF48619	Phospholipase A2 domain	0	2254	21	4843	18.68	68.4	53.9	47.7	75	198	ENSG00000253117	NM_001080399	369	1782	0.207071	inf	True	0.00765462	2.11608	1	0	2.11608		OC90	False	True	369	2.11608
OC90	8	133051071	133053893	IPR016090	superfamily	SSF48619	Phospholipase A2 domain	0	0	21	4843	18.68	68.4	53.9	47.7	75	198	ENSG00000253117	NM_001080399	369	1782	0.207071	inf	True	0.00765462	2.11608	1	0	2.11608		OC90	False	True	369	2.11608
OC90	8	133051071	133053893	IPR016090	superfamily	SSF48619	Phospholipase A2 domain	0	0	21	4843	18.68	68.4	53.9	47.7	75	198	ENSG00000253117	NM_001080399	369	1782	0.207071	inf	True	0.00765462	2.11608	1	0	2.11608		OC90	False	True	369	2.11608
OC90	8	133051071	133053893	IPR016090	superfamily	SSF48619	Phospholipase A2 domain	0	0	21	4843	18.68	68.4	53.9	47.7	75	198	ENSG00000253117	NM_001080399	369	1782	0.207071	inf	True	0.00765462	2.11608	1	0	2.11608		OC90	False	True	369	2.11608
OC90	8	133051071	133053893	IPR016090	superfamily	SSF48619	Phospholipase A2 domain	0	0	21	4843	18.68	68.4	53.9	47.7	75	198	ENSG00000253117	NM_001080399	369	1782	0.207071	inf	True	0.00765462	2.11608	1	0	2.11608		OC90	False	True	369	2.11608
OC90	8	133051071	133053893	IPR016090	superfamily	SSF48619	Phospholipase A2 domain	0	0	21	4843	18.68	68.4	53.9	47.7	75	198	ENSG00000253117	NM_001080399	369	1782	0.207071	inf	True	0.00765462	2.11608	1	0	2.11608		OC90	False	True	369	2.11608
OC90	8	133051071	133053893	IPR016090	superfamily	SSF48619	Phospholipase A2 domain	0	0	21	4843	18.68	68.4	53.9	47.7	75	198	ENSG00000253117	NM_001080399	369	1782	0.207071	inf	True	0.00765462	2.11608	1	0	2.11608		OC90	False	True	369	2.11608
OC90	8	133051071	133053893	IPR016090	superfamily	SSF48619	Phospholipase A2 domain	0	0	21	4843	18.68	68.4	53.9	47.7	75	198	ENSG00000253117	NM_001080399	369	1782	0.207071	inf	True	0.00765462	2.11608	1	0	2.11608		OC90	False	True	369	2.11608
OC90	8	133051071	133053893	IPR016090	superfamily	SSF48619	Phospholipase A2 domain	0	0	21	4843	18.68	68.4	53.9	47.7	75	198	ENSG00000253117	NM_001080399	369	1782	0.207071	inf	True	0.00765462	2.11608	1	0	2.11608		OC90	False	True	369	2.11608
VWA3A	16	22120818	22130273		superfamily	SSF53300	vWA-like	0	0	39	4167	8.38	45.8	28.9	21.6	167	347	ENSG00000175267	NM_173615	540	4600	0.117391	inf	True	0.00767291	2.11504	1	0	2.11504		VWA3A	False	True	540	2.11504
PLA2G4B	15	42136678	42138154	IPR002642	pfam	PF01735	Lysophospholipase, catalytic domain	0	0	19	1619	31.21	100	100	93.2	528	734	ENSG00000243708	NM_001114633	618	2734	0.226042	inf	True	0.00768468	2.11437	1	0	2.11437		PLA2G4B	False	True	618	2.11437
PLA2G4B	15	42136678	42138154	IPR002642	pfam	PF01735	Lysophospholipase, catalytic domain	0	0	19	1619	31.21	100	100	93.2	528	734	ENSG00000243708	NM_001114633	618	2734	0.226042	inf	True	0.00768468	2.11437	1	0	2.11437		PLA2G4B	False	True	618	2.11437
NEK5	13	52676261	52701609	IPR000719	pfscan	PS50011	Protein kinase domain	0	484	16	784	11.39	28	17.6	14.8	4	259	ENSG00000197168	NM_199289	765	2918	0.262166	inf	True	0.00771507	2.11266	1	0	2.11266		NEK5	False	True	765	2.11266
NEK5	13	52676261	52701609	IPR000719	pfscan	PS50011	Protein kinase domain	0	484	16	784	11.39	28	17.6	14.8	4	259	ENSG00000197168	NM_199289	765	2918	0.262166	inf	True	0.00771507	2.11266	1	0	2.11266		NEK5	False	True	765	2.11266
NEK5	13	52676261	52701609	IPR000719	pfscan	PS50011	Protein kinase domain	0	484	16	784	11.39	28	17.6	14.8	4	259	ENSG00000197168	NM_199289	765	2918	0.262166	inf	True	0.00771507	2.11266	1	0	2.11266		NEK5	False	True	765	2.11266
NEK5	13	52676261	52701609	IPR000719	pfscan	PS50011	Protein kinase domain	0	484	16	784	11.39	28	17.6	14.8	4	259	ENSG00000197168	NM_199289	765	2918	0.262166	inf	True	0.00771507	2.11266	1	0	2.11266		NEK5	False	True	765	2.11266
RALB	2	121036298	121050830	IPR002041	smart	SM00176	Ran GTPase	0	5	18	24	8.34	27.5	16.4	14.2	20	205	ENSG00000144118	NM_002881	555	2344	0.236775	inf	True	0.00772234	2.11225	1	0	2.11225		RALB	False	True	555	2.11225
RAB40A	X	102755154	102755636	IPR003578	smart	SM00174	Small GTPase superfamily, Rho type	0	371	11	13860	67.07	100	100	100	17	177	ENSG00000172476	NM_080879	480	1345	0.356877	inf	True	0.00778452	2.10877	1	0	2.10877		RAB40A	False	True	480	2.10877
ABCB9	12	123425462	123444293	IPR011527	superfamily	SSF90123	ABC transporter type 1, transmembrane domain	1	26	22	463	7.21	36.4	20.1	15.1	164	487	ENSG00000150967	NM_203444	969	3517	0.275519	6.06142	True	0.00780145	2.10782	0.999167	-0.000361877	2.10782		ABCB9	False	True	969	2.10782
PCDHGA6	5	140753738	140753986	IPR013164	pfam	PF08266	Cadherin, N-terminal	0	2	109	12584	64.09	100	100	100	30	112	ENSG00000253731	NM_032086	246	5650	0.0435398	inf	True	0.00781072	2.10731	1	0	2.10731		PCDHGA6	False	True	246	2.10731
PCDHGA6	5	140755394	140755642	IPR002126	pfam	PF00028	Cadherin	0	8	109	12584	79.73	100	100	100	582	664	ENSG00000253731	NM_032086	246	5650	0.0435398	inf	True	0.00781072	2.10731	1	0	2.10731		PCDHGA6	False	True	246	2.10731
CNKSR1	1	26510298	26511081		pfscan	PS50099	Proline-rich region profile	0	0	44	568	45.19	96	92.1	85.6	278	371	ENSG00000142675	NM_006314	279	2673	0.104377	inf	True	0.00782543	2.10649	1	0	2.10649		CNKSR1	False	True	279	2.10649
ADAM8	10	135085116	135086499	IPR001590	pfam	PF01421	Peptidase M12B, ADAM/reprolysin	0	0	24	2219	13.07	89.2	74.3	61.1	200	400	ENSG00000151651	NM_001164490	600	3279	0.182983	inf	True	0.0078262	2.10645	1	0	2.10645		ADAM8	False	True	600	2.10645
ADAM8	10	135085116	135086499	IPR001590	pfam	PF01421	Peptidase M12B, ADAM/reprolysin	0	0	24	2219	13.07	89.2	74.3	61.1	200	400	ENSG00000151651	NM_001164490	600	3279	0.182983	inf	True	0.0078262	2.10645	1	0	2.10645		ADAM8	False	True	600	2.10645
ADAM8	10	135085116	135086499	IPR001590	pfscan	PS50215	Peptidase M12B, ADAM/reprolysin	0	0	24	2219	13.07	89.2	74.3	61.1	200	400	ENSG00000151651	NM_001164490	600	3279	0.182983	inf	True	0.0078262	2.10645	1	0	2.10645		ADAM8	False	True	600	2.10645
ADAM8	10	135085116	135086499	IPR001590	pfscan	PS50215	Peptidase M12B, ADAM/reprolysin	0	0	24	2219	13.07	89.2	74.3	61.1	200	400	ENSG00000151651	NM_001164490	600	3279	0.182983	inf	True	0.0078262	2.10645	1	0	2.10645		ADAM8	False	True	600	2.10645
UBE2U	1	64669752	64680584	IPR000608	pfscan	PS50127	Ubiquitin-conjugating enzyme E2	0	155	11	641	7.49	32.7	23.6	18.5	7	142	ENSG00000177414	NM_152489	405	1136	0.356514	inf	True	0.00783302	2.10607	1	0	2.10607		UBE2U	False	True	405	2.10607
UBE2U	1	64669758	64680590	IPR000608	pfam	PF00179	Ubiquitin-conjugating enzyme E2	0	155	11	641	7.51	32.7	23.6	18.5	9	144	ENSG00000177414	NM_152489	405	1136	0.356514	inf	True	0.00783302	2.10607	1	0	2.10607		UBE2U	False	True	405	2.10607
PCDHGB4	5	140767560	140767850	IPR002126	pfscan	PS50268	Cadherin	0	5	77	9521	104.14	100	100	100	37	133	ENSG00000253953	NM_032098	288	4725	0.0609524	inf	True	0.00788763	2.10305	1	0	2.10305		PCDHGB4	False	True	288	2.10305
PCDHGB4	5	140768511	140768801	IPR002126	pfscan	PS50268	Cadherin	0	14	77	9521	170.53	100	100	100	354	450	ENSG00000253953	NM_032098	288	4725	0.0609524	inf	True	0.00788763	2.10305	1	0	2.10305		PCDHGB4	False	True	288	2.10305
TRIM64C	11	49075269	49076916	IPR001870	pfscan	PS50188	B30.2/SPRY domain	1	1082	14	3226	0.71	13.6	0	0	266	447	ENSG00000214891	NM_001206631	543	1353	0.40133	5.61863	True	0.00788924	2.10296	0.99924	-0.000330043	2.10296		TRIM64C	False	True	543	2.10296
SUMF2	7	56136186	56147225	IPR005532	pfam	PF03781	Sulfatase-modifying factor enzyme	0	147	14	275	16.67	53.5	40.4	32.8	46	246	ENSG00000129103	NM_015411	600	2052	0.292398	inf	True	0.0078895	2.10295	1	0	2.10295		SUMF2	False	True	600	2.10295
NCAPG	4	17813844	17839322	IPR016024	superfamily	SSF48371	Armadillo-type fold	1	820	11	869	4.76	16.6	8.8	6.9	38	788	ENSG00000109805	NM_022346	2250	4661	0.482729	5.31002	True	0.00799186	2.09735	0.999291	-0.000308204	2.09735		NCAPG	True	False	2250	2.09735
OC90	8	133036884	133044249	IPR016090	superfamily	SSF48619	Phospholipase A2 domain	0	10	21	4843	10.26	32.9	21.4	18.1	304	426	ENSG00000253117	NM_001080399	366	1782	0.205387	inf	True	0.00800325	2.09673	1	0	2.09673		OC90	False	True	366	2.09673
OC90	8	133036884	133044249	IPR016090	superfamily	SSF48619	Phospholipase A2 domain	0	10	21	4843	10.26	32.9	21.4	18.1	304	426	ENSG00000253117	NM_001080399	366	1782	0.205387	inf	True	0.00800325	2.09673	1	0	2.09673		OC90	False	True	366	2.09673
OC90	8	133036884	133044249	IPR016090	superfamily	SSF48619	Phospholipase A2 domain	0	10	21	4843	10.26	32.9	21.4	18.1	304	426	ENSG00000253117	NM_001080399	366	1782	0.205387	inf	True	0.00800325	2.09673	1	0	2.09673		OC90	False	True	366	2.09673
OC90	8	133036884	133044249	IPR016090	superfamily	SSF48619	Phospholipase A2 domain	0	10	21	4843	10.26	32.9	21.4	18.1	304	426	ENSG00000253117	NM_001080399	366	1782	0.205387	inf	True	0.00800325	2.09673	1	0	2.09673		OC90	False	True	366	2.09673
OC90	8	133036884	133044249	IPR016090	superfamily	SSF48619	Phospholipase A2 domain	0	10	21	4843	10.26	32.9	21.4	18.1	304	426	ENSG00000253117	NM_001080399	366	1782	0.205387	inf	True	0.00800325	2.09673	1	0	2.09673		OC90	False	True	366	2.09673
OC90	8	133036884	133044249	IPR016090	superfamily	SSF48619	Phospholipase A2 domain	0	10	21	4843	10.26	32.9	21.4	18.1	304	426	ENSG00000253117	NM_001080399	366	1782	0.205387	inf	True	0.00800325	2.09673	1	0	2.09673		OC90	False	True	366	2.09673
OC90	8	133036884	133044249	IPR016090	superfamily	SSF48619	Phospholipase A2 domain	0	10	21	4843	10.26	32.9	21.4	18.1	304	426	ENSG00000253117	NM_001080399	366	1782	0.205387	inf	True	0.00800325	2.09673	1	0	2.09673		OC90	False	True	366	2.09673
OC90	8	133036884	133044249	IPR016090	superfamily	SSF48619	Phospholipase A2 domain	0	10	21	4843	10.26	32.9	21.4	18.1	304	426	ENSG00000253117	NM_001080399	366	1782	0.205387	inf	True	0.00800325	2.09673	1	0	2.09673		OC90	False	True	366	2.09673
OC90	8	133036884	133044249	IPR016090	superfamily	SSF48619	Phospholipase A2 domain	0	0	21	4843	10.26	32.9	21.4	18.1	304	426	ENSG00000253117	NM_001080399	366	1782	0.205387	inf	True	0.00800325	2.09673	1	0	2.09673		OC90	False	True	366	2.09673
OC90	8	133036884	133044249	IPR016090	superfamily	SSF48619	Phospholipase A2 domain	0	0	21	4843	10.26	32.9	21.4	18.1	304	426	ENSG00000253117	NM_001080399	366	1782	0.205387	inf	True	0.00800325	2.09673	1	0	2.09673		OC90	False	True	366	2.09673
OC90	8	133036884	133044249	IPR016090	superfamily	SSF48619	Phospholipase A2 domain	0	0	21	4843	10.26	32.9	21.4	18.1	304	426	ENSG00000253117	NM_001080399	366	1782	0.205387	inf	True	0.00800325	2.09673	1	0	2.09673		OC90	False	True	366	2.09673
OC90	8	133036884	133044249	IPR016090	superfamily	SSF48619	Phospholipase A2 domain	0	0	21	4843	10.26	32.9	21.4	18.1	304	426	ENSG00000253117	NM_001080399	366	1782	0.205387	inf	True	0.00800325	2.09673	1	0	2.09673		OC90	False	True	366	2.09673
OC90	8	133036884	133044249	IPR016090	superfamily	SSF48619	Phospholipase A2 domain	0	0	21	4843	10.26	32.9	21.4	18.1	304	426	ENSG00000253117	NM_001080399	366	1782	0.205387	inf	True	0.00800325	2.09673	1	0	2.09673		OC90	False	True	366	2.09673
OC90	8	133036884	133044249	IPR016090	superfamily	SSF48619	Phospholipase A2 domain	0	0	21	4843	10.26	32.9	21.4	18.1	304	426	ENSG00000253117	NM_001080399	366	1782	0.205387	inf	True	0.00800325	2.09673	1	0	2.09673		OC90	False	True	366	2.09673
OC90	8	133036884	133044249	IPR016090	superfamily	SSF48619	Phospholipase A2 domain	0	0	21	4843	10.26	32.9	21.4	18.1	304	426	ENSG00000253117	NM_001080399	366	1782	0.205387	inf	True	0.00800325	2.09673	1	0	2.09673		OC90	False	True	366	2.09673
OC90	8	133036884	133044249	IPR016090	superfamily	SSF48619	Phospholipase A2 domain	0	0	21	4843	10.26	32.9	21.4	18.1	304	426	ENSG00000253117	NM_001080399	366	1782	0.205387	inf	True	0.00800325	2.09673	1	0	2.09673		OC90	False	True	366	2.09673
AEBP1	7	44150779	44152862		superfamily	SSF53187	Zn-dependent exopeptidases	0	0	16	3329	40.15	100	100	99.9	553	907	ENSG00000106624	NM_001129	1062	4081	0.26023	inf	True	0.00804534	2.09446	1	0	2.09446		AEBP1	False	True	1062	2.09446
PCDHA2	5	140174631	140174948	IPR002126	pfscan	PS50268	Cadherin	0	1625	78	48055	129.3	100	100	100	28	133	ENSG00000204969	NM_031496	315	5254	0.0599543	inf	True	0.00804672	2.09438	1	0	2.09438		PCDHA2	False	True	315	2.09438
NIM1K	5	43246097	43280495	IPR000719	pfam	PF00069	Protein kinase domain	1	23	18	72	4.65	13.2	6.1	5.6	74	325	ENSG00000177453	NM_153361	753	2313	0.325551	5.85992	True	0.0080786	2.09266	0.999166	-0.000362282	2.09266		NIM1K	False	True	753	2.09266
NIM1K	5	43246097	43280495	IPR000719	pfam	PF00069	Protein kinase domain	1	23	18	72	4.65	13.2	6.1	5.6	74	325	ENSG00000177453	NM_153361	753	2313	0.325551	5.85992	True	0.0080786	2.09266	0.999166	-0.000362282	2.09266		NIM1K	False	True	753	2.09266
NIM1K	5	43246097	43280495	IPR000719	pfam	PF00069	Protein kinase domain	1	23	18	72	4.65	13.2	6.1	5.6	74	325	ENSG00000177453	NM_153361	753	2313	0.325551	5.85992	True	0.0080786	2.09266	0.999166	-0.000362282	2.09266		NIM1K	False	True	753	2.09266
NIM1K	5	43246097	43280495	IPR002290	smart	SM00220	Serine/threonine/dual specificity protein kinase, catalytic domain	1	23	18	72	4.65	13.2	6.1	5.6	74	325	ENSG00000177453	NM_153361	753	2313	0.325551	5.85992	True	0.0080786	2.09266	0.999166	-0.000362282	2.09266		NIM1K	False	True	753	2.09266
NIM1K	5	43246097	43280495	IPR002290	smart	SM00220	Serine/threonine/dual specificity protein kinase, catalytic domain	1	23	18	72	4.65	13.2	6.1	5.6	74	325	ENSG00000177453	NM_153361	753	2313	0.325551	5.85992	True	0.0080786	2.09266	0.999166	-0.000362282	2.09266		NIM1K	False	True	753	2.09266
NIM1K	5	43246097	43280495	IPR002290	smart	SM00220	Serine/threonine/dual specificity protein kinase, catalytic domain	1	23	18	72	4.65	13.2	6.1	5.6	74	325	ENSG00000177453	NM_153361	753	2313	0.325551	5.85992	True	0.0080786	2.09266	0.999166	-0.000362282	2.09266		NIM1K	False	True	753	2.09266
KPRP	1	152732074	152732691		pfscan	PS50322	Glutamine-rich region profile	0	0	17	5383	186.21	100	100	100	4	209	ENSG00000203786	NM_001025231	615	2492	0.24679	inf	True	0.00808306	2.09242	1	0	2.09242		KPRP	False	True	615	2.09242
PCDHA1	5	140165957	140166274	IPR002126	pfscan	PS50268	Cadherin	0	29	78	52099	133.34	100	100	100	28	133	ENSG00000204970	NM_031411	315	5263	0.0598518	inf	True	0.00811546	2.09069	1	0	2.09069		PCDHA1	False	True	315	2.09069
NME8	7	37916558	37927996	IPR001564	smart	SM00562	Nucleoside diphosphate kinase	0	203	24	3116	7.17	25.5	19.1	15.2	315	455	ENSG00000086288	NM_016616	420	2312	0.181661	inf	True	0.00813578	2.0896	1	0	2.0896		NME8	False	True	420	2.0896
PTH2R	2	209271820	209307133		superfamily	SSF111418	Hormone receptor domain	0	0	30	263	3.07	11.6	6.3	4.7	18	152	ENSG00000144407	NM_005048	402	2713	0.148175	inf	True	0.00813775	2.0895	1	0	2.0895		PTH2R	False	True	402	2.0895
PKD2L1	10	102053095	102059386	IPR013122	pfam	PF08016	Polycystin cation channel, PKD1/PKD2	0	0	9	2442	5.56	17.1	9.9	8.1	147	567	ENSG00000107593	NM_016112	1260	3043	0.414065	inf	True	0.00814038	2.08936	1	0	2.08936		PKD2L1	False	True	1260	2.08936
CACNA2D3	3	54604009	54798264	IPR002035	pfam	PF00092	von Willebrand factor, type A	0	9	33	335	0.85	9.2	2	1.2	256	422	ENSG00000157445	NM_018398	498	3675	0.13551	inf	True	0.00818608	2.08692	1	0	2.08692		CACNA2D3	False	True	498	2.08692
NXF5	X	101093350	101096482		superfamily	SSF52058	L domain-like	0	0	11	45749	43.73	77.2	70	61.5	97	256	ENSG00000126952	NM_032946	477	1348	0.353858	inf	True	0.00819617	2.08639	1	0	2.08639		NXF5	False	True	477	2.08639
ITGA10	1	145527627	145535744		superfamily	SSF69318	Integrin alpha N-terminal domain	0	0	11	1195	56.35	91.2	83.7	76.4	23	644	ENSG00000143127	NM_003637	1863	5269	0.353578	inf	True	0.00823533	2.08432	1	0	2.08432		ITGA10	False	True	1863	2.08432
PCDHGA6	5	140754440	140754685	IPR002126	smart	SM00112	Cadherin	0	1	109	12584	161.69	100	100	100	264	345	ENSG00000253731	NM_032086	243	5650	0.0430088	inf	True	0.00829781	2.08104	1	0	2.08104		PCDHGA6	False	True	243	2.08104
PCDHGA6	5	140754755	140755000	IPR002126	smart	SM00112	Cadherin	0	48	109	12584	232.73	100	100	100	369	450	ENSG00000253731	NM_032086	243	5650	0.0430088	inf	True	0.00829781	2.08104	1	0	2.08104		PCDHGA6	False	True	243	2.08104
ABCA10	17	67188766	67190616	IPR003593	smart	SM00382	AAA+_ATPase	1	954	76	6613	96.08	100	100	100	419	603	ENSG00000154263	NM_080282	552	6362	0.0867652	6.59415	True	0.00830183	2.08083	0.99899	-0.000438805	2.08083		ABCA10	False	True	552	2.08083
NIM1K	5	43246097	43280492	IPR020635	smart	SM00219	Tyrosine-protein kinase, catalytic domain	1	22	18	72	4.64	13.2	6.1	5.6	74	324	ENSG00000177453	NM_153361	750	2313	0.324254	5.83658	True	0.00831865	2.07995	0.999137	-0.000375035	2.07995		NIM1K	False	True	750	2.07995
TP53I3	2	24300566	24305827		superfamily	SSF51735	NAD(P)-binding Rossmann-fold domains	0	0	15	36	35.07	62.3	44.8	38	112	294	ENSG00000115129	NM_147184	546	1998	0.273273	inf	True	0.0083285	2.07943	1	0	2.07943		TP53I3	False	True	546	2.07943
MEF2B	19	19256648	19258533		pfscan	PS50099	Proline-rich region profile	0	0	7	365	11.9	79.8	59.5	38.9	123	355	ENSG00000213999	NM_001145785	696	1405	0.495374	inf	True	0.00833277	2.07921	1	0	2.07921		MEF2B	False	True	696	2.07921
SUMF2	7	56136189	56147222	IPR016187	superfamily	SSF56436	C-type lectin fold	0	147	14	275	16.63	53.5	40.4	32.8	47	245	ENSG00000129103	NM_015411	594	2052	0.289474	inf	True	0.00835838	2.07788	1	0	2.07788		SUMF2	False	True	594	2.07788
FAM92B	16	85135823	85144065		superfamily	SSF103657	BAR/IMD domain-like	0	0	12	202	11.54	50.8	33.1	25.2	8	216	ENSG00000153789	NM_198491	624	1898	0.328767	inf	True	0.00836524	2.07752	1	0	2.07752		FAM92B	False	True	624	2.07752
KCNN4	19	44273638	44278573		superfamily	SSF81324	Voltage-gated potassium channels	0	0	17	49	12.34	56.7	37.9	29.3	152	335	ENSG00000104783	NM_002250	549	2240	0.245089	inf	True	0.00839895	2.07577	1	0	2.07577		KCNN4	False	True	549	2.07577
RAB40A	X	102755163	102755639	IPR001806	pfam	PF00071	Small GTPase superfamily	0	371	11	13860	67.16	100	100	100	16	174	ENSG00000172476	NM_080879	474	1345	0.352416	inf	True	0.00839952	2.07575	1	0	2.07575		RAB40A	False	True	474	2.07575
FUT5	19	5866618	5867574	IPR001503	pfam	PF00852	Glycosyl transferase family 10	1	3473	11	6872	49.14	100	100	100	55	373	ENSG00000130383	NM_002034	954	1988	0.479879	5.27867	True	0.00840193	2.07562	0.999246	-0.000327411	2.07562		FUT5	False	True	954	2.07562
ZG16B	16	2880470	2882082	IPR001229	superfamily	SSF51101	Jacalin-like lectin domain	0	430	7	442	50.16	98.7	86.5	70.3	46	183	ENSG00000162078	NM_145252	411	831	0.494585	inf	True	0.00842438	2.07446	1	0	2.07446		ZG16B	False	True	411	2.07446
CST4	20	23666576	23669513	IPR000010	pfam	PF00031	Cystatin domain	0	0	10	393	3.5	13.5	6.4	5.2	32	127	ENSG00000101441	NM_001899	285	751	0.379494	inf	True	0.00846174	2.07254	1	0	2.07254		CST4	False	True	285	2.07254
PCDHA1	5	140166902	140167216	IPR015919	superfamily	SSF49313	Cadherin-like	0	163	78	52099	107.02	100	100	100	343	447	ENSG00000204970	NM_031411	312	5263	0.0592818	inf	True	0.00850835	2.07015	1	0	2.07015		PCDHA1	False	True	312	2.07015
PCDHA1	5	140166926	140167240	IPR002126	pfscan	PS50268	Cadherin	0	181	78	52099	102.83	100	100	100	351	455	ENSG00000204970	NM_031411	312	5263	0.0592818	inf	True	0.00850835	2.07015	1	0	2.07015		PCDHA1	False	True	312	2.07015
CACNA1S	1	201030431	201039506		superfamily	SSF81324	Voltage-gated potassium channels	0	0	28	3389	11.73	62.8	47	39.4	752	1073	ENSG00000081248	NM_000069	963	6166	0.156179	inf	True	0.00861011	2.06499	1	0	2.06499	AD	CACNA1S	False	False	963	2.06499
CACNA1S	1	201043642	201054624		superfamily	SSF81324	Voltage-gated potassium channels	0	0	28	3389	17.74	58.6	40.6	33.3	364	685	ENSG00000081248	NM_000069	963	6166	0.156179	inf	True	0.00861011	2.06499	1	0	2.06499	AD	CACNA1S	False	False	963	2.06499
PCDHGB3	5	140751330	140751617	IPR002126	pfam	PF00028	Cadherin	1	9	110	14621	113.13	100	100	100	457	552	ENSG00000262209	NM_032097	285	4727	0.0602919	6.63211	True	0.00861851	2.06457	0.99893	-0.000464774	2.06457		PCDHGB3	False	True	285	2.06457
CWH43	4	49030709	49052780	IPR005135	superfamily	SSF56219	Endonuclease/exonuclease/phosphatase	0	140	17	3180	14.69	27.8	18.3	15.8	444	645	ENSG00000109182	NM_025087	603	2472	0.243932	inf	True	0.00862053	2.06447	1	0	2.06447		CWH43	False	True	603	2.06447
ERI2	16	20810642	20814821	IPR013520	pfam	PF00929	Exonuclease, RNase T/DNA polymerase III	0	59	27	2549	44.59	88.8	78	69.7	37	225	ENSG00000196678	NM_080663	564	3499	0.161189	inf	True	0.00868825	2.06107	1	0	2.06107		ERI2	False	True	564	2.06107
PCDHGA7	5	140764237	140764473	IPR002126	smart	SM00112	Cadherin	0	15	91	12080	78.38	100	100	100	591	669	ENSG00000253537	NM_032087	234	4605	0.0508143	inf	True	0.00868874	2.06104	1	0	2.06104		PCDHGA7	False	True	234	2.06104
IDI2	10	1065469	1070663	IPR011876	pirsf	PIRSF018427	Isopentenyl-diphosphate delta-isomerase, type 1	0	0	7	503	4.37	20.2	9.4	7.5	1	224	ENSG00000148377	NM_033261	669	1359	0.492274	inf	True	0.00869776	2.06059	1	0	2.06059		IDI2	False	True	669	2.06059
KLRF2	12	10045654	10048390	IPR001304	pfscan	PS50041	C-type lectin	1	1719	12	2937	10.08	29.5	22.1	19.2	85	194	ENSG00000256797	NM_001190765	327	731	0.447332	5.36799	True	0.00869909	2.06053	0.999188	-0.0003528	2.06053		KLRF2	False	True	327	2.06053
TTC23L	5	34863113	34880302		superfamily	SSF48452	TPR-like	0	0	11	2307	7.75	21.5	15.1	12.4	164	322	ENSG00000205838	NM_144725	474	1353	0.350333	inf	True	0.00870166	2.0604	1	0	2.0604		TTC23L	False	True	474	2.0604
PCDHGB4	5	140768817	140769101	IPR002126	pfam	PF00028	Cadherin	0	54	77	9521	103.5	100	100	100	456	550	ENSG00000253953	NM_032098	282	4725	0.0596825	inf	True	0.00875259	2.05786	1	0	2.05786		PCDHGB4	False	True	282	2.05786
METTL21C	13	103338459	103343216	IPR019410	pfam	PF10294	Lysine methyltransferase	0	75	8	1262	3.58	13.3	6.2	5.1	77	239	ENSG00000139780	NM_001010977	486	1088	0.446691	inf	True	0.00878498	2.05626	1	0	2.05626		METTL21C	False	True	486	2.05626
PTH2R	2	209307107	209355399	IPR017981	pfscan	PS50261	GPCR, family 2-like	3	33	30	263	6.42	19.4	11.8	9	144	417	ENSG00000144407	NM_005048	819	2713	0.30188	3.0188	True	0.00880739	2.05515	0.998018	-0.000861518	2.05515		PTH2R	False	True	819	2.05515
POTEC	18	14530531	14542737	IPR020683	superfamily	SSF48403	Ankyrin repeat-containing domain	0	1034	9	4352	26.47	40.6	30.8	26.3	137	359	ENSG00000183206	NM_001137671	666	1629	0.40884	inf	True	0.00881753	2.05465	1	0	2.05465		POTEC	False	True	666	2.05465
QTRTD1	3	113789521	113804733	IPR002616	pfam	PF01702	tRNA-guanine(15) transglycosylase-like	0	218	20	537	16.23	28.8	23.3	20.1	140	422	ENSG00000151576	NM_024638	846	4023	0.210291	inf	True	0.00889905	2.05066	1	0	2.05066		QTRTD1	False	True	846	2.05066
GPR89B	1	147442099	147465122	IPR025969	pfam	PF12430	Abscisic acid G-protein coupled receptor-like domain	0	0	15	21	10.87	17.4	12.3	9.7	273	447	ENSG00000188092	NM_016334	522	1934	0.269907	inf	True	0.00892634	2.04933	1	0	2.04933		GPR89B	False	True	522	2.04933
PCDHGA4	5	140734990	140735166	IPR002126	pfscan	PS50268	Cadherin	0	1	127	18774	82.74	100	100	100	75	133	ENSG00000262576	NM_032053	174	4778	0.0364169	inf	True	0.00899341	2.04608	1	0	2.04608		PCDHGA4	False	True	174	2.04608
ADAM7	8	24326280	24346762		superfamily	SSF55486	Metalloproteases ("zincins"), catalytic domain	0	0	24	2861	6.9	24.5	17.8	13.6	194	394	ENSG00000069206	NM_003817	600	3367	0.1782	inf	True	0.00900295	2.04561	1	0	2.04561		ADAM7	False	True	600	2.04561
PNPLA7	9	140392646	140400089	IPR000595	smart	SM00100	Cyclic nucleotide-binding domain	0	133	61	3222	4.01	50.2	23.4	9	484	603	ENSG00000130653	NM_152286	357	4806	0.0742821	inf	True	0.0090198	2.0448	1	0	2.0448		PNPLA7	False	True	357	2.0448
MICAL1	6	109765421	109766630	IPR022735	pfam	PF12130	Domain of unknown function DUF3585	0	58	41	3938	4.29	13.2	7.2	5.8	926	1059	ENSG00000135596	NM_022765	399	3678	0.108483	inf	True	0.0090223	2.04468	1	0	2.04468		MICAL1	False	True	399	2.04468
PDE11A	2	178494201	178634065		superfamily	SSF109604	HD-domain/PDEase-like	0	0	43	2119	2.23	14.6	4.8	3.7	592	912	ENSG00000128655	NM_016953	960	9275	0.103504	inf	True	0.00911126	2.04042	1	0	2.04042		PDE11A	False	True	960	2.04042
CLTCL1	22	19210288	19220983	IPR016024	superfamily	SSF48371	Armadillo-type fold	1	377	34	3767	15.52	50.1	40.3	31.9	444	779	ENSG00000070371	NM_007098	1005	5513	0.182296	6.19808	True	0.00915675	2.03826	0.998933	-0.000463743	2.03826		CLTCL1	False	True	1005	2.03826
STAP2	19	4325214	4326957		pfscan	PS50099	Proline-rich region profile	0	0	25	1502	15.95	56.1	43	30.8	271	357	ENSG00000178078	NM_017720	258	1508	0.171088	inf	True	0.00917734	2.03728	1	0	2.03728		STAP2	False	True	258	2.03728
B4GALNT1	12	58021513	58022654	IPR001173	pfam	PF00535	Glycosyltransferase 2-like	0	19	31	1675	23.01	98.8	93.3	74.8	282	424	ENSG00000135454	NM_001478	426	3036	0.140316	inf	True	0.00921512	2.0355	1	0	2.0355	AR	B4GALNT1	False	False	426	2.0355
PCDHGB4	5	140767545	140767826	IPR015919	superfamily	SSF49313	Cadherin-like	0	5	77	9521	99.86	100	100	100	32	125	ENSG00000253953	NM_032098	279	4725	0.0590476	inf	True	0.00921953	2.03529	1	0	2.03529		PCDHGB4	False	True	279	2.03529
HIST1H1T	6	26107701	26107994		pfscan	PS50318	Lysine-rich region profile	0	0	9	1996	115.6	100	100	100	110	207	ENSG00000187475	NM_005323	291	718	0.405292	inf	True	0.00930531	2.03127	1	0	2.03127		HIST1H1T	False	True	291	2.03127
HTR3C	3	183777263	183777752	IPR006029	pfam	PF02932	Neurotransmitter-gated ion-channel transmembrane domain	0	31	24	3880	97.08	100	100	100	254	354	ENSG00000178084	NM_130770	300	1697	0.176783	inf	True	0.00938317	2.02765	1	0	2.02765		HTR3C	False	True	300	2.02765
SH3TC1	4	8230059	8235207		superfamily	SSF48452	TPR-like	0	0	30	3052	5.59	50.4	33.4	21.2	880	1083	ENSG00000125089	NM_018986	609	4226	0.144108	inf	True	0.00938794	2.02743	1	0	2.02743		SH3TC1	False	True	609	2.02743
PLA2G4D	15	42360916	42373999	IPR002642	pfscan	PS51210	Lysophospholipase, catalytic domain	2	4256	15	4734	10.82	40.2	32.1	22.7	273	818	ENSG00000159337	NM_178034	1635	3584	0.456194	3.42146	True	0.00940907	2.02645	0.998539	-0.00063499	2.02645		PLA2G4D	False	True	1635	2.02645
MYBBP1A	17	4447915	4458242	IPR007015	pfam	PF04931	DNA polymerase V	5	1390	23	3097	20.39	71.9	59.7	49.3	70	836	ENSG00000132382	NM_014520	2298	4807	0.478053	2.19904	True	0.00945027	2.02456	0.997494	-0.00108969	2.02456		MYBBP1A	True	False	2298	2.02456
NME8	7	37916552	37927978	IPR001564	superfamily	SSF54919	Nucleoside diphosphate kinase	0	204	24	3116	7.11	25.4	19	15.1	313	449	ENSG00000086288	NM_016616	408	2312	0.176471	inf	True	0.00946888	2.0237	1	0	2.0237		NME8	False	True	408	2.0237
GBP5	1	89726426	89728046		pfscan	PS50322	Glutamine-rich region profile	0	0	41	517	34.66	69.1	56.7	45.7	502	574	ENSG00000154451	NM_052942	216	2011	0.107409	inf	True	0.00947868	2.02325	1	0	2.02325		GBP5	False	True	216	2.02325
POTEC	18	14530537	14542734	IPR020683	pfscan	PS50297	Ankyrin repeat-containing domain	0	1033	9	4352	26.38	40.6	30.8	26.2	138	357	ENSG00000183206	NM_001137671	657	1629	0.403315	inf	True	0.00958753	2.01829	1	0	2.01829		POTEC	False	True	657	2.01829
SFTPA2	10	81316971	81317297	IPR001304	pfscan	PS50041	C-type lectin	0	0	29	2228	297.63	100	100	100	139	247	ENSG00000185303	NM_001098668	324	2189	0.148013	inf	True	0.00960637	2.01744	1	0	2.01744	AD	SFTPA2	False	False	324	2.01744
VWA3A	16	22159518	22163943	IPR002035	pfscan	PS50234	von Willebrand factor, type A	0	262	39	4167	9.99	62.4	47.5	26.3	959	1131	ENSG00000175267	NM_173615	516	4600	0.112174	inf	True	0.0096558	2.01521	1	0	2.01521		VWA3A	False	True	516	2.01521
LPA	6	160952764	160963823	IPR009003	superfamily	SSF50494	Peptidase S1, PA clan	0	1582	40	7188	14.87	45.1	33.7	28.1	1806	2040	ENSG00000198670	NM_005577	702	6414	0.109448	inf	True	0.00969103	2.01363	1	0	2.01363		LPA	False	True	702	2.01363
CRYGA	2	209025540	209025668	IPR001064	pfscan	PS50915	Beta/gamma crystallin	0	10	20	55	127.52	100	100	100	129	171	ENSG00000168582	NM_014617	126	609	0.206897	inf	True	0.00969609	2.0134	1	0	2.0134		CRYGA	False	True	126	2.0134
CRYGA	2	209027931	209028059	IPR001064	pfscan	PS50915	Beta/gamma crystallin	0	14	20	55	74.3	100	100	100	41	83	ENSG00000168582	NM_014617	126	609	0.206897	inf	True	0.00969609	2.0134	1	0	2.0134		CRYGA	False	True	126	2.0134
SARS2	19	39406369	39410775	IPR006195	pfscan	PS50862	Aminoacyl-tRNA synthetase, class II	0	0	9	1881	12.14	75.7	61.7	47.4	204	480	ENSG00000104835	NM_017827	828	2057	0.402528	inf	True	0.00970193	2.01314	1	0	2.01314	AR	SARS2	True	False	828	2.01314
SARS2	19	39406369	39410775	IPR006195	pfscan	PS50862	Aminoacyl-tRNA synthetase, class II	0	0	9	1881	12.14	75.7	61.7	47.4	204	480	ENSG00000104835	NM_017827	828	2057	0.402528	inf	True	0.00970193	2.01314	1	0	2.01314	AR	SARS2	True	False	828	2.01314
MYBPC2	19	50951490	50955251		superfamily	SSF48726	Immunoglobulin	0	0	37	2967	9.6	50.9	39.5	25	439	580	ENSG00000086967	NM_004533	423	3593	0.117729	inf	True	0.00971126	2.01272	1	0	2.01272		MYBPC2	False	True	423	2.01272
HRNR	1	152190268	152190984		seg	Seg	0	0	0	60	31266	559.54	100	100	99.9	1041	1279	ENSG00000197915	NM_001009931	714	9623	0.0741972	inf	True	0.00979734	2.00889	1	0	2.00889		HRNR	False	True	714	2.00889
KRTAP10-11	21	46066574	46066924		seg	Seg	0	0	0	14	2636	150.94	100	100	100	67	183	ENSG00000243489	NM_198692	348	1237	0.281326	inf	True	0.00980503	2.00855	1	0	2.00855		KRTAP10-11	False	True	348	2.00855
TPD52L3	9	6328605	6329009	IPR007327	pfam	PF04201	Tumour protein D52	0	410	24	434	121.21	100	100	100	4	138	ENSG00000170777	NM_033516	402	2296	0.175087	inf	True	0.00985812	2.00621	1	0	2.00621		TPD52L3	False	True	402	2.00621
SLC27A6	5	128302071	128364116	IPR000873	pfam	PF00501	AMP-dependent synthetase/ligase	8	221	30	1156	5.13	16.5	8.9	7.3	81	511	ENSG00000113396	NM_014031	1290	2616	0.493119	1.8492	True	0.0098678	2.00578	0.996723	-0.00142567	2.00578		SLC27A6	False	True	1290	2.00578
MMP26	11	5011946	5012656	IPR021190	prints	PR00138	Peptidase M10A	0	7	52	32042	134.66	100	100	100	147	175	ENSG00000167346	NM_021801	84	989	0.0849343	inf	True	0.00989735	2.00448	1	0	2.00448		MMP26	False	True	84	2.00448
KRT82	12	52789574	52799704	IPR001664	pfam	PF00038	Intermediate filament protein	3	129	25	1985	18.53	59.4	45.6	38.7	120	430	ENSG00000161850	NM_033033	930	2664	0.349099	2.90916	True	0.00991744	2.0036	0.997808	-0.000953189	2.0036		KRT82	False	True	930	2.0036
COL20A1	20	61937295	61940824		superfamily	SSF53300	vWA-like	0	0	26	1946	6.53	77.8	44.7	22.7	134	360	ENSG00000101203	NM_020882	678	4172	0.162512	inf	True	0.00994131	2.00256	1	0	2.00256		COL20A1	False	True	678	2.00256
PCDHGA6	5	140755421	140755657	IPR002126	smart	SM00112	Cadherin	0	8	109	12584	78.49	100	100	100	591	669	ENSG00000253731	NM_032086	234	5650	0.0414159	inf	True	0.00994701	2.00231	1	0	2.00231		PCDHGA6	False	True	234	2.00231
CXorf40B	X	149100783	149102089	IPR015947	superfamily	SSF88697	PUA-like domain	0	524	11	7822	36.68	98.5	83.5	70.2	2	152	ENSG00000197021	NM_001013845	450	1316	0.341945	inf	True	0.0100203	1.99912	1	0	1.99912		CXorf40B	False	True	450	1.99912
GCA	2	163204211	163216750		superfamily	SSF47473	EF-hand	0	0	16	297	15.45	34.8	28	24.7	51	217	ENSG00000115271	NM_012198	498	1992	0.25	inf	True	0.0100226	1.99902	1	0	1.99902		GCA	False	True	498	1.99902
PCDHA3	5	140182454	140182795	IPR015919	superfamily	SSF49313	Cadherin-like	0	12	69	44480	51.4	100	100	100	558	671	ENSG00000255408	NM_031497	339	5260	0.0644487	inf	True	0.0100848	1.99633	1	0	1.99633		PCDHA3	False	True	339	1.99633
SPSB3	16	1827344	1828487	IPR001870	pfscan	PS50188	B30.2/SPRY domain	0	27	12	1459	5.12	33.6	18.6	12.6	85	274	ENSG00000162032	NM_080861	567	1784	0.317825	inf	True	0.0101566	1.99325	1	0	1.99325		SPSB3	False	True	567	1.99325
ADAM7	8	24326295	24346762	IPR001590	pfam	PF01421	Peptidase M12B, ADAM/reprolysin	0	1132	24	2861	6.87	24.4	17.8	13.5	199	394	ENSG00000069206	NM_003817	585	3367	0.173745	inf	True	0.0102503	1.98926	1	0	1.98926		ADAM7	False	True	585	1.98926
ADAM7	8	24326295	24346762	IPR001590	pfam	PF01421	Peptidase M12B, ADAM/reprolysin	0	1132	24	2861	6.87	24.4	17.8	13.5	199	394	ENSG00000069206	NM_003817	585	3367	0.173745	inf	True	0.0102503	1.98926	1	0	1.98926		ADAM7	False	True	585	1.98926
ADAM7	8	24326295	24346762	IPR001590	pfscan	PS50215	Peptidase M12B, ADAM/reprolysin	0	1132	24	2861	6.87	24.4	17.8	13.5	199	394	ENSG00000069206	NM_003817	585	3367	0.173745	inf	True	0.0102503	1.98926	1	0	1.98926		ADAM7	False	True	585	1.98926
ADAM7	8	24326295	24346762	IPR001590	pfscan	PS50215	Peptidase M12B, ADAM/reprolysin	0	1132	24	2861	6.87	24.4	17.8	13.5	199	394	ENSG00000069206	NM_003817	585	3367	0.173745	inf	True	0.0102503	1.98926	1	0	1.98926		ADAM7	False	True	585	1.98926
PCDHGA9	5	140784182	140784517	IPR015919	superfamily	SSF49313	Cadherin-like	0	31	61	7158	144.38	100	100	100	555	666	ENSG00000261934	NM_032089	333	4605	0.0723127	inf	True	0.0102683	1.9885	1	0	1.9885		PCDHGA9	False	True	333	1.9885
BTN3A3	6	26448982	26452438	IPR001870	pfscan	PS50188	B30.2/SPRY domain	0	126	21	175	52.38	82.5	76.2	63.5	322	518	ENSG00000111801	NM_197974	588	3002	0.195869	inf	True	0.0102768	1.98814	1	0	1.98814		BTN3A3	False	True	588	1.98814
ME1	6	83921796	83963354	IPR012302	pfam	PF03949	Malic enzyme, NAD-binding	0	20	18	139	6.2	19.9	12	10.2	270	522	ENSG00000065833	NM_002395	756	3371	0.224266	inf	True	0.0103474	1.98517	1	0	1.98517		ME1	False	True	756	1.98517
ME1	6	83921796	83963354	IPR012302	pfam	PF03949	Malic enzyme, NAD-binding	0	20	18	139	6.2	19.9	12	10.2	270	522	ENSG00000065833	NM_002395	756	3371	0.224266	inf	True	0.0103474	1.98517	1	0	1.98517		ME1	False	True	756	1.98517
ME1	6	83921796	83963354	IPR012302	smart	SM00919	Malic enzyme, NAD-binding	0	20	18	139	6.2	19.9	12	10.2	270	522	ENSG00000065833	NM_002395	756	3371	0.224266	inf	True	0.0103474	1.98517	1	0	1.98517		ME1	False	True	756	1.98517
ME1	6	83921796	83963354	IPR012302	smart	SM00919	Malic enzyme, NAD-binding	0	20	18	139	6.2	19.9	12	10.2	270	522	ENSG00000065833	NM_002395	756	3371	0.224266	inf	True	0.0103474	1.98517	1	0	1.98517		ME1	False	True	756	1.98517
OR1B1	9	125391341	125391694	IPR019424	pfam	PF10320	Serpentine type 7TM GPCR chemoreceptor Srsx	0	1455	10	7533	72.03	100	100	100	41	158	ENSG00000171484	NM_001004450	351	957	0.366771	inf	True	0.0103659	1.98439	1	0	1.98439		OR1B1	False	True	351	1.98439
OC90	8	133051255	133053893	IPR016090	smart	SM00085	Phospholipase A2 domain	0	2254	21	4843	17.6	66.1	50.6	44	75	191	ENSG00000253117	NM_001080399	348	1782	0.195286	inf	True	0.0104345	1.98153	1	0	1.98153		OC90	False	True	348	1.98153
OC90	8	133051255	133053893	IPR016090	smart	SM00085	Phospholipase A2 domain	0	2254	21	4843	17.6	66.1	50.6	44	75	191	ENSG00000253117	NM_001080399	348	1782	0.195286	inf	True	0.0104345	1.98153	1	0	1.98153		OC90	False	True	348	1.98153
OC90	8	133051255	133053893	IPR016090	smart	SM00085	Phospholipase A2 domain	0	2254	21	4843	17.6	66.1	50.6	44	75	191	ENSG00000253117	NM_001080399	348	1782	0.195286	inf	True	0.0104345	1.98153	1	0	1.98153		OC90	False	True	348	1.98153
OC90	8	133051255	133053893	IPR016090	smart	SM00085	Phospholipase A2 domain	0	2254	21	4843	17.6	66.1	50.6	44	75	191	ENSG00000253117	NM_001080399	348	1782	0.195286	inf	True	0.0104345	1.98153	1	0	1.98153		OC90	False	True	348	1.98153
OC90	8	133051255	133053893	IPR016090	smart	SM00085	Phospholipase A2 domain	0	2254	21	4843	17.6	66.1	50.6	44	75	191	ENSG00000253117	NM_001080399	348	1782	0.195286	inf	True	0.0104345	1.98153	1	0	1.98153		OC90	False	True	348	1.98153
OC90	8	133051255	133053893	IPR016090	smart	SM00085	Phospholipase A2 domain	0	2254	21	4843	17.6	66.1	50.6	44	75	191	ENSG00000253117	NM_001080399	348	1782	0.195286	inf	True	0.0104345	1.98153	1	0	1.98153		OC90	False	True	348	1.98153
OC90	8	133051255	133053893	IPR016090	smart	SM00085	Phospholipase A2 domain	0	2254	21	4843	17.6	66.1	50.6	44	75	191	ENSG00000253117	NM_001080399	348	1782	0.195286	inf	True	0.0104345	1.98153	1	0	1.98153		OC90	False	True	348	1.98153
OC90	8	133051255	133053893	IPR016090	smart	SM00085	Phospholipase A2 domain	0	2254	21	4843	17.6	66.1	50.6	44	75	191	ENSG00000253117	NM_001080399	348	1782	0.195286	inf	True	0.0104345	1.98153	1	0	1.98153		OC90	False	True	348	1.98153
OC90	8	133051255	133053893	IPR016090	smart	SM00085	Phospholipase A2 domain	0	0	21	4843	17.6	66.1	50.6	44	75	191	ENSG00000253117	NM_001080399	348	1782	0.195286	inf	True	0.0104345	1.98153	1	0	1.98153		OC90	False	True	348	1.98153
OC90	8	133051255	133053893	IPR016090	smart	SM00085	Phospholipase A2 domain	0	0	21	4843	17.6	66.1	50.6	44	75	191	ENSG00000253117	NM_001080399	348	1782	0.195286	inf	True	0.0104345	1.98153	1	0	1.98153		OC90	False	True	348	1.98153
OC90	8	133051255	133053893	IPR016090	smart	SM00085	Phospholipase A2 domain	0	0	21	4843	17.6	66.1	50.6	44	75	191	ENSG00000253117	NM_001080399	348	1782	0.195286	inf	True	0.0104345	1.98153	1	0	1.98153		OC90	False	True	348	1.98153
OC90	8	133051255	133053893	IPR016090	smart	SM00085	Phospholipase A2 domain	0	0	21	4843	17.6	66.1	50.6	44	75	191	ENSG00000253117	NM_001080399	348	1782	0.195286	inf	True	0.0104345	1.98153	1	0	1.98153		OC90	False	True	348	1.98153
OC90	8	133051255	133053893	IPR016090	smart	SM00085	Phospholipase A2 domain	0	0	21	4843	17.6	66.1	50.6	44	75	191	ENSG00000253117	NM_001080399	348	1782	0.195286	inf	True	0.0104345	1.98153	1	0	1.98153		OC90	False	True	348	1.98153
OC90	8	133051255	133053893	IPR016090	smart	SM00085	Phospholipase A2 domain	0	0	21	4843	17.6	66.1	50.6	44	75	191	ENSG00000253117	NM_001080399	348	1782	0.195286	inf	True	0.0104345	1.98153	1	0	1.98153		OC90	False	True	348	1.98153
OC90	8	133051255	133053893	IPR016090	smart	SM00085	Phospholipase A2 domain	0	0	21	4843	17.6	66.1	50.6	44	75	191	ENSG00000253117	NM_001080399	348	1782	0.195286	inf	True	0.0104345	1.98153	1	0	1.98153		OC90	False	True	348	1.98153
OC90	8	133051255	133053893	IPR016090	smart	SM00085	Phospholipase A2 domain	0	0	21	4843	17.6	66.1	50.6	44	75	191	ENSG00000253117	NM_001080399	348	1782	0.195286	inf	True	0.0104345	1.98153	1	0	1.98153		OC90	False	True	348	1.98153
CALCR	7	93063571	93098106	IPR017981	pfscan	PS50261	GPCR, family 2-like	0	15	19	3375	5.94	17.5	11.8	9.6	166	429	ENSG00000004948	NM_001742	789	3696	0.213474	inf	True	0.0104363	1.98145	1	0	1.98145		CALCR	False	True	789	1.98145
DUS2	16	68071969	68109312	IPR001269	pfam	PF01207	tRNA-dihydrouridine synthase	2	84	17	668	10.53	30.7	21.7	17.6	15	329	ENSG00000167264	NM_017803	942	2310	0.407792	3.46623	True	0.0104625	1.98036	0.998278	-0.00074857	1.98036		DUS2	False	True	942	1.98036
PNPLA7	9	140357275	140372511	IPR002641	pfam	PF01734	Patatin/Phospholipase A2-related	1	610	61	3222	2.58	24.5	11.2	7.7	953	1118	ENSG00000130653	NM_152286	495	4806	0.102996	6.28277	True	0.0105625	1.97623	0.99868	-0.000573483	1.97623		PNPLA7	False	True	495	1.97623
ASPSCR1	17	79935562	79941505	IPR021569	pfam	PF11470	TUG ubiquitin-like domain	0	1	48	1818	9.48	33	15.1	12.7	14	78	ENSG00000169696	NM_024083	192	2123	0.0904381	inf	True	0.0105669	1.97605	1	0	1.97605		ASPSCR1	False	True	192	1.97605
NME8	7	37916561	37927978	IPR001564	pfam	PF00334	Nucleoside diphosphate kinase	0	203	24	3116	7.05	25.3	19	15	316	449	ENSG00000086288	NM_016616	399	2312	0.172578	inf	True	0.0106036	1.97455	1	0	1.97455		NME8	False	True	399	1.97455
C8orf44-SGK3	8	67743505	67763092	IPR000719	pfscan	PS50011	Protein kinase domain	0	0	15	1211	12.8	34.2	23	18.5	162	419	ENSG00000270024	NM_001204173	771	2949	0.261445	inf	True	0.0106108	1.97425	1	0	1.97425		C8orf44-SGK3	False	True	771	1.97425
C8orf44-SGK3	8	67743505	67763092	IPR000719	pfscan	PS50011	Protein kinase domain	0	0	15	1211	12.8	34.2	23	18.5	162	419	ENSG00000270024	NM_001204173	771	2949	0.261445	inf	True	0.0106108	1.97425	1	0	1.97425		C8orf44-SGK3	False	True	771	1.97425
C8orf44-SGK3	8	67743505	67763092	IPR000719	pfscan	PS50011	Protein kinase domain	0	0	15	1211	12.8	34.2	23	18.5	162	419	ENSG00000270024	NM_001204173	771	2949	0.261445	inf	True	0.0106108	1.97425	1	0	1.97425		C8orf44-SGK3	False	True	771	1.97425
C8orf44-SGK3	8	67743505	67763092	IPR000719	pfscan	PS50011	Protein kinase domain	0	0	15	1211	12.8	34.2	23	18.5	162	419	ENSG00000270024	NM_001204173	771	2949	0.261445	inf	True	0.0106108	1.97425	1	0	1.97425		C8orf44-SGK3	False	True	771	1.97425
C8orf44-SGK3	8	67743505	67763092	IPR000719	pfscan	PS50011	Protein kinase domain	0	0	15	1211	12.8	34.2	23	18.5	162	419	ENSG00000270024	NM_001204173	771	2949	0.261445	inf	True	0.0106108	1.97425	1	0	1.97425		C8orf44-SGK3	False	True	771	1.97425
C8orf44-SGK3	8	67743505	67763092	IPR000719	pfscan	PS50011	Protein kinase domain	0	0	15	1211	12.8	34.2	23	18.5	162	419	ENSG00000270024	NM_001204173	771	2949	0.261445	inf	True	0.0106108	1.97425	1	0	1.97425		C8orf44-SGK3	False	True	771	1.97425
C8orf44-SGK3	8	67743505	67763092	IPR002290	smart	SM00220	Serine/threonine/dual specificity protein kinase, catalytic domain	0	0	15	1211	12.8	34.2	23	18.5	162	419	ENSG00000270024	NM_001204173	771	2949	0.261445	inf	True	0.0106108	1.97425	1	0	1.97425		C8orf44-SGK3	False	True	771	1.97425
C8orf44-SGK3	8	67743505	67763092	IPR002290	smart	SM00220	Serine/threonine/dual specificity protein kinase, catalytic domain	0	0	15	1211	12.8	34.2	23	18.5	162	419	ENSG00000270024	NM_001204173	771	2949	0.261445	inf	True	0.0106108	1.97425	1	0	1.97425		C8orf44-SGK3	False	True	771	1.97425
C8orf44-SGK3	8	67743505	67763092	IPR002290	smart	SM00220	Serine/threonine/dual specificity protein kinase, catalytic domain	0	0	15	1211	12.8	34.2	23	18.5	162	419	ENSG00000270024	NM_001204173	771	2949	0.261445	inf	True	0.0106108	1.97425	1	0	1.97425		C8orf44-SGK3	False	True	771	1.97425
C8orf44-SGK3	8	67743505	67763092	IPR002290	smart	SM00220	Serine/threonine/dual specificity protein kinase, catalytic domain	0	0	15	1211	12.8	34.2	23	18.5	162	419	ENSG00000270024	NM_001204173	771	2949	0.261445	inf	True	0.0106108	1.97425	1	0	1.97425		C8orf44-SGK3	False	True	771	1.97425
C8orf44-SGK3	8	67743505	67763092	IPR002290	smart	SM00220	Serine/threonine/dual specificity protein kinase, catalytic domain	0	0	15	1211	12.8	34.2	23	18.5	162	419	ENSG00000270024	NM_001204173	771	2949	0.261445	inf	True	0.0106108	1.97425	1	0	1.97425		C8orf44-SGK3	False	True	771	1.97425
C8orf44-SGK3	8	67743505	67763092	IPR002290	smart	SM00220	Serine/threonine/dual specificity protein kinase, catalytic domain	0	0	15	1211	12.8	34.2	23	18.5	162	419	ENSG00000270024	NM_001204173	771	2949	0.261445	inf	True	0.0106108	1.97425	1	0	1.97425		C8orf44-SGK3	False	True	771	1.97425
C8orf44-SGK3	8	67743505	67763092	IPR020635	smart	SM00219	Tyrosine-protein kinase, catalytic domain	0	0	15	1211	12.8	34.2	23	18.5	162	419	ENSG00000270024	NM_001204173	771	2949	0.261445	inf	True	0.0106108	1.97425	1	0	1.97425		C8orf44-SGK3	False	True	771	1.97425
C8orf44-SGK3	8	67743505	67763092	IPR020635	smart	SM00219	Tyrosine-protein kinase, catalytic domain	0	0	15	1211	12.8	34.2	23	18.5	162	419	ENSG00000270024	NM_001204173	771	2949	0.261445	inf	True	0.0106108	1.97425	1	0	1.97425		C8orf44-SGK3	False	True	771	1.97425
C8orf44-SGK3	8	67743505	67763092	IPR020635	smart	SM00219	Tyrosine-protein kinase, catalytic domain	0	0	15	1211	12.8	34.2	23	18.5	162	419	ENSG00000270024	NM_001204173	771	2949	0.261445	inf	True	0.0106108	1.97425	1	0	1.97425		C8orf44-SGK3	False	True	771	1.97425
C8orf44-SGK3	8	67743505	67763092	IPR020635	smart	SM00219	Tyrosine-protein kinase, catalytic domain	0	0	15	1211	12.8	34.2	23	18.5	162	419	ENSG00000270024	NM_001204173	771	2949	0.261445	inf	True	0.0106108	1.97425	1	0	1.97425		C8orf44-SGK3	False	True	771	1.97425
C8orf44-SGK3	8	67743505	67763092	IPR020635	smart	SM00219	Tyrosine-protein kinase, catalytic domain	0	0	15	1211	12.8	34.2	23	18.5	162	419	ENSG00000270024	NM_001204173	771	2949	0.261445	inf	True	0.0106108	1.97425	1	0	1.97425		C8orf44-SGK3	False	True	771	1.97425
C8orf44-SGK3	8	67743505	67763092	IPR020635	smart	SM00219	Tyrosine-protein kinase, catalytic domain	0	0	15	1211	12.8	34.2	23	18.5	162	419	ENSG00000270024	NM_001204173	771	2949	0.261445	inf	True	0.0106108	1.97425	1	0	1.97425		C8orf44-SGK3	False	True	771	1.97425
CLTCL1	22	19222209	19279158	IPR001473	superfamily	SSF50989	Clathrin, heavy chain, propeller, N-terminal	1	659	34	3767	5.45	20.3	11.8	9.3	3	330	ENSG00000070371	NM_007098	981	5513	0.177943	6.05006	True	0.0106869	1.97115	0.998722	-0.000555555	1.97115		CLTCL1	False	True	981	1.97115
LFNG	7	2559496	2566843	IPR017374	pirsf	PIRSF038073	Fringe	0	30	7	164	5.52	47.4	32.2	22.3	1	379	ENSG00000106003	NM_002304	1134	2377	0.477072	inf	True	0.0106929	1.97091	1	0	1.97091	AR	LFNG	False	False	1134	1.97091
PTH2R	2	209307101	209355375	IPR000832	pfam	PF00002	GPCR, family 2, secretin-like	3	80	30	263	6.4	19.4	11.8	9	142	409	ENSG00000144407	NM_005048	801	2713	0.295245	2.95245	True	0.0107263	1.96955	0.997517	-0.00107966	1.96955		PTH2R	False	True	801	1.96955
NIM1K	5	43246106	43280474	IPR001245	pfam	PF07714	Serine-threonine/tyrosine-protein kinase catalytic domain	1	19	18	72	4.56	13.1	6.1	5.5	77	318	ENSG00000177453	NM_153361	723	2313	0.312581	5.62646	True	0.010791	1.96694	0.998825	-0.000510536	1.96694		NIM1K	False	True	723	1.96694
LBP	20	36992697	37005302	IPR017943	superfamily	SSF55394	Bactericidal permeability-increasing protein, alpha/beta domain	0	0	10	2186	22.31	54.7	45.6	39.4	241	479	ENSG00000129988	NM_004139	714	1961	0.3641	inf	True	0.0108116	1.96611	1	0	1.96611		LBP	False	True	714	1.96611
VWA3A	16	22159512	22163925	IPR002035	smart	SM00327	von Willebrand factor, type A	0	262	39	4167	9.95	62.3	47.3	26	957	1125	ENSG00000175267	NM_173615	504	4600	0.109565	inf	True	0.0108264	1.96552	1	0	1.96552		VWA3A	False	True	504	1.96552
C8orf44-SGK3	8	67743508	67763092	IPR000719	pfam	PF00069	Protein kinase domain	0	0	15	1211	12.77	34.1	23	18.5	163	419	ENSG00000270024	NM_001204173	768	2949	0.260427	inf	True	0.0108321	1.96529	1	0	1.96529		C8orf44-SGK3	False	True	768	1.96529
C8orf44-SGK3	8	67743508	67763092	IPR000719	pfam	PF00069	Protein kinase domain	0	0	15	1211	12.77	34.1	23	18.5	163	419	ENSG00000270024	NM_001204173	768	2949	0.260427	inf	True	0.0108321	1.96529	1	0	1.96529		C8orf44-SGK3	False	True	768	1.96529
ACAD9	3	128620178	128627075	IPR009075	superfamily	SSF47203	Acyl-CoA dehydrogenase/oxidase C-terminal	0	77	22	218	16.2	66.7	47.8	36.7	290	442	ENSG00000177646	NM_014049	456	2454	0.185819	inf	True	0.0108608	1.96414	1	0	1.96414		ACAD9	False	True	456	1.96414
OC90	8	133036905	133044249	IPR016090	smart	SM00085	Phospholipase A2 domain	0	10	21	4843	10.23	32.7	21.1	17.8	304	419	ENSG00000253117	NM_001080399	345	1782	0.193603	inf	True	0.0109026	1.96247	1	0	1.96247		OC90	False	True	345	1.96247
OC90	8	133036905	133044249	IPR016090	smart	SM00085	Phospholipase A2 domain	0	10	21	4843	10.23	32.7	21.1	17.8	304	419	ENSG00000253117	NM_001080399	345	1782	0.193603	inf	True	0.0109026	1.96247	1	0	1.96247		OC90	False	True	345	1.96247
OC90	8	133036905	133044249	IPR016090	smart	SM00085	Phospholipase A2 domain	0	10	21	4843	10.23	32.7	21.1	17.8	304	419	ENSG00000253117	NM_001080399	345	1782	0.193603	inf	True	0.0109026	1.96247	1	0	1.96247		OC90	False	True	345	1.96247
OC90	8	133036905	133044249	IPR016090	smart	SM00085	Phospholipase A2 domain	0	10	21	4843	10.23	32.7	21.1	17.8	304	419	ENSG00000253117	NM_001080399	345	1782	0.193603	inf	True	0.0109026	1.96247	1	0	1.96247		OC90	False	True	345	1.96247
OC90	8	133036905	133044249	IPR016090	smart	SM00085	Phospholipase A2 domain	0	10	21	4843	10.23	32.7	21.1	17.8	304	419	ENSG00000253117	NM_001080399	345	1782	0.193603	inf	True	0.0109026	1.96247	1	0	1.96247		OC90	False	True	345	1.96247
OC90	8	133036905	133044249	IPR016090	smart	SM00085	Phospholipase A2 domain	0	10	21	4843	10.23	32.7	21.1	17.8	304	419	ENSG00000253117	NM_001080399	345	1782	0.193603	inf	True	0.0109026	1.96247	1	0	1.96247		OC90	False	True	345	1.96247
OC90	8	133036905	133044249	IPR016090	smart	SM00085	Phospholipase A2 domain	0	10	21	4843	10.23	32.7	21.1	17.8	304	419	ENSG00000253117	NM_001080399	345	1782	0.193603	inf	True	0.0109026	1.96247	1	0	1.96247		OC90	False	True	345	1.96247
OC90	8	133036905	133044249	IPR016090	smart	SM00085	Phospholipase A2 domain	0	10	21	4843	10.23	32.7	21.1	17.8	304	419	ENSG00000253117	NM_001080399	345	1782	0.193603	inf	True	0.0109026	1.96247	1	0	1.96247		OC90	False	True	345	1.96247
OC90	8	133036905	133044249	IPR016090	smart	SM00085	Phospholipase A2 domain	0	0	21	4843	10.23	32.7	21.1	17.8	304	419	ENSG00000253117	NM_001080399	345	1782	0.193603	inf	True	0.0109026	1.96247	1	0	1.96247		OC90	False	True	345	1.96247
OC90	8	133036905	133044249	IPR016090	smart	SM00085	Phospholipase A2 domain	0	0	21	4843	10.23	32.7	21.1	17.8	304	419	ENSG00000253117	NM_001080399	345	1782	0.193603	inf	True	0.0109026	1.96247	1	0	1.96247		OC90	False	True	345	1.96247
OC90	8	133036905	133044249	IPR016090	smart	SM00085	Phospholipase A2 domain	0	0	21	4843	10.23	32.7	21.1	17.8	304	419	ENSG00000253117	NM_001080399	345	1782	0.193603	inf	True	0.0109026	1.96247	1	0	1.96247		OC90	False	True	345	1.96247
OC90	8	133036905	133044249	IPR016090	smart	SM00085	Phospholipase A2 domain	0	0	21	4843	10.23	32.7	21.1	17.8	304	419	ENSG00000253117	NM_001080399	345	1782	0.193603	inf	True	0.0109026	1.96247	1	0	1.96247		OC90	False	True	345	1.96247
OC90	8	133036905	133044249	IPR016090	smart	SM00085	Phospholipase A2 domain	0	0	21	4843	10.23	32.7	21.1	17.8	304	419	ENSG00000253117	NM_001080399	345	1782	0.193603	inf	True	0.0109026	1.96247	1	0	1.96247		OC90	False	True	345	1.96247
OC90	8	133036905	133044249	IPR016090	smart	SM00085	Phospholipase A2 domain	0	0	21	4843	10.23	32.7	21.1	17.8	304	419	ENSG00000253117	NM_001080399	345	1782	0.193603	inf	True	0.0109026	1.96247	1	0	1.96247		OC90	False	True	345	1.96247
OC90	8	133036905	133044249	IPR016090	smart	SM00085	Phospholipase A2 domain	0	0	21	4843	10.23	32.7	21.1	17.8	304	419	ENSG00000253117	NM_001080399	345	1782	0.193603	inf	True	0.0109026	1.96247	1	0	1.96247		OC90	False	True	345	1.96247
OC90	8	133036905	133044249	IPR016090	smart	SM00085	Phospholipase A2 domain	0	0	21	4843	10.23	32.7	21.1	17.8	304	419	ENSG00000253117	NM_001080399	345	1782	0.193603	inf	True	0.0109026	1.96247	1	0	1.96247		OC90	False	True	345	1.96247
UGT1A8	2	234676886	234680914	IPR007235	pfam	PF04101	Glycosyl transferase, family 28, C-terminal	0	0	51	20510	11.55	49.8	31.6	23.5	369	437	ENSG00000242366	NM_019076	204	2407	0.0847528	inf	True	0.0109259	1.96154	1	0	1.96154		UGT1A8	False	True	204	1.96154
UGT1A8	2	234676886	234680914	IPR007235	pfam	PF04101	Glycosyl transferase, family 28, C-terminal	0	0	51	20510	11.55	49.8	31.6	23.5	369	437	ENSG00000242366	NM_019076	204	2407	0.0847528	inf	True	0.0109259	1.96154	1	0	1.96154		UGT1A8	False	True	204	1.96154
UGT1A8	2	234676886	234680914	IPR007235	pfam	PF04101	Glycosyl transferase, family 28, C-terminal	0	0	51	20510	11.55	49.8	31.6	23.5	369	437	ENSG00000242366	NM_019076	204	2407	0.0847528	inf	True	0.0109259	1.96154	1	0	1.96154		UGT1A8	False	True	204	1.96154
UGT1A8	2	234676886	234680914	IPR007235	pfam	PF04101	Glycosyl transferase, family 28, C-terminal	0	0	51	20510	11.55	49.8	31.6	23.5	369	437	ENSG00000242366	NM_019076	204	2407	0.0847528	inf	True	0.0109259	1.96154	1	0	1.96154		UGT1A8	False	True	204	1.96154
UGT1A8	2	234676886	234680914	IPR007235	pfam	PF04101	Glycosyl transferase, family 28, C-terminal	0	0	51	20510	11.55	49.8	31.6	23.5	369	437	ENSG00000242366	NM_019076	204	2407	0.0847528	inf	True	0.0109259	1.96154	1	0	1.96154		UGT1A8	False	True	204	1.96154
UGT1A8	2	234676886	234680914	IPR007235	pfam	PF04101	Glycosyl transferase, family 28, C-terminal	0	0	51	20510	11.55	49.8	31.6	23.5	369	437	ENSG00000242366	NM_019076	204	2407	0.0847528	inf	True	0.0109259	1.96154	1	0	1.96154		UGT1A8	False	True	204	1.96154
UGT1A8	2	234676886	234680914	IPR007235	pfam	PF04101	Glycosyl transferase, family 28, C-terminal	0	0	51	20510	11.55	49.8	31.6	23.5	369	437	ENSG00000242366	NM_019076	204	2407	0.0847528	inf	True	0.0109259	1.96154	1	0	1.96154		UGT1A8	False	True	204	1.96154
UGT1A8	2	234676886	234680914	IPR007235	pfam	PF04101	Glycosyl transferase, family 28, C-terminal	0	0	51	20510	11.55	49.8	31.6	23.5	369	437	ENSG00000242366	NM_019076	204	2407	0.0847528	inf	True	0.0109259	1.96154	1	0	1.96154		UGT1A8	False	True	204	1.96154
UGT1A8	2	234676886	234680914	IPR007235	pfam	PF04101	Glycosyl transferase, family 28, C-terminal	0	0	51	20510	11.55	49.8	31.6	23.5	369	437	ENSG00000242366	NM_019076	204	2407	0.0847528	inf	True	0.0109259	1.96154	1	0	1.96154		UGT1A8	False	True	204	1.96154
ITIH1	3	52816227	52818481	IPR002035	pfam	PF00092	von Willebrand factor, type A	0	52	23	3151	30.39	95	82.1	67	292	465	ENSG00000055957	NM_002215	519	2911	0.178289	inf	True	0.0109279	1.96146	1	0	1.96146		ITIH1	False	True	519	1.96146
UGT1A10	2	234676886	234680914	IPR007235	pfam	PF04101	Glycosyl transferase, family 28, C-terminal	0	0	51	19378	11.55	49.8	31.6	23.5	366	434	ENSG00000242515	NM_019075	204	2408	0.0847176	inf	True	0.0109474	1.96069	1	0	1.96069		UGT1A10	False	True	204	1.96069
UGT1A10	2	234676886	234680914	IPR007235	pfam	PF04101	Glycosyl transferase, family 28, C-terminal	0	0	51	19378	11.55	49.8	31.6	23.5	366	434	ENSG00000242515	NM_019075	204	2408	0.0847176	inf	True	0.0109474	1.96069	1	0	1.96069		UGT1A10	False	True	204	1.96069
UGT1A10	2	234676886	234680914	IPR007235	pfam	PF04101	Glycosyl transferase, family 28, C-terminal	0	0	51	19378	11.55	49.8	31.6	23.5	366	434	ENSG00000242515	NM_019075	204	2408	0.0847176	inf	True	0.0109474	1.96069	1	0	1.96069		UGT1A10	False	True	204	1.96069
UGT1A10	2	234676886	234680914	IPR007235	pfam	PF04101	Glycosyl transferase, family 28, C-terminal	0	0	51	19378	11.55	49.8	31.6	23.5	366	434	ENSG00000242515	NM_019075	204	2408	0.0847176	inf	True	0.0109474	1.96069	1	0	1.96069		UGT1A10	False	True	204	1.96069
UGT1A10	2	234676886	234680914	IPR007235	pfam	PF04101	Glycosyl transferase, family 28, C-terminal	0	0	51	19378	11.55	49.8	31.6	23.5	366	434	ENSG00000242515	NM_019075	204	2408	0.0847176	inf	True	0.0109474	1.96069	1	0	1.96069		UGT1A10	False	True	204	1.96069
UGT1A10	2	234676886	234680914	IPR007235	pfam	PF04101	Glycosyl transferase, family 28, C-terminal	0	0	51	19378	11.55	49.8	31.6	23.5	366	434	ENSG00000242515	NM_019075	204	2408	0.0847176	inf	True	0.0109474	1.96069	1	0	1.96069		UGT1A10	False	True	204	1.96069
UGT1A10	2	234676886	234680914	IPR007235	pfam	PF04101	Glycosyl transferase, family 28, C-terminal	0	0	51	19378	11.55	49.8	31.6	23.5	366	434	ENSG00000242515	NM_019075	204	2408	0.0847176	inf	True	0.0109474	1.96069	1	0	1.96069		UGT1A10	False	True	204	1.96069
UGT1A10	2	234676886	234680914	IPR007235	pfam	PF04101	Glycosyl transferase, family 28, C-terminal	0	0	51	19378	11.55	49.8	31.6	23.5	366	434	ENSG00000242515	NM_019075	204	2408	0.0847176	inf	True	0.0109474	1.96069	1	0	1.96069		UGT1A10	False	True	204	1.96069
UGT1A10	2	234676886	234680914	IPR007235	pfam	PF04101	Glycosyl transferase, family 28, C-terminal	0	0	51	19378	11.55	49.8	31.6	23.5	366	434	ENSG00000242515	NM_019075	204	2408	0.0847176	inf	True	0.0109474	1.96069	1	0	1.96069		UGT1A10	False	True	204	1.96069
SLC26A5	7	103014954	103020929	IPR002645	superfamily	SSF52091	STAS domain	0	40	20	90	29.59	71.2	65	49.7	528	709	ENSG00000170615	NM_206885	543	2689	0.201934	inf	True	0.0109844	1.95922	1	0	1.95922		SLC26A5	False	True	543	1.95922
LBP	20	36992697	37005299	IPR001124	pfam	PF02886	Lipid-binding serum glycoprotein, C-terminal	0	0	10	2186	22.28	54.7	45.6	39.4	241	478	ENSG00000129988	NM_004139	711	1961	0.36257	inf	True	0.0110745	1.95568	1	0	1.95568		LBP	False	True	711	1.95568
HNRNPCL1	1	12907612	12907686		seg	Seg	0	0	0	67	1987	282.08	100	100	100	153	177	ENSG00000179172	NM_001013631	72	1108	0.0649819	inf	True	0.0110902	1.95506	1	0	1.95506		HNRNPCL1	False	True	72	1.95506
CLCN1	7	143016947	143039221	IPR014743	superfamily	SSF81340	Chloride channel, core	2	178	14	1783	17.71	41.1	33	28.4	94	594	ENSG00000188037	NM_000083	1500	3172	0.472888	3.31021	True	0.011096	1.95484	0.998267	-0.000753456	1.95484		CLCN1	False	True	1500	1.95484
ADGB	6	146956602	147038699	IPR001300	smart	SM00230	Peptidase C2, calpain, catalytic domain	0	1758	11	4909	0.38	6.8	0.2	0	56	652	ENSG00000118492	NM_024694	1788	5325	0.335775	inf	True	0.0111038	1.95453	1	0	1.95453		ADGB	False	True	1788	1.95453
MS4A14	11	60183717	60184436		pfscan	PS50322	Glutamine-rich region profile	0	0	19	7974	179.35	100	100	100	459	698	ENSG00000166928	NM_032597	717	3401	0.21082	inf	True	0.0111261	1.95366	1	0	1.95366		MS4A14	True	False	717	1.95366
KLRG2	7	139138348	139164480	IPR001304	pfscan	PS50041	C-type lectin	0	876	29	3491	1.2	9.7	2.5	2	300	405	ENSG00000188883	NM_198508	315	2197	0.143377	inf	True	0.0112434	1.9491	1	0	1.9491		KLRG2	False	True	315	1.9491
HRNR	1	152186059	152186754		seg	Seg	0	0	0	60	31266	1077.21	100	100	100	2451	2682	ENSG00000197915	NM_001009931	693	9623	0.072015	inf	True	0.0112839	1.94754	1	0	1.94754		HRNR	False	True	693	1.94754
APOBEC1	12	7803667	7805322	IPR016193	superfamily	SSF53927	Cytidine deaminase-like	1	1403	13	1431	30.08	66.9	53.8	48.8	52	171	ENSG00000111701	NM_005889	357	879	0.406143	5.27986	True	0.0113004	1.94691	0.998857	-0.000496471	1.94691		APOBEC1	False	True	357	1.94691
TCHP	12	110341761	110353333		pfscan	PS50313	Glutamic acid-rich region profile	0	0	9	2308	12.82	64.2	47	33.8	70	482	ENSG00000139437	NM_032300	1236	3151	0.392256	inf	True	0.0113105	1.94652	1	0	1.94652		TCHP	False	True	1236	1.94652
PLCD4	2	219492847	219496891	IPR000909	smart	SM00148	Phosphatidylinositol-specific phospholipase C, X domain	0	54	31	137	18.98	67.8	53.8	43.3	290	435	ENSG00000115556	NM_032726	435	3232	0.134592	inf	True	0.0113202	1.94615	1	0	1.94615		PLCD4	False	True	435	1.94615
PLCD4	2	219492847	219496891	IPR000909	smart	SM00148	Phosphatidylinositol-specific phospholipase C, X domain	0	54	31	137	18.98	67.8	53.8	43.3	290	435	ENSG00000115556	NM_032726	435	3232	0.134592	inf	True	0.0113202	1.94615	1	0	1.94615		PLCD4	False	True	435	1.94615
SCN7A	2	167313464	167333999		superfamily	SSF81324	Voltage-gated potassium channels	0	0	30	4044	6.13	25.8	18.9	14.4	70	402	ENSG00000136546	NM_002976	996	7183	0.138661	inf	True	0.0113561	1.94477	1	0	1.94477		SCN7A	False	True	996	1.94477
COL6A5	3	130187701	130189734		superfamily	SSF53300	vWA-like	0	0	62	15308	27.51	68.1	63	50.6	2285	2499	ENSG00000172752	NM_153264	642	9214	0.0696766	inf	True	0.0113581	1.94469	1	0	1.94469		COL6A5	False	True	642	1.94469
CAPG	2	85628360	85629247		superfamily	SSF55753	Actin depolymerizing proteins	0	0	13	2157	51.84	100	100	100	8	148	ENSG00000042493	NM_001747	420	1442	0.291262	inf	True	0.0113845	1.94369	1	0	1.94369		CAPG	False	True	420	1.94369
MYO3B	2	171238563	171356206	IPR001609	smart	SM00242	Myosin head, motor domain	0	2285	9	4456	5.53	18.8	10.9	9	337	1059	ENSG00000071909	NM_138995	2166	5529	0.391753	inf	True	0.0113952	1.94328	1	0	1.94328		MYO3B	False	True	2166	1.94328
MAML3	4	140640987	140811191		pfscan	PS50322	Glutamine-rich region profile	0	0	18	848	2.38	10	2.2	1.7	467	969	ENSG00000196782	NM_018717	1506	6844	0.220047	inf	True	0.0114086	1.94277	1	0	1.94277		MAML3	False	True	1506	1.94277
PCDHGA5	5	140744120	140744296	IPR002126	pfscan	PS50268	Cadherin	0	3	116	15087	107.07	100	100	100	75	133	ENSG00000253485	NM_032054	174	4602	0.0378096	inf	True	0.011436	1.94172	1	0	1.94172		PCDHGA5	False	True	174	1.94172
TREH	11	118529049	118533625	IPR008928	superfamily	SSF48208	Six-hairpin glycosidase-like	3	1571	17	1604	20.15	84.6	73.3	51.8	130	567	ENSG00000118094	NM_007180	1311	2771	0.473114	2.68098	True	0.0114907	1.93965	0.99766	-0.00101759	1.93965		TREH	False	True	1311	1.93965
PKHD1L1	8	110497363	110509438	IPR011050	superfamily	SSF51126	Pectin lyase fold/virulence factor	0	347	65	14651	7.35	19.2	12.3	10.1	3223	3512	ENSG00000205038	NM_177531	867	13076	0.0663047	inf	True	0.0115701	1.93666	1	0	1.93666		PKHD1L1	False	True	867	1.93666
TRIM64C	11	49075269	49076889	IPR008985	superfamily	SSF49899	ConA-like_lec_gl_sf	1	306	14	3226	0.71	13.8	0	0	275	447	ENSG00000214891	NM_001206631	516	1353	0.381375	5.33925	True	0.0115785	1.93635	0.998798	-0.000522436	1.93635		TRIM64C	False	True	516	1.93635
COL6A5	3	130159048	130162339		superfamily	SSF53300	vWA-like	0	0	62	15308	24.74	37.3	35.6	32.6	1956	2169	ENSG00000172752	NM_153264	639	9214	0.069351	inf	True	0.0116072	1.93527	1	0	1.93527		COL6A5	False	True	639	1.93527
PCDHGA9	5	140782895	140783221	IPR015919	superfamily	SSF49313	Cadherin-like	0	4	61	7158	130.84	100	100	100	126	234	ENSG00000261934	NM_032089	324	4605	0.0703583	inf	True	0.0116748	1.93275	1	0	1.93275		PCDHGA9	False	True	324	1.93275
PCDHGA9	5	140782919	140783245	IPR002126	pfscan	PS50268	Cadherin	0	4	61	7158	124.54	100	100	100	134	242	ENSG00000261934	NM_032089	324	4605	0.0703583	inf	True	0.0116748	1.93275	1	0	1.93275		PCDHGA9	False	True	324	1.93275
HERC6	4	89352377	89363585	IPR000569	pfam	PF00632	HECT domain	0	118	17	3339	11.25	38.6	29.9	22.2	724	1014	ENSG00000138642	NM_017912	870	3781	0.230098	inf	True	0.0117329	1.9306	1	0	1.9306		HERC6	False	True	870	1.9306
TSC2	16	2098701	2121540	IPR016024	superfamily	SSF48371	Armadillo-type fold	0	123	13	603	6.04	36.6	21.6	14.9	29	623	ENSG00000103197	NM_001114382	1782	6156	0.289474	inf	True	0.0117637	1.92946	1	0	1.92946	AD	TSC2	False	False	1782	1.92946
ZACN	17	74075576	74077402	IPR006202	pfam	PF02931	Neurotransmitter-gated ion-channel ligand-binding domain	1	1632	17	2920	30.17	90.7	88	73.5	52	196	ENSG00000186919	NM_180990	432	1335	0.323596	5.50112	True	0.0118609	1.92588	0.998701	-0.000564387	1.92588		ZACN	False	True	432	1.92588
DYRK4	12	4705342	4721763	IPR000719	pfam	PF00069	Protein kinase domain	0	357	14	646	4.16	19.4	8.8	6.7	104	400	ENSG00000010219	NM_003845	888	3272	0.271394	inf	True	0.0118823	1.9251	1	0	1.9251		DYRK4	False	True	888	1.9251
DYRK4	12	4705342	4721763	IPR000719	pfam	PF00069	Protein kinase domain	0	357	14	646	4.16	19.4	8.8	6.7	104	400	ENSG00000010219	NM_003845	888	3272	0.271394	inf	True	0.0118823	1.9251	1	0	1.9251		DYRK4	False	True	888	1.9251
DYRK4	12	4705342	4721763	IPR000719	pfam	PF00069	Protein kinase domain	0	357	14	646	4.16	19.4	8.8	6.7	104	400	ENSG00000010219	NM_003845	888	3272	0.271394	inf	True	0.0118823	1.9251	1	0	1.9251		DYRK4	False	True	888	1.9251
KIF17	1	21031268	21044196	IPR001752	pfscan	PS50067	Kinesin motor domain	0	96	20	4305	4.48	33.4	22.3	14.9	2	265	ENSG00000117245	NM_020816	789	3969	0.198791	inf	True	0.0118828	1.92508	1	0	1.92508		KIF17	False	True	789	1.92508
MAMDC4	9	139750192	139750597	IPR000998	pfam	PF00629	MAM domain	0	46	67	961	28.14	99	79.5	70.9	494	572	ENSG00000177943	NM_206920	234	3658	0.0639694	inf	True	0.0119243	1.92357	1	0	1.92357		MAMDC4	False	True	234	1.92357
PCDHA3	5	140182124	140182453	IPR015919	superfamily	SSF49313	Cadherin-like	0	97	69	44480	64.08	100	100	100	448	557	ENSG00000255408	NM_031497	327	5260	0.0621673	inf	True	0.0119303	1.92335	1	0	1.92335		PCDHA3	False	True	327	1.92335
PCDHA3	5	140182148	140182477	IPR002126	pfscan	PS50268	Cadherin	0	98	69	44480	62.82	100	100	100	456	565	ENSG00000255408	NM_031497	327	5260	0.0621673	inf	True	0.0119303	1.92335	1	0	1.92335		PCDHA3	False	True	327	1.92335
PCDHGB4	5	140768190	140768456	IPR002126	pfam	PF00028	Cadherin	0	4	77	9521	198.44	100	100	100	247	335	ENSG00000253953	NM_032098	264	4725	0.055873	inf	True	0.0119493	1.92266	1	0	1.92266		PCDHGB4	False	True	264	1.92266
MYO6	6	76527283	76596594	IPR027417	superfamily	SSF52540	P-loop containing nucleoside triphosphate hydrolase	1	151	19	269	10.62	30.5	22.4	18	7	847	ENSG00000196586	NM_004999	2520	8575	0.293878	5.58367	True	0.0119806	1.92152	0.998655	-0.000584517	1.92152		MYO6	False	True	2520	1.92152
PRCP	11	82536065	82564281		superfamily	SSF53474	alpha/beta-Hydrolases	0	0	11	4602	10.08	27.5	19.9	15.6	138	479	ENSG00000137509	NM_199418	1023	3090	0.331068	inf	True	0.0120006	1.9208	1	0	1.9208		PRCP	False	True	1023	1.9208
NPHP3	3	132400865	132407974	IPR013026	pfscan	PS50293	Tetratricopeptide repeat-containing domain	0	64	16	1581	44.43	79.9	67.6	59	943	1294	ENSG00000113971	NM_153240	1053	4362	0.241403	inf	True	0.0120276	1.91982	1	0	1.91982		NPHP3	False	True	1053	1.91982
SFTPA2	10	81316968	81317279	IPR001304	pfam	PF00059	C-type lectin	0	0	29	2228	296.72	100	100	100	145	248	ENSG00000185303	NM_001098668	309	2189	0.14116	inf	True	0.0121185	1.91655	1	0	1.91655	AD	SFTPA2	False	False	309	1.91655
ADRM1	20	60881766	60882805		seg	Seg	0	0	0	23	206	5.94	85.3	55.7	16.4	173	259	ENSG00000130706	NM_175573	258	1478	0.17456	inf	True	0.0121273	1.91624	1	0	1.91624		ADRM1	False	True	258	1.91624
VWA3A	16	22135009	22144355		superfamily	SSF53300	vWA-like	0	0	39	4167	8.09	38.8	25.5	21.9	505	669	ENSG00000175267	NM_173615	492	4600	0.106957	inf	True	0.0121348	1.91597	1	0	1.91597		VWA3A	False	True	492	1.91597
NPY4R	10	47086937	47087344	IPR019430	pfam	PF10328	7TM GPCR, serpentine receptor class x (Srx)	0	0	19	804	387.15	100	100	100	52	187	ENSG00000204174	NM_005972	405	1956	0.207055	inf	True	0.0121791	1.91438	1	0	1.91438		NPY4R	False	True	405	1.91438
LRP5L	22	25747865	25756056		superfamily	SSF63825	YWTD domain	0	0	22	633	10.6	48.4	28.9	24.4	2	220	ENSG00000100068	NM_182492	654	3602	0.181566	inf	True	0.0121799	1.91436	1	0	1.91436		LRP5L	False	True	654	1.91436
GOLGA6B	15	72954640	72956824		pfscan	PS50322	Glutamine-rich region profile	0	0	14	1034	72.53	72.7	67.3	55.1	299	491	ENSG00000215186	NM_018652	576	2134	0.269916	inf	True	0.0122243	1.91278	1	0	1.91278		GOLGA6B	False	True	576	1.91278
ASPSCR1	17	79967432	79970153	IPR001012	pfam	PF00789	UBX domain	0	4	48	1818	9.33	67.8	49.8	35.4	387	449	ENSG00000169696	NM_024083	186	2123	0.0876119	inf	True	0.0122637	1.91138	1	0	1.91138		ASPSCR1	False	True	186	1.91138
PLA2G4D	15	42360949	42373802	IPR016035	superfamily	SSF52151	Acyl transferase/acyl hydrolase/lysophospholipase	2	3034	15	4734	9.3	39.1	30.9	21.6	278	807	ENSG00000159337	NM_178034	1587	3584	0.442801	3.32101	True	0.0122758	1.91095	0.997998	-0.000870253	1.91095		PLA2G4D	False	True	1587	1.91095
TACR2	10	71164804	71176079		superfamily	SSF81321	Family A G protein-coupled receptor-like	0	0	7	3340	6.37	35.8	23.8	17	1	325	ENSG00000075073	NM_001057	972	2083	0.466635	inf	True	0.0122793	1.91083	1	0	1.91083		TACR2	False	True	972	1.91083
TTLL10	1	1117185	1132831		superfamily	SSF56059	Glutathione synthetase ATP-binding domain-like	0	0	10	3822	4.3	28.5	16.1	9	274	542	ENSG00000162571	NM_153254	804	2259	0.35591	inf	True	0.0122876	1.91053	1	0	1.91053		TTLL10	False	True	804	1.91053
HIST4H4	12	14923839	14923901	IPR001951	prints	PR00623	Histone H4	0	4	40	52	53.35	100	100	100	40	60	ENSG00000197837	NM_175054	60	577	0.103986	inf	True	0.0123763	1.90741	1	0	1.90741		HIST4H4	False	True	60	1.90741
PCDHA1	5	140167253	140167543	IPR002126	pfam	PF00028	Cadherin	0	88	78	52099	60.46	100	100	100	460	556	ENSG00000204970	NM_031411	288	5263	0.0547216	inf	True	0.0124067	1.90634	1	0	1.90634		PCDHA1	False	True	288	1.90634
SEC31A	4	83788344	83803053	IPR017986	superfamily	SSF50978	WD40-repeat-containing domain	0	20	17	321	21.74	46.8	35.9	29.3	13	336	ENSG00000138674	NM_016211	969	4259	0.227518	inf	True	0.0124194	1.9059	1	0	1.9059		SEC31A	False	True	969	1.9059
ADAM29	4	175897253	175897843		superfamily	SSF55486	Metalloproteases ("zincins"), catalytic domain	0	0	23	1971	167.51	100	100	100	193	389	ENSG00000168594	NM_014269	588	3386	0.173656	inf	True	0.0124365	1.9053	1	0	1.9053		ADAM29	False	True	588	1.9053
PCDHA3	5	140181158	140181484	IPR015919	superfamily	SSF49313	Cadherin-like	0	34	69	44480	133.51	100	100	100	126	234	ENSG00000255408	NM_031497	324	5260	0.061597	inf	True	0.0124414	1.90513	1	0	1.90513		PCDHA3	False	True	324	1.90513
PCDHA3	5	140181182	140181508	IPR002126	pfscan	PS50268	Cadherin	0	33	69	44480	131.95	100	100	100	134	242	ENSG00000255408	NM_031497	324	5260	0.061597	inf	True	0.0124414	1.90513	1	0	1.90513		PCDHA3	False	True	324	1.90513
HRG	3	186389438	186392916		superfamily	SSF54403	Cystatin/monellin	0	0	32	6465	32.5	75.4	50.7	39.9	140	226	ENSG00000113905	NM_000412	258	2015	0.12804	inf	True	0.0124708	1.90411	1	0	1.90411	AD	HRG	False	False	258	1.90411
ERAP1	5	96132917	96139503		superfamily	SSF63737	Leukotriene A4 hydrolase N-terminal domain	0	0	36	8603	18.91	45.3	27.8	24.2	43	253	ENSG00000164307	NM_016442	630	5495	0.11465	inf	True	0.012478	1.90385	1	0	1.90385		ERAP1	False	True	630	1.90385
VWA3A	16	22159521	22163919	IPR002035	pfam	PF00092	von Willebrand factor, type A	0	262	39	4167	9.94	62.2	47.1	25.9	960	1123	ENSG00000175267	NM_173615	489	4600	0.106304	inf	True	0.0124852	1.9036	1	0	1.9036		VWA3A	False	True	489	1.9036
PLGLB1	2	87243429	87248861	IPR003609	pfscan	PS50948	PAN/Apple domain	0	11	19	30	37.9	43.3	31.1	27.2	16	96	ENSG00000183281	NM_001032392	240	1169	0.205304	inf	True	0.0127006	1.89618	1	0	1.89618		PLGLB1	False	True	240	1.89618
ACAD9	3	128620178	128627060	IPR009075	pfam	PF00441	Acyl-CoA dehydrogenase/oxidase C-terminal	0	77	22	218	15.98	66.6	47.7	36.5	290	437	ENSG00000177646	NM_014049	441	2454	0.179707	inf	True	0.0128033	1.89268	1	0	1.89268		ACAD9	False	True	441	1.89268
NUTM2G	9	99698768	99699494		pfscan	PS50099	Proline-rich region profile	0	0	53	1242	17.4	88	72.9	39.4	302	377	ENSG00000188152	NM_001170741	225	2851	0.0789197	inf	True	0.0128164	1.89223	1	0	1.89223		NUTM2G	False	True	225	1.89223
CNKSR1	1	26507227	26508860	IPR019555	pfam	PF10534	CRIC_domain_Chordata	0	16	44	568	26.75	91.1	82.8	70.2	78	162	ENSG00000142675	NM_006314	252	2673	0.0942761	inf	True	0.0128179	1.89218	1	0	1.89218		CNKSR1	False	True	252	1.89218
RGS11	16	324263	325468	IPR000591	smart	SM00049	DEP domain	0	30	44	2545	9.06	35	22.7	16.8	32	107	ENSG00000076344	NM_183337	225	2390	0.0941423	inf	True	0.0129015	1.88936	1	0	1.88936		RGS11	False	True	225	1.88936
RGS11	16	324263	325468	IPR000591	smart	SM00049	DEP domain	0	30	44	2545	9.06	35	22.7	16.8	32	107	ENSG00000076344	NM_183337	225	2390	0.0941423	inf	True	0.0129015	1.88936	1	0	1.88936		RGS11	False	True	225	1.88936
PCDHA2	5	140174637	140174924	IPR015919	superfamily	SSF49313	Cadherin-like	0	1625	78	48055	129.36	100	100	100	30	125	ENSG00000204969	NM_031496	285	5254	0.0542444	inf	True	0.012905	1.88924	1	0	1.88924		PCDHA2	False	True	285	1.88924
PARP3	3	51979613	51982490		superfamily	SSF56399	ADP-ribosylation	0	0	14	504	33.31	93.6	76.2	66.6	329	539	ENSG00000041880	NM_005485	630	2360	0.266949	inf	True	0.0129383	1.88812	1	0	1.88812		PARP3	False	True	630	1.88812
PARP3	3	51979613	51982490		superfamily	SSF56399	ADP-ribosylation	0	0	14	504	33.31	93.6	76.2	66.6	329	539	ENSG00000041880	NM_005485	630	2360	0.266949	inf	True	0.0129383	1.88812	1	0	1.88812		PARP3	False	True	630	1.88812
PCDHA3	5	140181485	140181808	IPR015919	superfamily	SSF49313	Cadherin-like	0	2211	69	44480	160.7	100	100	100	235	342	ENSG00000255408	NM_031497	321	5260	0.0610266	inf	True	0.0129741	1.88692	1	0	1.88692		PCDHA3	False	True	321	1.88692
PCDHA3	5	140181509	140181832	IPR002126	pfscan	PS50268	Cadherin	0	2211	69	44480	167.66	100	100	100	243	350	ENSG00000255408	NM_031497	321	5260	0.0610266	inf	True	0.0129741	1.88692	1	0	1.88692		PCDHA3	False	True	321	1.88692
PCDHA1	5	140165963	140166250	IPR015919	superfamily	SSF49313	Cadherin-like	0	29	78	52099	133.83	100	100	100	30	125	ENSG00000204970	NM_031411	285	5263	0.0541516	inf	True	0.0130041	1.88592	1	0	1.88592		PCDHA1	False	True	285	1.88592
MST1	3	49724910	49726046	IPR003609	pfscan	PS50948	PAN/Apple domain	0	8	39	1216	20.33	100	81.7	62.3	27	119	ENSG00000173531	NM_020998	276	2621	0.105303	inf	True	0.0130424	1.88464	1	0	1.88464		MST1	False	True	276	1.88464
GOLGA6L2	15	23684991	23685980		pfscan	PS50315	Glycine-rich region profile	0	0	11	14355	2.08	45.4	20.3	0	548	877	ENSG00000174450	NM_001304388	987	3030	0.325743	inf	True	0.0130943	1.88292	1	0	1.88292		GOLGA6L2	False	True	987	1.88292
SLC44A4	HSCHR6_MHC_APD	31842858	31849948	IPR007603	pfam	PF04515	Choline transporter-like	0	0	8	4338	0	0	0	0	312	679	ENSG00000235336	NM_025257	1101	2634	0.417995	inf	True	0.0131647	1.88059	1	0	1.88059		SLC44A4	False	True	1101	1.88059
RALB	2	121036274	121050752	IPR020849	smart	SM00173	Small GTPase superfamily, Ras type	0	5	18	24	7.94	27.2	16.1	13.9	12	179	ENSG00000144118	NM_002881	501	2344	0.213737	inf	True	0.0131892	1.87978	1	0	1.87978		RALB	False	True	501	1.87978
COL6A5	3	130150332	130159077	IPR002035	pfscan	PS50234	von Willebrand factor, type A	0	99	62	15308	1.38	12.9	3.8	2.3	1758	1965	ENSG00000172752	NM_153264	621	9214	0.0673974	inf	True	0.0132187	1.87881	1	0	1.87881		COL6A5	False	True	621	1.87881
PCDHGB4	5	140768511	140768771	IPR002126	pfam	PF00028	Cadherin	0	13	77	9521	172.93	100	100	100	354	440	ENSG00000253953	NM_032098	258	4725	0.0546032	inf	True	0.0132522	1.87771	1	0	1.87771		PCDHGB4	False	True	258	1.87771
PCDHGB4	5	140768865	140769125	IPR002126	smart	SM00112	Cadherin	0	36	77	9521	92.6	100	100	100	472	558	ENSG00000253953	NM_032098	258	4725	0.0546032	inf	True	0.0132522	1.87771	1	0	1.87771		PCDHGB4	False	True	258	1.87771
PLCD4	2	219486236	219492855		superfamily	SSF47473	EF-hand	0	0	31	137	22.08	41.5	26.6	22.4	152	292	ENSG00000115556	NM_032726	420	3232	0.12995	inf	True	0.0133617	1.87414	1	0	1.87414		PLCD4	False	True	420	1.87414
HGFAC	4	3447846	3451116	IPR009003	superfamily	SSF50494	Peptidase S1, PA clan	0	770	10	2785	9.23	33.8	20.9	15.8	394	646	ENSG00000109758	NM_001528	756	2159	0.350162	inf	True	0.0134292	1.87195	1	0	1.87195		HGFAC	False	True	756	1.87195
FLG2	1	152326395	152329868		pfscan	PS50324	Serine-rich region profile	0	0	9	8439	477.05	100	100	100	132	1289	ENSG00000143520	NM_001014342	3471	9124	0.380425	inf	True	0.0134538	1.87116	1	0	1.87116		FLG2	False	True	3471	1.87116
VIT	2	37014274	37035710		superfamily	SSF53300	vWA-like	0	0	19	1812	6.59	21.8	10.9	8.8	305	495	ENSG00000205221	NM_053276	570	2810	0.202847	inf	True	0.0134677	1.87071	1	0	1.87071		VIT	False	True	570	1.87071
ARHGEF5	7	144060198	144060965		pfscan	PS50313	Glutamic acid-rich region profile	0	0	29	478	268.89	100	100	100	146	401	ENSG00000050327	NM_005435	765	5544	0.137987	inf	True	0.0134865	1.8701	1	0	1.8701		ARHGEF5	False	True	765	1.8701
PCDHA2	5	140174964	140175248	IPR002126	pfam	PF00028	Cadherin	0	21	78	48055	172.38	100	100	100	139	233	ENSG00000204969	NM_031496	282	5254	0.0536734	inf	True	0.013527	1.8688	1	0	1.8688		PCDHA2	False	True	282	1.8688
POTEI	2	131220392	131221504	IPR004000	smart	SM00268	Actin family	0	4629	25	9497	106.44	99.9	99.6	99	705	1075	ENSG00000196834	NM_001277406	1110	7020	0.15812	inf	True	0.0135288	1.86874	1	0	1.86874		POTEI	False	True	1110	1.86874
ZSCAN16	6	28093342	28093590	IPR003309	pfscan	PS50804	SCAN domain	0	41	21	104	169.96	100	100	100	41	123	ENSG00000196812	NM_025231	246	1328	0.185241	inf	True	0.0135398	1.86839	1	0	1.86839		ZSCAN16	False	True	246	1.86839
LPA	6	160952770	160963781	IPR001254	pfscan	PS50240	Serine proteases, trypsin domain	0	1581	40	7188	14.33	44.8	33.4	27.8	1820	2038	ENSG00000198670	NM_005577	654	6414	0.101964	inf	True	0.0135438	1.86826	1	0	1.86826		LPA	False	True	654	1.86826
MYO3B	2	171238590	171356167	IPR001609	pfam	PF00063	Myosin head, motor domain	0	2283	9	4456	5.49	18.8	10.8	9	346	1046	ENSG00000071909	NM_138995	2100	5529	0.379816	inf	True	0.0135734	1.86731	1	0	1.86731		MYO3B	False	True	2100	1.86731
PCDHA1	5	140166614	140166898	IPR002126	pfam	PF00028	Cadherin	0	37	78	52099	146.52	100	100	100	247	341	ENSG00000204970	NM_031411	282	5263	0.0535816	inf	True	0.0136297	1.86551	1	0	1.86551		PCDHA1	False	True	282	1.86551
BTN3A3	6	26449916	26452432	IPR008985	superfamily	SSF49899	ConA-like_lec_gl_sf	0	125	21	175	49.43	76.3	69.8	59.4	331	516	ENSG00000111801	NM_197974	555	3002	0.184877	inf	True	0.0136675	1.86431	1	0	1.86431		BTN3A3	False	True	555	1.86431
MC1R	16	89985829	89986560	IPR000276	pfam	PF00001	G protein-coupled receptor, rhodopsin-like	0	0	16	1637	47.09	100	100	100	55	298	ENSG00000258839	NM_002386	729	3099	0.235237	inf	True	0.0136908	1.86357	1	0	1.86357		MC1R	False	True	729	1.86357
MC1R	16	89985829	89986560	IPR000276	pfam	PF00001	G protein-coupled receptor, rhodopsin-like	0	0	16	1637	47.09	100	100	100	55	298	ENSG00000258839	NM_002386	729	3099	0.235237	inf	True	0.0136908	1.86357	1	0	1.86357		MC1R	False	True	729	1.86357
MC1R	16	89985829	89986560	IPR000276	pfam	PF00001	G protein-coupled receptor, rhodopsin-like	0	0	16	1637	47.09	100	100	100	55	298	ENSG00000258839	NM_002386	729	3099	0.235237	inf	True	0.0136908	1.86357	1	0	1.86357		MC1R	False	True	729	1.86357
MC1R	16	89985829	89986560	IPR000276	pfam	PF00001	G protein-coupled receptor, rhodopsin-like	0	0	16	1637	47.09	100	100	100	55	298	ENSG00000258839	NM_002386	729	3099	0.235237	inf	True	0.0136908	1.86357	1	0	1.86357		MC1R	False	True	729	1.86357
MC1R	16	89985829	89986560	IPR017452	pfscan	PS50262	GPCR, rhodopsin-like, 7TM	0	0	16	1637	47.09	100	100	100	55	298	ENSG00000258839	NM_002386	729	3099	0.235237	inf	True	0.0136908	1.86357	1	0	1.86357		MC1R	False	True	729	1.86357
MC1R	16	89985829	89986560	IPR017452	pfscan	PS50262	GPCR, rhodopsin-like, 7TM	0	0	16	1637	47.09	100	100	100	55	298	ENSG00000258839	NM_002386	729	3099	0.235237	inf	True	0.0136908	1.86357	1	0	1.86357		MC1R	False	True	729	1.86357
MC1R	16	89985829	89986560	IPR017452	pfscan	PS50262	GPCR, rhodopsin-like, 7TM	0	0	16	1637	47.09	100	100	100	55	298	ENSG00000258839	NM_002386	729	3099	0.235237	inf	True	0.0136908	1.86357	1	0	1.86357		MC1R	False	True	729	1.86357
MC1R	16	89985829	89986560	IPR017452	pfscan	PS50262	GPCR, rhodopsin-like, 7TM	0	0	16	1637	47.09	100	100	100	55	298	ENSG00000258839	NM_002386	729	3099	0.235237	inf	True	0.0136908	1.86357	1	0	1.86357		MC1R	False	True	729	1.86357
CACNA1S	1	201054688	201081320		superfamily	SSF81324	Voltage-gated potassium channels	0	0	28	3389	5.66	36.1	18	13.4	50	342	ENSG00000081248	NM_000069	876	6166	0.142069	inf	True	0.0136981	1.86334	1	0	1.86334	AD	CACNA1S	False	False	876	1.86334
ADAM29	4	175897268	175897846	IPR001590	pfscan	PS50215	Peptidase M12B, ADAM/reprolysin	0	17	23	1971	168.54	100	100	100	198	390	ENSG00000168594	NM_014269	576	3386	0.170112	inf	True	0.0137229	1.86255	1	0	1.86255		ADAM29	False	True	576	1.86255
POLQ	3	121151166	121200428		superfamily	SSF56672	DNA/RNA polymerases	0	0	22	6342	11.81	24.7	17.8	15	2068	2586	ENSG00000051341	NM_199420	1554	8775	0.177094	inf	True	0.0137311	1.8623	1	0	1.8623		POLQ	False	True	1554	1.8623
PLA2G4B	15	42126940	42128437		superfamily	SSF51197	Clavaminate synthase-like	0	0	19	1619	47.93	100	100	98.5	23	207	ENSG00000243708	NM_001114633	552	2734	0.201902	inf	True	0.0137743	1.86093	1	0	1.86093		PLA2G4B	False	True	552	1.86093
PLA2G4B	15	42126940	42128437		superfamily	SSF51197	Clavaminate synthase-like	0	0	19	1619	47.93	100	100	98.5	23	207	ENSG00000243708	NM_001114633	552	2734	0.201902	inf	True	0.0137743	1.86093	1	0	1.86093		PLA2G4B	False	True	552	1.86093
RAB40A	X	102755019	102755627	IPR002041	smart	SM00176	Ran GTPase	1	434	11	13860	64.48	100	100	100	20	222	ENSG00000172476	NM_080879	606	1345	0.450558	4.95613	True	0.0138046	1.85998	0.998622	-0.000598725	1.85998		RAB40A	False	True	606	1.85998
BTNL9	5	180482453	180486781	IPR001870	pfscan	PS50188	B30.2/SPRY domain	1	60	34	1141	21.14	63.4	44.7	35.1	310	509	ENSG00000165810	NM_152547	597	3500	0.170571	5.79943	True	0.0138403	1.85885	0.998268	-0.000752742	1.85885		BTNL9	False	True	597	1.85885
PCDHGA9	5	140783222	140783536	IPR015919	superfamily	SSF49313	Cadherin-like	0	26	61	7158	195.65	100	100	100	235	339	ENSG00000261934	NM_032089	312	4605	0.0677524	inf	True	0.0138486	1.85859	1	0	1.85859		PCDHGA9	False	True	312	1.85859
PCDHGA9	5	140783246	140783560	IPR002126	pfscan	PS50268	Cadherin	0	26	61	7158	202.75	100	100	100	243	347	ENSG00000261934	NM_032089	312	4605	0.0677524	inf	True	0.0138486	1.85859	1	0	1.85859		PCDHGA9	False	True	312	1.85859
PCDHGA9	5	140784254	140784568	IPR002126	pfscan	PS50268	Cadherin	0	31	61	7158	128.32	100	100	100	579	683	ENSG00000261934	NM_032089	312	4605	0.0677524	inf	True	0.0138486	1.85859	1	0	1.85859		PCDHGA9	False	True	312	1.85859
CRYGN	7	151135088	151136985	IPR001064	pfam	PF00030	Beta/gamma crystallin	0	27	11	164	8.99	42.5	29.8	23.6	7	88	ENSG00000127377	NM_144727	243	754	0.322281	inf	True	0.013853	1.85845	1	0	1.85845		CRYGN	False	True	243	1.85845
CRYGN	7	151135088	151136985	IPR001064	pfam	PF00030	Beta/gamma crystallin	0	27	11	164	8.99	42.5	29.8	23.6	7	88	ENSG00000127377	NM_144727	243	754	0.322281	inf	True	0.013853	1.85845	1	0	1.85845		CRYGN	False	True	243	1.85845
CRYGN	7	151135088	151136985	IPR001064	smart	SM00247	Beta/gamma crystallin	0	27	11	164	8.99	42.5	29.8	23.6	7	88	ENSG00000127377	NM_144727	243	754	0.322281	inf	True	0.013853	1.85845	1	0	1.85845		CRYGN	False	True	243	1.85845
CRYGN	7	151135088	151136985	IPR001064	smart	SM00247	Beta/gamma crystallin	0	27	11	164	8.99	42.5	29.8	23.6	7	88	ENSG00000127377	NM_144727	243	754	0.322281	inf	True	0.013853	1.85845	1	0	1.85845		CRYGN	False	True	243	1.85845
DPYD	1	97658715	97981425		superfamily	SSF51395	FMN-linked oxidoreductases	0	0	18	2716	1.21	5.7	1.7	1.4	533	844	ENSG00000188641	NM_001160301	933	4412	0.211469	inf	True	0.0138912	1.85726	1	0	1.85726		DPYD	False	True	933	1.85726
FASTKD1	2	170387960	170394628	IPR013579	pfam	PF08368	FAST kinase-like protein, subdomain 2	0	2	47	2136	16.37	33.1	22.2	18.6	657	743	ENSG00000138399	NM_024622	258	2967	0.0869565	inf	True	0.0139027	1.8569	1	0	1.8569		FASTKD1	False	True	258	1.8569
DHRS13	17	27225774	27229872		superfamily	SSF51735	NAD(P)-binding Rossmann-fold domains	0	0	9	600	11.04	54.4	37.3	28	31	273	ENSG00000167536	NM_144683	726	1921	0.377928	inf	True	0.0139497	1.85544	1	0	1.85544		DHRS13	False	True	726	1.85544
PCDHGB4	5	140767587	140767844	IPR002126	smart	SM00112	Cadherin	0	4	77	9521	106.39	100	100	100	46	131	ENSG00000253953	NM_032098	255	4725	0.0539683	inf	True	0.0139553	1.85526	1	0	1.85526		PCDHGB4	False	True	255	1.85526
PCDHGB4	5	140767914	140768171	IPR002126	smart	SM00112	Cadherin	0	7	77	9521	198.72	100	100	100	155	240	ENSG00000253953	NM_032098	255	4725	0.0539683	inf	True	0.0139553	1.85526	1	0	1.85526		PCDHGB4	False	True	255	1.85526
BPIFB3	20	31643344	31651450	IPR017942	pfam	PF01273	Lipid-binding serum glycoprotein, N-terminal	0	0	10	4938	8.2	58	37.1	22.7	39	207	ENSG00000186190	NM_182658	504	1454	0.34663	inf	True	0.0141772	1.84841	1	0	1.84841		BPIFB3	False	True	504	1.84841
NXNL2	9	91150356	91159435	IPR012336	superfamily	SSF52833	Thioredoxin-like fold	0	112	12	126	0.85	15.1	4.2	0	3	148	ENSG00000130045	NM_145283	435	1457	0.298559	inf	True	0.0141872	1.8481	1	0	1.8481		NXNL2	False	True	435	1.8481
VWDE	7	12373133	12384090		pfscan	PS50311	Cysteine-rich region profile	0	0	25	17702	0.22	1.8	0	0	1298	1572	ENSG00000146530	NM_001135924	822	5260	0.156274	inf	True	0.0142902	1.84496	1	0	1.84496		VWDE	False	True	822	1.84496
PLGLB1	2	87243429	87244809		superfamily	SSF57414	Hairpin loop containing domain-like	0	0	19	30	113.92	89.3	76.5	70.2	18	96	ENSG00000183281	NM_001032392	234	1169	0.200171	inf	True	0.0143531	1.84306	1	0	1.84306		PLGLB1	False	True	234	1.84306
RALB	2	121036283	121050752	IPR003579	smart	SM00175	Small GTPase superfamily, Rab type	0	5	18	24	7.93	27.1	16	13.8	15	179	ENSG00000144118	NM_002881	492	2344	0.209898	inf	True	0.014398	1.8417	1	0	1.8417		RALB	False	True	492	1.8417
VILL	3	38037240	38039102		superfamily	SSF82754	C-terminal, gelsolin-like domain of Sec23/24	0	0	33	1342	23.98	77.4	72.4	58.6	118	230	ENSG00000136059	NM_015873	336	2787	0.12056	inf	True	0.0144148	1.84119	1	0	1.84119		VILL	False	True	336	1.84119
TTN	2	179505317	179560928		pfscan	PS50313	Glutamic acid-rich region profile	0	0	45	57765	51.82	69.6	61.4	51.5	10291	13558	ENSG00000155657	NM_133437	9801	109224	0.089733	inf	True	0.014541	1.8374	1	0	1.8374	AD	TTN	False	False	9801	1.8374
PDF	16	69362943	69364287	IPR023635	superfamily	SSF56420	Peptide deformylase	0	93	7	1283	14.26	44.3	33	28.8	63	238	ENSG00000258429	NM_022341	525	1158	0.453368	inf	True	0.0145836	1.83613	1	0	1.83613		PDF	False	True	525	1.83613
OCM	7	5920524	5925711		superfamily	SSF47473	EF-hand	0	0	7	82	20.22	61.7	42.2	33.2	2	107	ENSG00000122543	NM_001097622	315	695	0.453237	inf	True	0.014608	1.83541	1	0	1.83541		OCM	False	True	315	1.83541
HIRA	22	19375279	19418990	IPR017986	superfamily	SSF50978	WD40-repeat-containing domain	0	14	14	1434	6.53	26.9	16.2	11.9	4	356	ENSG00000100084	NM_003325	1056	4053	0.260548	inf	True	0.0146131	1.83526	1	0	1.83526		HIRA	True	False	1056	1.83526
LPA	6	160952785	160963784	IPR001254	smart	SM00020	Serine proteases, trypsin domain	0	1578	40	7188	14.2	44.8	33.3	27.7	1819	2033	ENSG00000198670	NM_005577	642	6414	0.100094	inf	True	0.0147196	1.83211	1	0	1.83211		LPA	False	True	642	1.83211
ADAM29	4	175897268	175897837	IPR001590	pfam	PF01421	Peptidase M12B, ADAM/reprolysin	0	15	23	1971	169.02	100	100	100	198	387	ENSG00000168594	NM_014269	567	3386	0.167454	inf	True	0.0147702	1.83061	1	0	1.83061		ADAM29	False	True	567	1.83061
OC90	8	133051276	133053890	IPR016090	pfam	PF00068	Phospholipase A2 domain	0	2248	21	4843	17.44	65.8	50.2	43.5	76	184	ENSG00000253117	NM_001080399	324	1782	0.181818	inf	True	0.0147859	1.83015	1	0	1.83015		OC90	False	True	324	1.83015
OC90	8	133051276	133053890	IPR016090	pfam	PF00068	Phospholipase A2 domain	0	2248	21	4843	17.44	65.8	50.2	43.5	76	184	ENSG00000253117	NM_001080399	324	1782	0.181818	inf	True	0.0147859	1.83015	1	0	1.83015		OC90	False	True	324	1.83015
OC90	8	133051276	133053890	IPR016090	pfam	PF00068	Phospholipase A2 domain	0	2248	21	4843	17.44	65.8	50.2	43.5	76	184	ENSG00000253117	NM_001080399	324	1782	0.181818	inf	True	0.0147859	1.83015	1	0	1.83015		OC90	False	True	324	1.83015
OC90	8	133051276	133053890	IPR016090	pfam	PF00068	Phospholipase A2 domain	0	2248	21	4843	17.44	65.8	50.2	43.5	76	184	ENSG00000253117	NM_001080399	324	1782	0.181818	inf	True	0.0147859	1.83015	1	0	1.83015		OC90	False	True	324	1.83015
OC90	8	133051276	133053890	IPR016090	pfam	PF00068	Phospholipase A2 domain	0	2248	21	4843	17.44	65.8	50.2	43.5	76	184	ENSG00000253117	NM_001080399	324	1782	0.181818	inf	True	0.0147859	1.83015	1	0	1.83015		OC90	False	True	324	1.83015
OC90	8	133051276	133053890	IPR016090	pfam	PF00068	Phospholipase A2 domain	0	2248	21	4843	17.44	65.8	50.2	43.5	76	184	ENSG00000253117	NM_001080399	324	1782	0.181818	inf	True	0.0147859	1.83015	1	0	1.83015		OC90	False	True	324	1.83015
OC90	8	133051276	133053890	IPR016090	pfam	PF00068	Phospholipase A2 domain	0	2248	21	4843	17.44	65.8	50.2	43.5	76	184	ENSG00000253117	NM_001080399	324	1782	0.181818	inf	True	0.0147859	1.83015	1	0	1.83015		OC90	False	True	324	1.83015
OC90	8	133051276	133053890	IPR016090	pfam	PF00068	Phospholipase A2 domain	0	2248	21	4843	17.44	65.8	50.2	43.5	76	184	ENSG00000253117	NM_001080399	324	1782	0.181818	inf	True	0.0147859	1.83015	1	0	1.83015		OC90	False	True	324	1.83015
OC90	8	133051276	133053890	IPR016090	pfam	PF00068	Phospholipase A2 domain	0	0	21	4843	17.44	65.8	50.2	43.5	76	184	ENSG00000253117	NM_001080399	324	1782	0.181818	inf	True	0.0147859	1.83015	1	0	1.83015		OC90	False	True	324	1.83015
OC90	8	133051276	133053890	IPR016090	pfam	PF00068	Phospholipase A2 domain	0	0	21	4843	17.44	65.8	50.2	43.5	76	184	ENSG00000253117	NM_001080399	324	1782	0.181818	inf	True	0.0147859	1.83015	1	0	1.83015		OC90	False	True	324	1.83015
OC90	8	133051276	133053890	IPR016090	pfam	PF00068	Phospholipase A2 domain	0	0	21	4843	17.44	65.8	50.2	43.5	76	184	ENSG00000253117	NM_001080399	324	1782	0.181818	inf	True	0.0147859	1.83015	1	0	1.83015		OC90	False	True	324	1.83015
OC90	8	133051276	133053890	IPR016090	pfam	PF00068	Phospholipase A2 domain	0	0	21	4843	17.44	65.8	50.2	43.5	76	184	ENSG00000253117	NM_001080399	324	1782	0.181818	inf	True	0.0147859	1.83015	1	0	1.83015		OC90	False	True	324	1.83015
OC90	8	133051276	133053890	IPR016090	pfam	PF00068	Phospholipase A2 domain	0	0	21	4843	17.44	65.8	50.2	43.5	76	184	ENSG00000253117	NM_001080399	324	1782	0.181818	inf	True	0.0147859	1.83015	1	0	1.83015		OC90	False	True	324	1.83015
OC90	8	133051276	133053890	IPR016090	pfam	PF00068	Phospholipase A2 domain	0	0	21	4843	17.44	65.8	50.2	43.5	76	184	ENSG00000253117	NM_001080399	324	1782	0.181818	inf	True	0.0147859	1.83015	1	0	1.83015		OC90	False	True	324	1.83015
OC90	8	133051276	133053890	IPR016090	pfam	PF00068	Phospholipase A2 domain	0	0	21	4843	17.44	65.8	50.2	43.5	76	184	ENSG00000253117	NM_001080399	324	1782	0.181818	inf	True	0.0147859	1.83015	1	0	1.83015		OC90	False	True	324	1.83015
OC90	8	133051276	133053890	IPR016090	pfam	PF00068	Phospholipase A2 domain	0	0	21	4843	17.44	65.8	50.2	43.5	76	184	ENSG00000253117	NM_001080399	324	1782	0.181818	inf	True	0.0147859	1.83015	1	0	1.83015		OC90	False	True	324	1.83015
PCDHA2	5	140175288	140175566	IPR002126	pfam	PF00028	Cadherin	0	2	78	48055	157.37	100	100	100	247	339	ENSG00000204969	NM_031496	276	5254	0.0525314	inf	True	0.0148613	1.82794	1	0	1.82794		PCDHA2	False	True	276	1.82794
SDHD	11	111958685	111965688	IPR007992	pfam	PF05328	Succinate dehydrogenase [ubiquinone] cytochrome b small subunit, CybS	0	0	17	248	14.17	38.8	25	19.5	53	158	ENSG00000204370	NM_003002	315	1439	0.218902	inf	True	0.0149966	1.82401	1	0	1.82401	AD	SDHD	True	False	315	1.82401
SDHD	11	111958685	111965688	IPR007992	pfam	PF05328	Succinate dehydrogenase [ubiquinone] cytochrome b small subunit, CybS	0	0	17	248	14.17	38.8	25	19.5	53	158	ENSG00000204370	NM_003002	315	1439	0.218902	inf	True	0.0149966	1.82401	1	0	1.82401	AD	SDHD	True	False	315	1.82401
SDHD	11	111958685	111965688	IPR007992	pfam	PF05328	Succinate dehydrogenase [ubiquinone] cytochrome b small subunit, CybS	0	0	17	248	14.17	38.8	25	19.5	53	158	ENSG00000204370	NM_003002	315	1439	0.218902	inf	True	0.0149966	1.82401	1	0	1.82401	AD	SDHD	True	False	315	1.82401
SDHD	11	111958685	111965688	IPR007992	pfam	PF05328	Succinate dehydrogenase [ubiquinone] cytochrome b small subunit, CybS	0	0	17	248	14.17	38.8	25	19.5	53	158	ENSG00000204370	NM_003002	315	1439	0.218902	inf	True	0.0149966	1.82401	1	0	1.82401	AD	SDHD	True	False	315	1.82401
SDHD	11	111958685	111965688	IPR007992	pfam	PF05328	Succinate dehydrogenase [ubiquinone] cytochrome b small subunit, CybS	0	20	17	248	14.17	38.8	25	19.5	53	158	ENSG00000204370	NM_003002	315	1439	0.218902	inf	True	0.0149966	1.82401	1	0	1.82401	AD	SDHD	True	False	315	1.82401
SDHD	11	111958685	111965688	IPR007992	pfam	PF05328	Succinate dehydrogenase [ubiquinone] cytochrome b small subunit, CybS	0	20	17	248	14.17	38.8	25	19.5	53	158	ENSG00000204370	NM_003002	315	1439	0.218902	inf	True	0.0149966	1.82401	1	0	1.82401	AD	SDHD	True	False	315	1.82401
SDHD	11	111958685	111965688	IPR007992	pfam	PF05328	Succinate dehydrogenase [ubiquinone] cytochrome b small subunit, CybS	0	20	17	248	14.17	38.8	25	19.5	53	158	ENSG00000204370	NM_003002	315	1439	0.218902	inf	True	0.0149966	1.82401	1	0	1.82401	AD	SDHD	True	False	315	1.82401
SDHD	11	111958685	111965688	IPR007992	pfam	PF05328	Succinate dehydrogenase [ubiquinone] cytochrome b small subunit, CybS	0	20	17	248	14.17	38.8	25	19.5	53	158	ENSG00000204370	NM_003002	315	1439	0.218902	inf	True	0.0149966	1.82401	1	0	1.82401	AD	SDHD	True	False	315	1.82401
HBG2	11	5275603	5275665	IPR002335	prints	PR00613	Myoglobin	0	1	40	84201	289.21	100	100	100	58	78	ENSG00000196565	NM_000184	60	602	0.0996678	inf	True	0.0150007	1.82389	1	0	1.82389	AD	HBG2	False	False	60	1.82389
MYH15	3	108149724	108163636		pfscan	PS50313	Glutamic acid-rich region profile	0	0	37	4032	7.59	19.9	13.1	10.8	856	1109	ENSG00000144821	NM_014981	759	7074	0.107294	inf	True	0.015004	1.82379	1	0	1.82379		MYH15	False	True	759	1.82379
LPA	6	160952785	160963781	IPR001254	pfam	PF00089	Serine proteases, trypsin domain	0	1578	40	7188	14.17	44.7	33.3	27.7	1820	2033	ENSG00000198670	NM_005577	639	6414	0.0996258	inf	True	0.0150287	1.82308	1	0	1.82308		LPA	False	True	639	1.82308
PCSK7	11	117089276	117100140	IPR000209	superfamily	SSF52743	Peptidase S8/S53 domain	0	101	17	464	20.08	66.2	56.3	46.9	141	480	ENSG00000160613	NM_004716	1017	4649	0.218757	inf	True	0.0150441	1.82263	1	0	1.82263		PCSK7	False	True	1017	1.82263
ZNF732	4	289261	289938	IPR001909	smart	SM00349	Krueppel-associated box	0	290	49	1819	184.26	100	100	100	4	64	ENSG00000186777	NM_001137608	180	2193	0.0820793	inf	True	0.0150471	1.82255	1	0	1.82255		ZNF732	False	True	180	1.82255
MST1	3	49724901	49725328		superfamily	SSF57414	Hairpin loop containing domain-like	0	0	39	1216	37.71	100	100	100	33	122	ENSG00000173531	NM_020998	267	2621	0.10187	inf	True	0.0151439	1.81976	1	0	1.81976		MST1	False	True	267	1.81976
PPIE	1	40204582	40209518		superfamily	SSF54928	RNA-binding domain, RBD	0	0	16	173	20.5	69.8	57.8	51.2	4	102	ENSG00000084072	NM_203456	294	1277	0.230227	inf	True	0.0151985	1.8182	1	0	1.8182		PPIE	True	False	294	1.8182
MYOC	1	171605101	171605613		superfamily	SSF75011	3-carboxy-cis,cis-mucoante lactonizing enzyme	0	0	15	721	124.4	100	100	100	323	493	ENSG00000034971	NM_000261	510	2095	0.243437	inf	True	0.0152293	1.81732	1	0	1.81732	AD	MYOC	False	False	510	1.81732
ASAH2	10	51947087	52005038	IPR006823	pfam	PF04734	Neutral/alkaline nonlysosomal ceramidase	0	0	12	118	12.16	26.7	20.6	16.7	102	777	ENSG00000188611	NM_019893	2025	6880	0.294331	inf	True	0.0152479	1.81679	1	0	1.81679		ASAH2	False	True	2025	1.81679
RALB	2	121036289	121050752	IPR003578	smart	SM00174	Small GTPase superfamily, Rho type	0	5	18	24	7.92	27.1	16	13.8	17	179	ENSG00000144118	NM_002881	486	2344	0.207338	inf	True	0.0152611	1.81641	1	0	1.81641		RALB	False	True	486	1.81641
ATP2C2	16	84442092	84472892	IPR008250	pfam	PF00122	P-type ATPase, A domain	1	122	28	2574	10.28	31.9	15.1	12.5	137	369	ENSG00000064270	NM_014861	696	3472	0.200461	5.6129	True	0.015265	1.8163	0.998097	-0.000827391	1.8163		ATP2C2	False	True	696	1.8163
PLA2G4B	15	42127331	42132983	IPR003347	smart	SM00558	JmjC domain	0	0	19	1619	15.18	81.8	63.1	46.8	128	308	ENSG00000243708	NM_001114633	540	2734	0.197513	inf	True	0.0152871	1.81568	1	0	1.81568		PLA2G4B	False	True	540	1.81568
PLA2G4B	15	42127331	42132983	IPR003347	smart	SM00558	JmjC domain	0	0	19	1619	15.18	81.8	63.1	46.8	128	308	ENSG00000243708	NM_001114633	540	2734	0.197513	inf	True	0.0152871	1.81568	1	0	1.81568		PLA2G4B	False	True	540	1.81568
SLC35E4	22	31032759	31042949	IPR013657	pfam	PF08449	UAA transporter	0	30	15	127	2.89	24.8	11.9	10.1	108	328	ENSG00000100036	NM_001001479	660	2714	0.243183	inf	True	0.0153059	1.81514	1	0	1.81514		SLC35E4	False	True	660	1.81514
PCDHGB3	5	140751381	140751641	IPR002126	smart	SM00112	Cadherin	1	7	110	14621	89.61	100	100	100	474	560	ENSG00000262209	NM_032097	258	4727	0.0545801	6.00381	True	0.0153121	1.81497	0.997917	-0.000905649	1.81497		PCDHGB3	False	True	258	1.81497
C8orf44-SGK3	8	67743511	67759562	IPR001245	pfam	PF07714	Serine-threonine/tyrosine-protein kinase catalytic domain	0	0	15	1211	14.31	34.2	24.8	20.3	164	403	ENSG00000270024	NM_001204173	717	2949	0.243133	inf	True	0.0153211	1.81471	1	0	1.81471		C8orf44-SGK3	False	True	717	1.81471
C8orf44-SGK3	8	67743511	67759562	IPR001245	pfam	PF07714	Serine-threonine/tyrosine-protein kinase catalytic domain	0	0	15	1211	14.31	34.2	24.8	20.3	164	403	ENSG00000270024	NM_001204173	717	2949	0.243133	inf	True	0.0153211	1.81471	1	0	1.81471		C8orf44-SGK3	False	True	717	1.81471
LBP	20	36975016	36993253	IPR017942	smart	SM00328	Lipid-binding serum glycoprotein, N-terminal	0	0	10	2186	8.76	38.9	26.8	21.3	33	256	ENSG00000129988	NM_004139	669	1961	0.341152	inf	True	0.0154117	1.81215	1	0	1.81215		LBP	False	True	669	1.81215
CGNL1	15	57744357	57836793		pfscan	PS50313	Glutamic acid-rich region profile	0	0	17	3435	3.94	21.2	8.8	7	642	1166	ENSG00000128849	NM_032866	1572	7224	0.217608	inf	True	0.0154246	1.81178	1	0	1.81178		CGNL1	False	True	1572	1.81178
CAPN11	6	44148204	44151663		superfamily	SSF47473	EF-hand	0	0	18	3492	37.04	82.6	71.2	61.4	550	738	ENSG00000137225	NM_007058	564	2728	0.206745	inf	True	0.0154679	1.81057	1	0	1.81057		CAPN11	False	True	564	1.81057
COL20A1	20	61946788	61951708	IPR008985	superfamily	SSF49899	ConA-like_lec_gl_sf	0	0	26	1946	4.38	62.4	27	11.5	841	1047	ENSG00000101203	NM_020882	618	4172	0.14813	inf	True	0.0154775	1.8103	1	0	1.8103		COL20A1	False	True	618	1.8103
NOX5	15	69307111	69324150		superfamily	SSF47473	EF-hand	0	0	18	4319	6	36.1	24.9	18.6	13	206	ENSG00000255346	NM_024505	579	2804	0.206491	inf	True	0.0155574	1.80806	1	0	1.80806		NOX5	False	True	579	1.80806
ZG16B	16	2880715	2882088	IPR001229	smart	SM00915	Jacalin-like lectin domain	0	169	7	442	45.27	98.5	84.1	65.2	61	185	ENSG00000162078	NM_145252	372	831	0.447653	inf	True	0.0156849	1.80452	1	0	1.80452		ZG16B	False	True	372	1.80452
PCDHA1	5	140166299	140166574	IPR002126	pfam	PF00028	Cadherin	0	17	78	52099	142.81	100	100	100	142	233	ENSG00000204970	NM_031411	273	5263	0.0518716	inf	True	0.0156906	1.80436	1	0	1.80436		PCDHA1	False	True	273	1.80436
RALB	2	121036286	121050746	IPR001806	pfam	PF00071	Small GTPase superfamily	0	5	18	24	7.89	27.1	16	13.8	16	177	ENSG00000144118	NM_002881	483	2344	0.206058	inf	True	0.0157108	1.8038	1	0	1.8038		RALB	False	True	483	1.8038
ZUFSP	6	116966913	116973308	IPR012462	pfam	PF07910	Peptidase C78, ubiquitin fold modifier-specific peptidase 1/ 2	0	1619	12	1689	24.19	37.7	31.1	28.2	337	551	ENSG00000153975	NM_145062	642	2195	0.292483	inf	True	0.0157341	1.80316	1	0	1.80316		ZUFSP	False	True	642	1.80316
C9orf117	9	130474102	130474589		ncoils	ncoils	0	0	0	28	2042	7.45	100	79.1	21.6	287	366	ENSG00000160401	NM_001012502	237	1721	0.137711	inf	True	0.0157865	1.80172	1	0	1.80172		C9orf117	False	True	237	1.80172
AGBL2	11	47698948	47712103		superfamily	SSF53187	Zn-dependent exopeptidases	0	0	15	2020	16.09	39.5	24.6	20	386	674	ENSG00000165923	NM_024783	864	3577	0.241543	inf	True	0.0158111	1.80104	1	0	1.80104		AGBL2	False	True	864	1.80104
IFIH1	2	163136563	163144830	IPR014001	smart	SM00487	Helicase superfamily 1/2, ATP-binding domain	0	851	20	3979	14.52	34.9	28.4	25	304	528	ENSG00000115267	NM_022168	672	3595	0.186926	inf	True	0.015944	1.7974	1	0	1.7974	AD	IFIH1	False	False	672	1.7974
PPP1R42	8	67900684	67929904		superfamily	SSF52058	L domain-like	0	0	6	30	5.08	17	9.8	8.2	27	207	ENSG00000178125	NM_001013626	540	1084	0.498155	inf	True	0.0159741	1.79658	1	0	1.79658		PPP1R42	False	True	540	1.79658
CRYBA4	22	27024267	27026442	IPR001064	smart	SM00247	Beta/gamma crystallin	1	1	16	90	12.24	68	38.6	28.7	106	194	ENSG00000196431	NM_001886	264	811	0.325524	5.20838	True	0.0159987	1.79591	0.998166	-0.000797345	1.79591		CRYBA4	False	True	264	1.79591
PNPLA7	9	140392691	140400092	IPR000595	pfscan	PS50042	Cyclic nucleotide-binding domain	0	132	61	3222	3.83	49.9	22.9	8.5	483	588	ENSG00000130653	NM_152286	315	4806	0.0655431	inf	True	0.0159999	1.79588	1	0	1.79588		PNPLA7	False	True	315	1.79588
ENPP3	6	132054842	132068024	IPR001604	pfam	PF01223	DNA/RNA non-specific endonuclease	1	534	37	4786	12.61	35.4	24.3	19.9	690	852	ENSG00000154269	NM_005021	486	3162	0.1537	5.68691	True	0.0160694	1.794	0.997918	-0.000904969	1.794		ENPP3	False	True	486	1.794
NCEH1	3	172351268	172365808		superfamily	SSF53474	alpha/beta-Hydrolases	0	0	17	2417	15.46	26.5	20.4	18.4	111	448	ENSG00000144959	NM_020792	1011	4687	0.215703	inf	True	0.0160757	1.79383	1	0	1.79383		NCEH1	False	True	1011	1.79383
SLMO2	20	57610131	57617785	IPR006797	pfscan	PS50904	PRELI/MSF1 domain	0	0	19	38	15.3	44	33.3	28	1	172	ENSG00000101166	NM_016045	513	2626	0.195354	inf	True	0.0160876	1.79351	1	0	1.79351		SLMO2	True	False	513	1.79351
GOLGA6D	15	75582763	75583161		ncoils	ncoils	0	0	0	20	472	529.75	100	100	100	297	429	ENSG00000140478	NM_001145224	396	2123	0.186528	inf	True	0.0161008	1.79315	1	0	1.79315		GOLGA6D	False	True	396	1.79315
TPTE2	13	20039441	20067042		superfamily	SSF81324	Voltage-gated potassium channels	0	0	11	453	7.16	18.3	13.4	10.8	23	210	ENSG00000132958	NM_199254	561	1793	0.312883	inf	True	0.0161189	1.79267	1	0	1.79267		TPTE2	False	True	561	1.79267
KRT26	17	38928147	38928347		pfscan	PS50315	Glycine-rich region profile	0	0	34	976	195.88	100	100	100	7	73	ENSG00000186393	NM_181539	198	1733	0.114253	inf	True	0.0161634	1.79147	1	0	1.79147		KRT26	False	True	198	1.79147
PLGLB1	2	87243429	87244803	IPR003609	smart	SM00473	PAN/Apple domain	0	11	19	30	113.19	89.3	76.4	70.1	20	96	ENSG00000183281	NM_001032392	228	1169	0.195038	inf	True	0.0162079	1.79027	1	0	1.79027		PLGLB1	False	True	228	1.79027
RAB40A	X	102755217	102755639	IPR005225	tigrfam	TIGR00231	Small GTP-binding protein domain	0	368	11	13860	68.47	100	100	100	16	156	ENSG00000172476	NM_080879	420	1345	0.312268	inf	True	0.0162785	1.78839	1	0	1.78839		RAB40A	False	True	420	1.78839
PCDHA2	5	140176311	140176583	IPR002126	pfscan	PS50268	Cadherin	0	8	78	48055	50.72	100	100	100	588	678	ENSG00000204969	NM_031496	270	5254	0.0513894	inf	True	0.0163253	1.78714	1	0	1.78714		PCDHA2	False	True	270	1.78714
MEF2BNB-MEF2B	19	19256569	19258533		pfscan	PS50099	Proline-rich region profile	0	0	7	365	11.5	80.2	57.1	37.3	123	344	ENSG00000064489	NM_005919	663	1492	0.44437	inf	True	0.0163493	1.7865	1	0	1.7865		MEF2BNB-MEF2B	False	True	663	1.7865
SLC16A3	17	80193960	80195759	IPR011701	pfam	PF07690	Major facilitator superfamily	0	72	6	168	14.39	98.6	92.9	58.9	26	371	ENSG00000141526	NM_004207	1035	2086	0.496165	inf	True	0.016358	1.78627	1	0	1.78627		SLC16A3	True	False	1035	1.78627
CHEK2	22	29090023	29115402	IPR000719	pfam	PF00069	Protein kinase domain	0	57	8	132	9.47	30.4	19.6	16.7	265	529	ENSG00000183765	NM_145862	792	1971	0.401826	inf	True	0.0163915	1.78538	1	0	1.78538	AD	CHEK2	False	False	792	1.78538
PCDHA1	5	140167637	140167909	IPR002126	pfscan	PS50268	Cadherin	0	19	78	52099	50.99	100	100	100	588	678	ENSG00000204970	NM_031411	270	5263	0.0513015	inf	True	0.0164437	1.784	1	0	1.784		PCDHA1	False	True	270	1.784
C2	HSCHR6_MHC_SSTO	31902722	31904980	IPR009003	superfamily	SSF50494	Peptidase S1, PA clan	0	0	11	598	0	0	0	0	452	751	ENSG00000235696	NM_001282459	897	2880	0.311458	inf	True	0.0164904	1.78277	1	0	1.78277		C2	False	True	897	1.78277
UBXN11	1	26608940	26610925		superfamily	SSF54236	Ubiquitin-like	0	0	16	3248	27.62	90.7	72.5	63.8	301	471	ENSG00000158062	NM_183008	510	2254	0.226264	inf	True	0.0164999	1.78252	1	0	1.78252		UBXN11	False	True	510	1.78252
CFB	6	31917325	31919804	IPR009003	superfamily	SSF50494	Peptidase S1, PA clan	0	0	11	2158	126.83	100	100	100	467	764	ENSG00000243649	NM_001710	891	2862	0.311321	inf	True	0.0165267	1.78181	1	0	1.78181		CFB	False	True	891	1.78181
CFB	6	31917325	31919804	IPR009003	superfamily	SSF50494	Peptidase S1, PA clan	0	0	11	2158	126.83	100	100	100	467	764	ENSG00000243649	NM_001710	891	2862	0.311321	inf	True	0.0165267	1.78181	1	0	1.78181		CFB	False	True	891	1.78181
CFB	6	31917325	31919804	IPR009003	superfamily	SSF50494	Peptidase S1, PA clan	0	0	11	2158	126.83	100	100	100	467	764	ENSG00000243649	NM_001710	891	2862	0.311321	inf	True	0.0165267	1.78181	1	0	1.78181		CFB	False	True	891	1.78181
CFB	6	31917325	31919804	IPR009003	superfamily	SSF50494	Peptidase S1, PA clan	0	0	11	2158	126.83	100	100	100	467	764	ENSG00000243649	NM_001710	891	2862	0.311321	inf	True	0.0165267	1.78181	1	0	1.78181		CFB	False	True	891	1.78181
CFB	6	31917325	31919804	IPR009003	superfamily	SSF50494	Peptidase S1, PA clan	0	0	11	2158	126.83	100	100	100	467	764	ENSG00000243649	NM_001710	891	2862	0.311321	inf	True	0.0165267	1.78181	1	0	1.78181		CFB	False	True	891	1.78181
CFB	6	31917325	31919804	IPR009003	superfamily	SSF50494	Peptidase S1, PA clan	0	0	11	2158	126.83	100	100	100	467	764	ENSG00000243649	NM_001710	891	2862	0.311321	inf	True	0.0165267	1.78181	1	0	1.78181		CFB	False	True	891	1.78181
CFB	6	31917325	31919804	IPR009003	superfamily	SSF50494	Peptidase S1, PA clan	0	0	11	2158	126.83	100	100	100	467	764	ENSG00000243649	NM_001710	891	2862	0.311321	inf	True	0.0165267	1.78181	1	0	1.78181		CFB	False	True	891	1.78181
CFB	6	31917325	31919804	IPR009003	superfamily	SSF50494	Peptidase S1, PA clan	0	0	11	2158	126.83	100	100	100	467	764	ENSG00000243649	NM_001710	891	2862	0.311321	inf	True	0.0165267	1.78181	1	0	1.78181		CFB	False	True	891	1.78181
CFB	6	31917325	31919804	IPR009003	superfamily	SSF50494	Peptidase S1, PA clan	0	279	11	2158	126.83	100	100	100	467	764	ENSG00000243649	NM_001710	891	2862	0.311321	inf	True	0.0165267	1.78181	1	0	1.78181		CFB	False	True	891	1.78181
CFB	6	31917325	31919804	IPR009003	superfamily	SSF50494	Peptidase S1, PA clan	0	279	11	2158	126.83	100	100	100	467	764	ENSG00000243649	NM_001710	891	2862	0.311321	inf	True	0.0165267	1.78181	1	0	1.78181		CFB	False	True	891	1.78181
CFB	6	31917325	31919804	IPR009003	superfamily	SSF50494	Peptidase S1, PA clan	0	279	11	2158	126.83	100	100	100	467	764	ENSG00000243649	NM_001710	891	2862	0.311321	inf	True	0.0165267	1.78181	1	0	1.78181		CFB	False	True	891	1.78181
CFB	6	31917325	31919804	IPR009003	superfamily	SSF50494	Peptidase S1, PA clan	0	279	11	2158	126.83	100	100	100	467	764	ENSG00000243649	NM_001710	891	2862	0.311321	inf	True	0.0165267	1.78181	1	0	1.78181		CFB	False	True	891	1.78181
CFB	6	31917325	31919804	IPR009003	superfamily	SSF50494	Peptidase S1, PA clan	0	279	11	2158	126.83	100	100	100	467	764	ENSG00000243649	NM_001710	891	2862	0.311321	inf	True	0.0165267	1.78181	1	0	1.78181		CFB	False	True	891	1.78181
CFB	6	31917325	31919804	IPR009003	superfamily	SSF50494	Peptidase S1, PA clan	0	279	11	2158	126.83	100	100	100	467	764	ENSG00000243649	NM_001710	891	2862	0.311321	inf	True	0.0165267	1.78181	1	0	1.78181		CFB	False	True	891	1.78181
CFB	6	31917325	31919804	IPR009003	superfamily	SSF50494	Peptidase S1, PA clan	0	279	11	2158	126.83	100	100	100	467	764	ENSG00000243649	NM_001710	891	2862	0.311321	inf	True	0.0165267	1.78181	1	0	1.78181		CFB	False	True	891	1.78181
CFB	6	31917325	31919804	IPR009003	superfamily	SSF50494	Peptidase S1, PA clan	0	279	11	2158	126.83	100	100	100	467	764	ENSG00000243649	NM_001710	891	2862	0.311321	inf	True	0.0165267	1.78181	1	0	1.78181		CFB	False	True	891	1.78181
MMP26	11	5013211	5013288	IPR021190	prints	PR00138	Peptidase M10A	0	6	52	32042	100.75	100	100	100	205	230	ENSG00000167346	NM_021801	75	989	0.0758342	inf	True	0.0165575	1.781	1	0	1.781		MMP26	False	True	75	1.781
PLCD1	3	38051270	38051958	IPR000909	pfscan	PS50007	Phosphatidylinositol-specific phospholipase C, X domain	0	43	26	701	32.6	100	100	95.8	317	461	ENSG00000187091	NM_006225	432	2963	0.145798	inf	True	0.0166178	1.77943	1	0	1.77943		PLCD1	False	True	432	1.77943
PLCD1	3	38051270	38051958	IPR000909	pfscan	PS50007	Phosphatidylinositol-specific phospholipase C, X domain	0	43	26	701	32.6	100	100	95.8	317	461	ENSG00000187091	NM_006225	432	2963	0.145798	inf	True	0.0166178	1.77943	1	0	1.77943		PLCD1	False	True	432	1.77943
PLCD1	3	38051270	38051958	IPR000909	smart	SM00148	Phosphatidylinositol-specific phospholipase C, X domain	0	43	26	701	32.6	100	100	95.8	317	461	ENSG00000187091	NM_006225	432	2963	0.145798	inf	True	0.0166178	1.77943	1	0	1.77943		PLCD1	False	True	432	1.77943
PLCD1	3	38051270	38051958	IPR000909	smart	SM00148	Phosphatidylinositol-specific phospholipase C, X domain	0	43	26	701	32.6	100	100	95.8	317	461	ENSG00000187091	NM_006225	432	2963	0.145798	inf	True	0.0166178	1.77943	1	0	1.77943		PLCD1	False	True	432	1.77943
CRYGD	2	208986409	208986537	IPR001064	pfscan	PS50915	Beta/gamma crystallin	0	3	18	62	99.2	100	100	100	129	171	ENSG00000118231	NM_006891	126	619	0.203554	inf	True	0.016627	1.77919	1	0	1.77919		CRYGD	False	True	126	1.77919
NT5C1B	2	18745110	18765416	IPR010394	pfam	PF06189	5-nucleotidase	0	34	12	969	8.5	23.7	15.5	13.5	337	595	ENSG00000185013	NM_033253	774	2678	0.289022	inf	True	0.0166831	1.77772	1	0	1.77772		NT5C1B	False	True	774	1.77772
ABCA7	19	1058916	1064960	IPR003439	pfscan	PS50893	ABC transporter-like	0	176	38	8715	11.31	48.1	33.2	26.9	1793	2025	ENSG00000064687	NM_019112	696	6816	0.102113	inf	True	0.016689	1.77757	1	0	1.77757		ABCA7	False	True	696	1.77757
COL6A5	3	130116429	130120632		superfamily	SSF53300	vWA-like	0	0	62	15308	0.72	16.3	2.4	0	1191	1387	ENSG00000172752	NM_153264	588	9214	0.0638159	inf	True	0.0167648	1.7756	1	0	1.7756		COL6A5	False	True	588	1.7756
COL6A5	3	130187719	130188309	IPR002035	pfscan	PS50234	von Willebrand factor, type A	0	204	62	15308	70.56	100	100	100	2291	2487	ENSG00000172752	NM_153264	588	9214	0.0638159	inf	True	0.0167648	1.7756	1	0	1.7756		COL6A5	False	True	588	1.7756
CACNA1S	1	201019606	201029887		superfamily	SSF81324	Voltage-gated potassium channels	0	0	28	3389	15.63	62.2	45.9	36	1105	1384	ENSG00000081248	NM_000069	837	6166	0.135744	inf	True	0.016826	1.77402	1	0	1.77402	AD	CACNA1S	False	False	837	1.77402
MMP10	11	102647154	102650269		superfamily	SSF55486	Metalloproteases ("zincins"), catalytic domain	0	0	13	1076	4.6	12.5	7	5.7	105	263	ENSG00000166670	NM_002425	474	1758	0.269625	inf	True	0.0168306	1.7739	1	0	1.7739		MMP10	False	True	474	1.7739
MAGIX	HG1436_HG1432_PATCH	49024262	49024747	IPR001478	superfamily	SSF50156	PDZ domain	0	0	11	3268	0	0	0	0	94	222	ENSG00000269313	NM_024859	384	1238	0.310178	inf	True	0.016831	1.77389	1	0	1.77389		MAGIX	False	True	384	1.77389
ACKR2	3	42906181	42906930	IPR000276	pfam	PF00001	G protein-coupled receptor, rhodopsin-like	0	61	14	538	160.6	100	100	100	63	312	ENSG00000144648	NM_001296	747	2956	0.252706	inf	True	0.0169386	1.77112	1	0	1.77112		ACKR2	False	True	747	1.77112
ACKR2	3	42906181	42906930	IPR000276	pfam	PF00001	G protein-coupled receptor, rhodopsin-like	0	61	14	538	160.6	100	100	100	63	312	ENSG00000144648	NM_001296	747	2956	0.252706	inf	True	0.0169386	1.77112	1	0	1.77112		ACKR2	False	True	747	1.77112
ACKR2	3	42906181	42906930	IPR017452	pfscan	PS50262	GPCR, rhodopsin-like, 7TM	0	61	14	538	160.6	100	100	100	63	312	ENSG00000144648	NM_001296	747	2956	0.252706	inf	True	0.0169386	1.77112	1	0	1.77112		ACKR2	False	True	747	1.77112
ACKR2	3	42906181	42906930	IPR017452	pfscan	PS50262	GPCR, rhodopsin-like, 7TM	0	61	14	538	160.6	100	100	100	63	312	ENSG00000144648	NM_001296	747	2956	0.252706	inf	True	0.0169386	1.77112	1	0	1.77112		ACKR2	False	True	747	1.77112
PDIA2	16	335159	336394	IPR012336	superfamily	SSF52833	Thioredoxin-like fold	7	784	59	3305	9.09	36.3	23.7	17.3	252	387	ENSG00000185615	NM_006849	405	1698	0.238516	2.01035	True	0.0171064	1.76684	0.993411	-0.00287083	1.76684		PDIA2	False	True	405	1.76684
PLCD1	3	38051267	38051952	IPR000909	pfam	PF00388	Phosphatidylinositol-specific phospholipase C, X domain	0	43	26	701	32.69	100	100	95.8	319	462	ENSG00000187091	NM_006225	429	2963	0.144786	inf	True	0.0171376	1.76605	1	0	1.76605		PLCD1	False	True	429	1.76605
WDR87	19	38377153	38379939		pfscan	PS50313	Glutamic acid-rich region profile	0	0	11	4034	1.8	49.5	8.8	0	1419	2347	ENSG00000171804	NM_031951	2784	9009	0.309024	inf	True	0.0171431	1.76591	1	0	1.76591		WDR87	False	True	2784	1.76591
PCDHGB4	5	140767542	140767787	IPR013164	pfam	PF08266	Cadherin, N-terminal	0	5	77	9521	96.07	100	100	100	31	112	ENSG00000253953	NM_032098	243	4725	0.0514286	inf	True	0.0171551	1.76561	1	0	1.76561		PCDHGB4	False	True	243	1.76561
PCDHGB4	5	140768550	140768795	IPR002126	smart	SM00112	Cadherin	0	14	77	9521	175.67	100	100	100	367	448	ENSG00000253953	NM_032098	243	4725	0.0514286	inf	True	0.0171551	1.76561	1	0	1.76561		PCDHGB4	False	True	243	1.76561
PCDHGB4	5	140769216	140769461	IPR002126	smart	SM00112	Cadherin	0	29	77	9521	57.76	100	100	100	589	670	ENSG00000253953	NM_032098	243	4725	0.0514286	inf	True	0.0171551	1.76561	1	0	1.76561		PCDHGB4	False	True	243	1.76561
TTN	2	179501435	179558348		pfscan	PS50099	Proline-rich region profile	0	0	45	57765	51.33	67.6	59.8	50.8	10528	13673	ENSG00000155657	NM_133437	9435	109224	0.0863821	inf	True	0.0171556	1.76559	1	0	1.76559	AD	TTN	False	False	9435	1.76559
CRYBA4	22	27024270	27026442	IPR001064	pfam	PF00030	Beta/gamma crystallin	1	1	16	90	12.13	68	38.5	28.6	107	194	ENSG00000196431	NM_001886	261	811	0.321825	5.1492	True	0.0172028	1.7644	0.997998	-0.00087034	1.7644		CRYBA4	False	True	261	1.7644
SPHK1	17	74382101	74382971	IPR001206	smart	SM00046	Diacylglycerol kinase, catalytic domain	0	5	19	1625	27.93	100	100	96	102	239	ENSG00000176170	NM_182965	411	2138	0.192236	inf	True	0.0173144	1.76159	1	0	1.76159		SPHK1	False	True	411	1.76159
LAMA5	20	60909610	60926818		pfscan	PS50311	Cysteine-rich region profile	0	0	26	15436	3.87	38.2	25.5	13.9	300	850	ENSG00000130702	NM_005560	1650	11426	0.144407	inf	True	0.0173357	1.76106	1	0	1.76106		LAMA5	False	True	1650	1.76106
SIK2	11	111473288	111594850	IPR017090	pirsf	PIRSF037014	Serine/threonine-protein kinase, SIK1/2	0	79	12	108	5.26	16.9	10.1	8.5	1	926	ENSG00000170145	NM_015191	2775	9678	0.286733	inf	True	0.0173391	1.76097	1	0	1.76097		SIK2	False	True	2775	1.76097
PTS	11	112097188	112104275		superfamily	SSF55620	Tetrahydrobiopterin biosynthesis enzymes-like	0	0	7	1709	19.46	48	36	32.6	8	145	ENSG00000150787	NM_000317	411	935	0.439572	inf	True	0.0173635	1.76036	1	0	1.76036		PTS	False	True	411	1.76036
ZNF732	4	264894	265070		superfamily	SSF57667	beta-beta-alpha zinc fingers	0	0	49	1819	385.33	100	100	100	526	584	ENSG00000186777	NM_001137608	174	2193	0.0793434	inf	True	0.0174095	1.75921	1	0	1.75921		ZNF732	False	True	174	1.75921
ZNF732	4	289273	289944	IPR001909	superfamily	SSF109640	Krueppel-associated box	0	213	49	1819	184.19	100	100	100	2	60	ENSG00000186777	NM_001137608	174	2193	0.0793434	inf	True	0.0174095	1.75921	1	0	1.75921		ZNF732	False	True	174	1.75921
ACOXL	2	111562898	111744771	IPR009075	superfamily	SSF47203	Acyl-CoA dehydrogenase/oxidase C-terminal	1	934	28	1877	8.67	20.3	11.3	9.2	227	382	ENSG00000153093	NM_001142807	465	2373	0.195954	5.48673	True	0.0174293	1.75872	0.997772	-0.000968559	1.75872		ACOXL	False	True	465	1.75872
AMZ2	17	66246958	66252002		superfamily	SSF55486	Metalloproteases ("zincins"), catalytic domain	0	0	14	1002	27.08	45.7	40	35.3	103	304	ENSG00000196704	NM_016627	603	2402	0.251041	inf	True	0.0174749	1.75759	1	0	1.75759		AMZ2	False	True	603	1.75759
CDKL2	4	76525488	76551163	IPR000719	pfscan	PS50011	Protein kinase domain	0	89	14	114	8.25	23.9	15.4	12.5	4	287	ENSG00000138769	NM_003948	849	3383	0.250961	inf	True	0.0175011	1.75694	1	0	1.75694		CDKL2	False	True	849	1.75694
CDKL2	4	76525488	76551163	IPR000719	pfscan	PS50011	Protein kinase domain	0	89	14	114	8.25	23.9	15.4	12.5	4	287	ENSG00000138769	NM_003948	849	3383	0.250961	inf	True	0.0175011	1.75694	1	0	1.75694		CDKL2	False	True	849	1.75694
CDKL2	4	76525488	76551163	IPR000719	pfscan	PS50011	Protein kinase domain	0	89	14	114	8.25	23.9	15.4	12.5	4	287	ENSG00000138769	NM_003948	849	3383	0.250961	inf	True	0.0175011	1.75694	1	0	1.75694		CDKL2	False	True	849	1.75694
CDKL2	4	76525488	76551163	IPR000719	pfscan	PS50011	Protein kinase domain	0	89	14	114	8.25	23.9	15.4	12.5	4	287	ENSG00000138769	NM_003948	849	3383	0.250961	inf	True	0.0175011	1.75694	1	0	1.75694		CDKL2	False	True	849	1.75694
NOX5	15	69339789	69349033		superfamily	SSF52343	Ferredoxin reductase-like, C-terminal NADP-linked domain	0	0	18	4319	9.05	36	25.4	22.4	577	765	ENSG00000255346	NM_024505	564	2804	0.201141	inf	True	0.0175574	1.75554	1	0	1.75554		NOX5	False	True	564	1.75554
OC90	8	133036929	133044240	IPR016090	pfam	PF00068	Phospholipase A2 domain	0	9	21	4843	10.06	32.4	20.8	17.5	307	411	ENSG00000253117	NM_001080399	312	1782	0.175084	inf	True	0.0175631	1.7554	1	0	1.7554		OC90	False	True	312	1.7554
OC90	8	133036929	133044240	IPR016090	pfam	PF00068	Phospholipase A2 domain	0	9	21	4843	10.06	32.4	20.8	17.5	307	411	ENSG00000253117	NM_001080399	312	1782	0.175084	inf	True	0.0175631	1.7554	1	0	1.7554		OC90	False	True	312	1.7554
OC90	8	133036929	133044240	IPR016090	pfam	PF00068	Phospholipase A2 domain	0	9	21	4843	10.06	32.4	20.8	17.5	307	411	ENSG00000253117	NM_001080399	312	1782	0.175084	inf	True	0.0175631	1.7554	1	0	1.7554		OC90	False	True	312	1.7554
OC90	8	133036929	133044240	IPR016090	pfam	PF00068	Phospholipase A2 domain	0	9	21	4843	10.06	32.4	20.8	17.5	307	411	ENSG00000253117	NM_001080399	312	1782	0.175084	inf	True	0.0175631	1.7554	1	0	1.7554		OC90	False	True	312	1.7554
OC90	8	133036929	133044240	IPR016090	pfam	PF00068	Phospholipase A2 domain	0	9	21	4843	10.06	32.4	20.8	17.5	307	411	ENSG00000253117	NM_001080399	312	1782	0.175084	inf	True	0.0175631	1.7554	1	0	1.7554		OC90	False	True	312	1.7554
OC90	8	133036929	133044240	IPR016090	pfam	PF00068	Phospholipase A2 domain	0	9	21	4843	10.06	32.4	20.8	17.5	307	411	ENSG00000253117	NM_001080399	312	1782	0.175084	inf	True	0.0175631	1.7554	1	0	1.7554		OC90	False	True	312	1.7554
OC90	8	133036929	133044240	IPR016090	pfam	PF00068	Phospholipase A2 domain	0	9	21	4843	10.06	32.4	20.8	17.5	307	411	ENSG00000253117	NM_001080399	312	1782	0.175084	inf	True	0.0175631	1.7554	1	0	1.7554		OC90	False	True	312	1.7554
OC90	8	133036929	133044240	IPR016090	pfam	PF00068	Phospholipase A2 domain	0	9	21	4843	10.06	32.4	20.8	17.5	307	411	ENSG00000253117	NM_001080399	312	1782	0.175084	inf	True	0.0175631	1.7554	1	0	1.7554		OC90	False	True	312	1.7554
OC90	8	133036929	133044240	IPR016090	pfam	PF00068	Phospholipase A2 domain	0	0	21	4843	10.06	32.4	20.8	17.5	307	411	ENSG00000253117	NM_001080399	312	1782	0.175084	inf	True	0.0175631	1.7554	1	0	1.7554		OC90	False	True	312	1.7554
OC90	8	133036929	133044240	IPR016090	pfam	PF00068	Phospholipase A2 domain	0	0	21	4843	10.06	32.4	20.8	17.5	307	411	ENSG00000253117	NM_001080399	312	1782	0.175084	inf	True	0.0175631	1.7554	1	0	1.7554		OC90	False	True	312	1.7554
OC90	8	133036929	133044240	IPR016090	pfam	PF00068	Phospholipase A2 domain	0	0	21	4843	10.06	32.4	20.8	17.5	307	411	ENSG00000253117	NM_001080399	312	1782	0.175084	inf	True	0.0175631	1.7554	1	0	1.7554		OC90	False	True	312	1.7554
OC90	8	133036929	133044240	IPR016090	pfam	PF00068	Phospholipase A2 domain	0	0	21	4843	10.06	32.4	20.8	17.5	307	411	ENSG00000253117	NM_001080399	312	1782	0.175084	inf	True	0.0175631	1.7554	1	0	1.7554		OC90	False	True	312	1.7554
OC90	8	133036929	133044240	IPR016090	pfam	PF00068	Phospholipase A2 domain	0	0	21	4843	10.06	32.4	20.8	17.5	307	411	ENSG00000253117	NM_001080399	312	1782	0.175084	inf	True	0.0175631	1.7554	1	0	1.7554		OC90	False	True	312	1.7554
OC90	8	133036929	133044240	IPR016090	pfam	PF00068	Phospholipase A2 domain	0	0	21	4843	10.06	32.4	20.8	17.5	307	411	ENSG00000253117	NM_001080399	312	1782	0.175084	inf	True	0.0175631	1.7554	1	0	1.7554		OC90	False	True	312	1.7554
OC90	8	133036929	133044240	IPR016090	pfam	PF00068	Phospholipase A2 domain	0	0	21	4843	10.06	32.4	20.8	17.5	307	411	ENSG00000253117	NM_001080399	312	1782	0.175084	inf	True	0.0175631	1.7554	1	0	1.7554		OC90	False	True	312	1.7554
OC90	8	133036929	133044240	IPR016090	pfam	PF00068	Phospholipase A2 domain	0	0	21	4843	10.06	32.4	20.8	17.5	307	411	ENSG00000253117	NM_001080399	312	1782	0.175084	inf	True	0.0175631	1.7554	1	0	1.7554		OC90	False	True	312	1.7554
CEACAM18	19	51983619	51983933		superfamily	SSF48726	Immunoglobulin	0	0	17	4395	46.86	100	100	100	90	194	ENSG00000213822	NM_001278392	312	1476	0.211382	inf	True	0.0176495	1.75327	1	0	1.75327		CEACAM18	False	True	312	1.75327
ZACN	17	74077626	74078036		pfscan	PS50319	Leucine-rich region profile	0	0	17	2920	73.05	100	100	100	224	318	ENSG00000186919	NM_180990	282	1335	0.211236	inf	True	0.0177052	1.7519	1	0	1.7519		ZACN	False	True	282	1.7519
TIMELESS	12	56824719	56827894	IPR006906	pfam	PF04821	Timeless protein	0	61	24	5797	80.35	100	98	92.9	21	285	ENSG00000111602	NM_003920	792	5121	0.154657	inf	True	0.0177332	1.75121	1	0	1.75121		TIMELESS	True	False	792	1.75121
EPDR1	7	37960782	37989953	IPR001299	pfam	PF00811	Ependymin	0	21	25	6296	2.53	10.9	4.4	3.2	81	210	ENSG00000086289	NM_017549	387	2599	0.148903	inf	True	0.0177611	1.75053	1	0	1.75053		EPDR1	False	True	387	1.75053
PCDHA5	5	140203029	140203370	IPR015919	superfamily	SSF49313	Cadherin-like	0	13	60	30296	51.34	100	100	100	557	670	ENSG00000204965	NM_031501	339	5218	0.0649674	inf	True	0.0177666	1.7504	1	0	1.7504		PCDHA5	False	True	339	1.7504
SSBP1	HSCHR7_1_CTG6	141448031	141456153	IPR011344	tigrfam	TIGR00621	Single-stranded DNA-binding protein	0	0	9	5358	0	0	0	0	27	146	ENSG00000262771	NM_003143	357	989	0.360971	inf	True	0.01777	1.75031	1	0	1.75031		SSBP1	True	False	357	1.75031
EPYC	12	91357954	91371868		superfamily	SSF52058	L domain-like	0	0	8	195	9.99	27.4	20.1	17.1	113	316	ENSG00000083782	NM_004950	609	1539	0.395712	inf	True	0.0177809	1.75005	1	0	1.75005		EPYC	False	True	609	1.75005
MALRD1	10	19569146	19620375	IPR008985	superfamily	SSF49899	ConA-like_lec_gl_sf	0	0	52	15976	0.3	3.9	0	0	393	564	ENSG00000204740	NM_001142308	513	6880	0.074564	inf	True	0.0177833	1.74999	1	0	1.74999		MALRD1	False	True	513	1.74999
PCDHA7	5	140215640	140215981	IPR015919	superfamily	SSF49313	Cadherin-like	0	101	60	27075	49.53	100	100	100	558	671	ENSG00000204963	NM_031852	339	5221	0.0649301	inf	True	0.0178092	1.74936	1	0	1.74936		PCDHA7	False	True	339	1.74936
ZNF878	19	12155946	12157569	IPR001909	pfscan	PS50805	Krueppel-associated box	0	14	25	747	45.86	65.9	56.8	47.4	4	90	ENSG00000257446	NM_001080404	258	1734	0.148789	inf	True	0.017821	1.74907	1	0	1.74907		ZNF878	False	True	258	1.74907
COL6A5	3	130150314	130159017		superfamily	SSF53300	vWA-like	0	0	62	15308	1	12.3	3.1	1.6	1752	1945	ENSG00000172752	NM_153264	579	9214	0.0628392	inf	True	0.0178845	1.74752	1	0	1.74752		COL6A5	False	True	579	1.74752
METTL12	11	62433954	62434385		superfamily	SSF53335	S-adenosyl-L-methionine-dependent methyltransferases	0	0	17	807	69.3	100	100	100	52	195	ENSG00000214756	NM_001043229	429	2037	0.210604	inf	True	0.017948	1.74598	1	0	1.74598		METTL12	False	True	429	1.74598
HGFAC	4	3447888	3451116	IPR001254	pfscan	PS50240	Serine proteases, trypsin domain	0	767	10	2785	9.23	33.8	20.9	15.8	408	646	ENSG00000109758	NM_001528	714	2159	0.330709	inf	True	0.0180365	1.74385	1	0	1.74385		HGFAC	False	True	714	1.74385
HSD17B8	HSCHR6_MHC_MCF	33342849	33343825	IPR013968	pfam	PF08659	Polyketide synthase, ketoreductase domain	0	0	6	193	0	0	0	0	14	175	ENSG00000232357	NM_014234	483	990	0.487879	inf	True	0.01804	1.74376	1	0	1.74376		HSD17B8	False	True	483	1.74376
DPYD	1	98015188	98165019	IPR023753	pfam	PF07992	FAD/NAD(P)-binding domain	0	155	18	2716	2.05	7.8	3.2	2.4	190	484	ENSG00000188641	NM_001160301	882	4412	0.199909	inf	True	0.0180512	1.74349	1	0	1.74349		DPYD	False	True	882	1.74349
PCDHGB4	5	140769186	140769428	IPR002126	pfam	PF00028	Cadherin	0	29	77	9521	51.21	100	100	100	579	659	ENSG00000253953	NM_032098	240	4725	0.0507937	inf	True	0.0180621	1.74323	1	0	1.74323		PCDHGB4	False	True	240	1.74323
NLRP14	11	7063789	7064292		pfam	PF05729	0	0	0	27	3783	174.67	100	100	100	178	345	ENSG00000158077	NM_176822	501	3628	0.138093	inf	True	0.0180899	1.74256	1	0	1.74256		NLRP14	False	True	501	1.74256
ERCC2	19	45855608	45873414	IPR027417	superfamily	SSF52540	P-loop containing nucleoside triphosphate hydrolase	2	933	13	2030	12.18	61	43.2	33.9	28	683	ENSG00000104884	NM_001130867	1965	4153	0.473152	3.07549	True	0.0182117	1.73965	0.996946	-0.00132834	1.73965		ERCC2	True	False	1965	1.73965
DDHD2	8	38109671	38117603	IPR004177	pfam	PF02862	DDHD domain	0	8	30	880	26.88	41.6	36.1	30.9	495	700	ENSG00000085788	NM_015214	615	4921	0.124975	inf	True	0.018223	1.73938	1	0	1.73938	AR	DDHD2	False	False	615	1.73938
DDHD2	8	38109671	38117603	IPR004177	pfam	PF02862	DDHD domain	0	8	30	880	26.88	41.6	36.1	30.9	495	700	ENSG00000085788	NM_015214	615	4921	0.124975	inf	True	0.018223	1.73938	1	0	1.73938	AR	DDHD2	False	False	615	1.73938
DDHD2	8	38109671	38117603	IPR004177	pfscan	PS51043	DDHD domain	0	8	30	880	26.88	41.6	36.1	30.9	495	700	ENSG00000085788	NM_015214	615	4921	0.124975	inf	True	0.018223	1.73938	1	0	1.73938	AR	DDHD2	False	False	615	1.73938
DDHD2	8	38109671	38117603	IPR004177	pfscan	PS51043	DDHD domain	0	8	30	880	26.88	41.6	36.1	30.9	495	700	ENSG00000085788	NM_015214	615	4921	0.124975	inf	True	0.018223	1.73938	1	0	1.73938	AR	DDHD2	False	False	615	1.73938
COL6A5	3	130098269	130098847		superfamily	SSF53300	vWA-like	0	0	62	15308	0	0	0	0	226	418	ENSG00000172752	NM_153264	576	9214	0.0625136	inf	True	0.0182738	1.73817	1	0	1.73817		COL6A5	False	True	576	1.73817
PLA2G4D	15	42361096	42374500	IPR002642	smart	SM00022	Lysophospholipase, catalytic domain	2	3829	15	4734	12.59	41.6	33.7	25.3	254	758	ENSG00000159337	NM_178034	1512	3584	0.421875	3.16406	True	0.0182782	1.73807	0.996782	-0.00139969	1.73807		PLA2G4D	False	True	1512	1.73807
ABCB5	7	20668347	20687226	IPR011527	pfscan	PS50929	ABC transporter type 1, transmembrane domain	3	1019	56	6962	8.56	25.8	13.7	11	49	350	ENSG00000004846	NM_178559	903	5811	0.155395	2.90071	True	0.0184354	1.73435	0.995046	-0.00215667	1.73435		ABCB5	False	True	903	1.73435
DNA2	10	70176523	70191972	IPR027417	superfamily	SSF52540	P-loop containing nucleoside triphosphate hydrolase	0	0	12	1425	22.57	46.7	34.6	28.8	708	1105	ENSG00000138346	NM_001080449	1191	4208	0.283032	inf	True	0.0184499	1.73401	1	0	1.73401	AD	DNA2	False	False	1191	1.73401
DNA2	10	70176523	70191972	IPR027417	superfamily	SSF52540	P-loop containing nucleoside triphosphate hydrolase	0	0	12	1425	22.57	46.7	34.6	28.8	708	1105	ENSG00000138346	NM_001080449	1191	4208	0.283032	inf	True	0.0184499	1.73401	1	0	1.73401	AR	DNA2	False	False	1191	1.73401
TRMT2A	22	20100481	20101271	IPR004398	pfam	PF03602	RNA methyltransferase, RsmD	0	13	37	266	26.89	98.7	94.9	72.2	432	533	ENSG00000099899	NM_182984	303	2964	0.102227	inf	True	0.0184998	1.73283	1	0	1.73283		TRMT2A	False	True	303	1.73283
COL24A1	1	86227085	86590554		pfscan	PS50315	Glycine-rich region profile	0	0	7	5240	4.35	14.9	8.4	7	489	1477	ENSG00000171502	NM_152890	2964	6825	0.434286	inf	True	0.018543	1.73182	1	0	1.73182		COL24A1	False	True	2964	1.73182
KLRG2	7	139138348	139164447	IPR001304	pfam	PF00059	C-type lectin	0	876	29	3491	1.16	9.6	2.4	1.8	311	405	ENSG00000188883	NM_198508	282	2197	0.128357	inf	True	0.0186133	1.73018	1	0	1.73018		KLRG2	False	True	282	1.73018
EIF2B5	3	183853300	183859726		superfamily	SSF53448	Nucleotide-diphospho-sugar transferases	0	0	8	11848	44.3	71.3	56.8	50.2	43	390	ENSG00000145191	NM_003907	1041	2655	0.39209	inf	True	0.0186514	1.72929	1	0	1.72929		EIF2B5	True	False	1041	1.72929
COL6A5	3	130159069	130159644	IPR002035	pfscan	PS50234	von Willebrand factor, type A	0	99	62	15308	97.03	100	100	100	1963	2154	ENSG00000172752	NM_153264	573	9214	0.062188	inf	True	0.0186715	1.72882	1	0	1.72882		COL6A5	False	True	573	1.72882
MALRD1	10	19787422	19856628	IPR008985	superfamily	SSF49899	ConA-like_lec_gl_sf	0	0	52	15976	0.26	3.5	0	0	1102	1271	ENSG00000204740	NM_001142308	507	6880	0.0736919	inf	True	0.018676	1.72872	1	0	1.72872		MALRD1	False	True	507	1.72872
CHP2	16	23766398	23768898		superfamily	SSF47473	EF-hand	0	0	15	178	39.79	93.3	83.5	70.8	10	195	ENSG00000166869	NM_022097	555	2382	0.232997	inf	True	0.0187047	1.72805	1	0	1.72805		CHP2	False	True	555	1.72805
LCE5A	1	152484044	152484151		pfscan	PS50099	Proline-rich region profile	0	0	29	1888	88.88	100	100	100	12	47	ENSG00000186207	NM_178438	105	819	0.128205	inf	True	0.0187075	1.72799	1	0	1.72799		LCE5A	False	True	105	1.72799
ABCB9	12	123425510	123444218	IPR011527	pfscan	PS50929	ABC transporter type 1, transmembrane domain	1	24	22	463	7.08	36	19.5	14.7	189	471	ENSG00000150967	NM_203444	846	3517	0.240546	5.29201	True	0.0187237	1.72761	0.99765	-0.00102171	1.72761		ABCB9	False	True	846	1.72761
DCDC2B	1	32677413	32678196	IPR003533	smart	SM00537	Doublecortin domain	1	20	28	141	45.5	100	100	100	124	211	ENSG00000222046	NM_001099434	261	1349	0.193477	5.41735	True	0.0187378	1.72728	0.997572	-0.00105581	1.72728		DCDC2B	False	True	261	1.72728
CNKSR1	1	26504039	26507229	IPR013761	superfamily	SSF47769	Sterile alpha motif/pointed domain	0	8	44	568	10.42	39	29.6	24.2	1	78	ENSG00000142675	NM_006314	231	2673	0.0864198	inf	True	0.0187437	1.72715	1	0	1.72715		CNKSR1	False	True	231	1.72715
PLCD1	3	38051950	38053121		superfamily	SSF47473	EF-hand	0	0	26	701	19.72	95.8	72.8	56.1	179	319	ENSG00000187091	NM_006225	420	2963	0.141748	inf	True	0.0187924	1.72602	1	0	1.72602		PLCD1	False	True	420	1.72602
RHBDD3	22	29656831	29661480	IPR022764	pfam	PF01694	Peptidase S54, rhomboid domain	0	40	15	138	1.62	40.5	7.5	1.7	46	185	ENSG00000100263	NM_012265	417	1794	0.232441	inf	True	0.0189092	1.72333	1	0	1.72333		RHBDD3	False	True	417	1.72333
CNKSR1	1	26508861	26510294	IPR001478	superfamily	SSF50156	PDZ domain	1	29	44	568	45.09	100	94.1	90.6	163	276	ENSG00000142675	NM_006314	339	2673	0.126824	5.58025	True	0.0189309	1.72283	0.997439	-0.00111384	1.72283		CNKSR1	False	True	339	1.72283
LBP	20	36974995	36992696	IPR017943	superfamily	SSF55394	Bactericidal permeability-increasing protein, alpha/beta domain	0	0	10	2186	7.93	37	24.6	18.9	26	240	ENSG00000129988	NM_004139	642	1961	0.327384	inf	True	0.0189527	1.72233	1	0	1.72233		LBP	False	True	642	1.72233
PCDHGB4	5	140768241	140768480	IPR002126	smart	SM00112	Cadherin	0	1	77	9521	181.64	100	100	100	264	343	ENSG00000253953	NM_032098	237	4725	0.0501587	inf	True	0.0190165	1.72087	1	0	1.72087		PCDHGB4	False	True	237	1.72087
COL6A5	3	130159063	130159635	IPR002035	smart	SM00327	von Willebrand factor, type A	0	99	62	15308	96.98	100	100	100	1961	2151	ENSG00000172752	NM_153264	570	9214	0.0618624	inf	True	0.0190777	1.71947	1	0	1.71947		COL6A5	False	True	570	1.71947
MAMDC4	9	139751900	139752721	IPR008985	superfamily	SSF49899	ConA-like_lec_gl_sf	3	51	67	961	10.06	76.4	57	38	730	889	ENSG00000177943	NM_206920	477	3658	0.130399	2.91225	True	0.0191143	1.71864	0.994775	-0.00227509	1.71864		MAMDC4	False	True	477	1.71864
PCDHGA8	5	140774043	140774378	IPR015919	superfamily	SSF49313	Cadherin-like	0	33	75	9216	69.24	100	100	100	555	666	ENSG00000253767	NM_032088	333	6480	0.0513889	inf	True	0.0191256	1.71838	1	0	1.71838		PCDHGA8	False	True	333	1.71838
CAPS2	12	75676056	75685536		superfamily	SSF47473	EF-hand	0	0	36	1191	10.89	28.8	21.3	17.1	429	548	ENSG00000180881	NM_032606	357	3430	0.104082	inf	True	0.0191277	1.71834	1	0	1.71834		CAPS2	False	True	357	1.71834
MALRD1	10	19571953	19620378	IPR000998	pfscan	PS50060	MAM domain	0	0	52	15976	0.29	3.9	0	0	397	565	ENSG00000204740	NM_001142308	504	6880	0.0732558	inf	True	0.0191387	1.71809	1	0	1.71809		MALRD1	False	True	504	1.71809
MALRD1	10	19787425	19856628	IPR000998	smart	SM00137	MAM domain	0	0	52	15976	0.26	3.5	0	0	1103	1271	ENSG00000204740	NM_001142308	504	6880	0.0732558	inf	True	0.0191387	1.71809	1	0	1.71809		MALRD1	False	True	504	1.71809
TCEAL4	X	102841715	102842173	IPR021156	pfam	PF04538	Transcription elongation factor A-like/Brain expressed X-linked-like	0	928	11	10453	115.51	100	100	100	38	190	ENSG00000133142	NM_024863	456	1511	0.301787	inf	True	0.0192251	1.71613	1	0	1.71613		TCEAL4	False	True	456	1.71613
MST1	3	49723505	49723879	IPR013806	superfamily	SSF57440	Kringle-like fold	0	120	39	1216	10.59	100	100	45.7	295	379	ENSG00000173531	NM_020998	252	2621	0.0961465	inf	True	0.019401	1.71218	1	0	1.71218		MST1	False	True	252	1.71218
MYH7B	20	33582061	33589242		pfscan	PS50313	Glutamic acid-rich region profile	0	0	6	2175	17.55	90.2	81.5	63.7	895	1905	ENSG00000078814	NM_020884	3030	6293	0.481487	inf	True	0.0194337	1.71144	1	0	1.71144		MYH7B	False	True	3030	1.71144
IDI2	10	1065499	1070609	IPR015797	superfamily	SSF55811	NUDIX hydrolase domain-like	0	0	7	503	4.36	20.2	9.4	7.4	19	214	ENSG00000148377	NM_033261	585	1359	0.430464	inf	True	0.019438	1.71135	1	0	1.71135		IDI2	False	True	585	1.71135
VWA3B	2	98809416	98844697	IPR002035	pfscan	PS50234	von Willebrand factor, type A	1	1403	47	3898	7.34	24.1	14.3	12.3	508	684	ENSG00000168658	NM_144992	528	4454	0.118545	5.57162	True	0.0194523	1.71103	0.997343	-0.00115549	1.71103		VWA3B	False	True	528	1.71103
DCDC2B	1	32674770	32674949	IPR003533	pfam	PF03607	Doublecortin domain	0	34	28	141	56.64	100	100	100	26	85	ENSG00000222046	NM_001099434	177	1349	0.131208	inf	True	0.0194822	1.71036	1	0	1.71036		DCDC2B	False	True	177	1.71036
DCDC2B	1	32677714	32678181	IPR003533	pfam	PF03607	Doublecortin domain	0	16	28	141	53.66	100	100	100	147	206	ENSG00000222046	NM_001099434	177	1349	0.131208	inf	True	0.0194822	1.71036	1	0	1.71036		DCDC2B	False	True	177	1.71036
RGPD3	2	107040013	107040423	IPR000156	pfscan	PS50196	Ran binding domain	0	534	52	2770	5.95	19.4	11	8.8	1334	1470	ENSG00000153165	NM_001144013	408	5594	0.0729353	inf	True	0.019486	1.71028	1	0	1.71028		RGPD3	False	True	408	1.71028
COL6A5	3	130110024	130110593		superfamily	SSF53300	vWA-like	0	0	62	15308	0	0	0	0	807	996	ENSG00000172752	NM_153264	567	9214	0.0615368	inf	True	0.0194926	1.71013	1	0	1.71013		COL6A5	False	True	567	1.71013
EGFL8	HSCHR6_MHC_QBL	32091665	32092311	IPR011489	pfscan	PS51041	EMI domain	0	0	20	1115	0	0	0	0	34	112	ENSG00000244444	NM_030652	234	1310	0.178626	inf	True	0.0195353	1.70918	1	0	1.70918		EGFL8	False	True	234	1.70918
PDF	16	69362961	69364278	IPR023635	pfam	PF01327	Peptide deformylase	0	92	7	1283	12.69	43.8	32.3	28	66	232	ENSG00000258429	NM_022341	498	1158	0.430052	inf	True	0.0195365	1.70915	1	0	1.70915		PDF	False	True	498	1.70915
RTEL1	20	62290837	62321440	IPR027417	superfamily	SSF52540	P-loop containing nucleoside triphosphate hydrolase	0	0	7	1824	8.7	48.8	32.6	23.1	28	738	ENSG00000258366	NM_032957	2130	4955	0.429869	inf	True	0.0195805	1.70818	1	0	1.70818	AR	RTEL1	True	False	2130	1.70818
RTEL1	20	62290837	62321440	IPR027417	superfamily	SSF52540	P-loop containing nucleoside triphosphate hydrolase	0	0	7	1824	8.7	48.8	32.6	23.1	28	738	ENSG00000258366	NM_032957	2130	4955	0.429869	inf	True	0.0195805	1.70818	1	0	1.70818	AR	RTEL1	True	False	2130	1.70818
HGFAC	4	3447885	3451101	IPR001254	smart	SM00020	Serine proteases, trypsin domain	0	445	10	2785	9.23	33.8	20.9	15.8	407	641	ENSG00000109758	NM_001528	702	2159	0.325151	inf	True	0.0195916	1.70793	1	0	1.70793		HGFAC	False	True	702	1.70793
HIST4H4	12	14923956	14924012		seg	Seg	0	0	0	40	52	50.25	100	100	100	3	21	ENSG00000197837	NM_175054	54	577	0.0935875	inf	True	0.0196352	1.70696	1	0	1.70696		HIST4H4	False	True	54	1.70696
MYO15A	17	18024044	18025417		pfscan	PS50099	Proline-rich region profile	0	0	32	7904	20.01	46.5	37.4	32.9	644	1101	ENSG00000091536	NM_016239	1371	11863	0.115569	inf	True	0.0196445	1.70676	1	0	1.70676		MYO15A	False	True	1371	1.70676
COL20A1	20	61946791	61951678	IPR001791	smart	SM00210	Laminin G domain	0	0	26	1946	4.26	62.2	26.5	11	842	1037	ENSG00000101203	NM_020882	585	4172	0.140221	inf	True	0.0196818	1.70594	1	0	1.70594		COL20A1	False	True	585	1.70594
PCDHA3	5	140182523	140182816	IPR002126	pfscan	PS50268	Cadherin	0	11	69	44480	49.5	100	100	100	581	678	ENSG00000255408	NM_031497	291	5260	0.0553232	inf	True	0.0197035	1.70546	1	0	1.70546		PCDHA3	False	True	291	1.70546
GPR142	17	72367888	72368580	IPR000276	pfam	PF00001	G protein-coupled receptor, rhodopsin-like	0	96	6	720	39.91	100	100	100	180	410	ENSG00000257008	NM_181790	690	1437	0.480167	inf	True	0.0197325	1.70482	1	0	1.70482		GPR142	False	True	690	1.70482
SPAM1	7	123593736	123599615	IPR018155	pfam	PF01630	Hyaluronidase	0	152	7	199	31.51	38.6	35.8	34.1	38	374	ENSG00000106304	NM_153189	1008	2349	0.429119	inf	True	0.0197615	1.70418	1	0	1.70418		SPAM1	False	True	1008	1.70418
AEBP1	7	44150812	44153359	IPR000834	smart	SM00631	Peptidase M14, carboxypeptidase A	1	27	16	3329	37.28	99.3	97.4	94.8	564	992	ENSG00000106624	NM_001129	1284	4081	0.314629	5.03406	True	0.0197807	1.70376	0.99763	-0.00103066	1.70376		AEBP1	False	True	1284	1.70376
RALB	2	121036286	121050722	IPR005225	tigrfam	TIGR00231	Small GTP-binding protein domain	0	5	18	24	7.73	27	15.8	13.6	16	169	ENSG00000144118	NM_002881	459	2344	0.195819	inf	True	0.0197864	1.70363	1	0	1.70363		RALB	False	True	459	1.70363
PON3	7	94991695	94996759	IPR013658	pfam	PF08450	SMP-30/Gluconolactonase/LRE-like region	0	106	7	177	30.59	53.4	42.2	35.8	137	295	ENSG00000105852	NM_000940	474	1105	0.428959	inf	True	0.0198002	1.70333	1	0	1.70333		PON3	False	True	474	1.70333
PCDHA1	5	140166950	140167210	IPR002126	pfam	PF00028	Cadherin	0	162	78	52099	106.13	100	100	100	359	445	ENSG00000204970	NM_031411	258	5263	0.0490215	inf	True	0.0198297	1.70268	1	0	1.70268		PCDHA1	False	True	258	1.70268
PCDHA1	5	140167304	140167564	IPR002126	smart	SM00112	Cadherin	0	78	78	52099	59.94	100	100	100	477	563	ENSG00000204970	NM_031411	258	5263	0.0490215	inf	True	0.0198297	1.70268	1	0	1.70268		PCDHA1	False	True	258	1.70268
TLR10	4	38775610	38777145		superfamily	SSF52058	L domain-like	0	0	8	6381	168.38	100	100	100	23	534	ENSG00000174123	NM_030956	1533	3958	0.387317	inf	True	0.0198558	1.70211	1	0	1.70211		TLR10	False	True	1533	1.70211
SLC35E4	22	31032768	31042922		pfscan	PS50319	Leucine-rich region profile	0	0	15	127	2.81	24.6	11.6	9.9	111	319	ENSG00000100036	NM_001001479	624	2714	0.229919	inf	True	0.0198631	1.70195	1	0	1.70195		SLC35E4	False	True	624	1.70195
COL6A5	3	130113735	130114301		superfamily	SSF53300	vWA-like	0	0	62	15308	0	0	0	0	999	1187	ENSG00000172752	NM_153264	564	9214	0.0612112	inf	True	0.0199164	1.70079	1	0	1.70079		COL6A5	False	True	564	1.70079
PLB1	2	28785922	28812889		superfamily	SSF52266	SGNH hydrolase	0	0	21	5791	8.03	33.7	22.1	17.9	388	678	ENSG00000163803	NM_153021	870	5115	0.170088	inf	True	0.0199376	1.70033	1	0	1.70033		PLB1	False	True	870	1.70033
PLB1	2	28815542	28829380		superfamily	SSF52266	SGNH hydrolase	0	0	21	5791	21	66.3	54.7	44.6	735	1025	ENSG00000163803	NM_153021	870	5115	0.170088	inf	True	0.0199376	1.70033	1	0	1.70033		PLB1	False	True	870	1.70033
MAMDC4	9	139751906	139752724	IPR000998	pfscan	PS50060	MAM domain	3	50	67	961	9.92	76.3	56.8	37.4	732	890	ENSG00000177943	NM_206920	474	3658	0.129579	2.89393	True	0.0199698	1.69963	0.994507	-0.00239229	1.69963		MAMDC4	False	True	474	1.69963
HGFAC	4	3447888	3451101	IPR001254	pfam	PF00089	Serine proteases, trypsin domain	0	445	10	2785	9.23	33.8	20.9	15.8	408	641	ENSG00000109758	NM_001528	699	2159	0.323761	inf	True	0.0199987	1.699	1	0	1.699		HGFAC	False	True	699	1.699
PCDHA6	5	140209348	140209689	IPR015919	superfamily	SSF49313	Cadherin-like	0	308	60	27730	57.86	100	100	100	558	671	ENSG00000081842	NM_031849	339	5374	0.0630815	inf	True	0.0200497	1.69789	1	0	1.69789		PCDHA6	True	False	339	1.69789
CROT	7	86978415	87011734		superfamily	SSF52777	CoA-dependent acyltransferases	0	0	8	538	12.52	26.4	18.5	15.1	11	420	ENSG00000005469	NM_021151	1227	3175	0.386457	inf	True	0.0200799	1.69724	1	0	1.69724		CROT	False	True	1227	1.69724
COL28A1	7	7410467	7420442		superfamily	SSF53300	vWA-like	0	0	22	4640	18.28	37.8	25.7	21.8	753	985	ENSG00000215018	NM_001037763	696	4277	0.162731	inf	True	0.0200924	1.69697	1	0	1.69697		COL28A1	False	True	696	1.69697
MALRD1	10	19571959	19620378	IPR000998	smart	SM00137	MAM domain	0	0	52	15976	0.29	3.9	0	0	399	565	ENSG00000204740	NM_001142308	498	6880	0.0723837	inf	True	0.0200981	1.69685	1	0	1.69685		MALRD1	False	True	498	1.69685
PHKG2	16	30760211	30767982	IPR000719	pfscan	PS50011	Protein kinase domain	0	24	25	131	25.05	46.9	38.5	34.5	24	291	ENSG00000156873	NM_001172432	801	5539	0.144611	inf	True	0.0201415	1.69591	1	0	1.69591		PHKG2	False	True	801	1.69591
PHKG2	16	30760211	30767982	IPR000719	pfscan	PS50011	Protein kinase domain	0	24	25	131	25.05	46.9	38.5	34.5	24	291	ENSG00000156873	NM_001172432	801	5539	0.144611	inf	True	0.0201415	1.69591	1	0	1.69591		PHKG2	False	True	801	1.69591
PHKG2	16	30760211	30767982	IPR000719	pfscan	PS50011	Protein kinase domain	0	24	25	131	25.05	46.9	38.5	34.5	24	291	ENSG00000156873	NM_001172432	801	5539	0.144611	inf	True	0.0201415	1.69591	1	0	1.69591		PHKG2	False	True	801	1.69591
PHKG2	16	30760211	30767982	IPR002290	smart	SM00220	Serine/threonine/dual specificity protein kinase, catalytic domain	0	24	25	131	25.05	46.9	38.5	34.5	24	291	ENSG00000156873	NM_001172432	801	5539	0.144611	inf	True	0.0201415	1.69591	1	0	1.69591		PHKG2	False	True	801	1.69591
PHKG2	16	30760211	30767982	IPR002290	smart	SM00220	Serine/threonine/dual specificity protein kinase, catalytic domain	0	24	25	131	25.05	46.9	38.5	34.5	24	291	ENSG00000156873	NM_001172432	801	5539	0.144611	inf	True	0.0201415	1.69591	1	0	1.69591		PHKG2	False	True	801	1.69591
PHKG2	16	30760211	30767982	IPR002290	smart	SM00220	Serine/threonine/dual specificity protein kinase, catalytic domain	0	24	25	131	25.05	46.9	38.5	34.5	24	291	ENSG00000156873	NM_001172432	801	5539	0.144611	inf	True	0.0201415	1.69591	1	0	1.69591		PHKG2	False	True	801	1.69591
PHKG2	16	30760211	30767982	IPR020635	smart	SM00219	Tyrosine-protein kinase, catalytic domain	0	24	25	131	25.05	46.9	38.5	34.5	24	291	ENSG00000156873	NM_001172432	801	5539	0.144611	inf	True	0.0201415	1.69591	1	0	1.69591		PHKG2	False	True	801	1.69591
PHKG2	16	30760211	30767982	IPR020635	smart	SM00219	Tyrosine-protein kinase, catalytic domain	0	24	25	131	25.05	46.9	38.5	34.5	24	291	ENSG00000156873	NM_001172432	801	5539	0.144611	inf	True	0.0201415	1.69591	1	0	1.69591		PHKG2	False	True	801	1.69591
PHKG2	16	30760211	30767982	IPR020635	smart	SM00219	Tyrosine-protein kinase, catalytic domain	0	24	25	131	25.05	46.9	38.5	34.5	24	291	ENSG00000156873	NM_001172432	801	5539	0.144611	inf	True	0.0201415	1.69591	1	0	1.69591		PHKG2	False	True	801	1.69591
KLRF2	12	10045690	10048390	IPR001304	pfam	PF00059	C-type lectin	1	1713	12	2937	10.08	29.5	22.1	19.2	97	194	ENSG00000256797	NM_001190765	291	731	0.398085	4.77702	True	0.0202108	1.69442	0.997738	-0.00098333	1.69442		KLRF2	False	True	291	1.69442
SEC31A	4	83748540	83770061		pfscan	PS50099	Proline-rich region profile	0	0	17	321	8.71	22.9	14.5	12.3	800	1091	ENSG00000138674	NM_016211	873	4259	0.204978	inf	True	0.0202511	1.69355	1	0	1.69355		SEC31A	False	True	873	1.69355
SOD3	4	24801348	24801773	IPR001424	pfam	PF00080	Superoxide dismutase, copper/zinc binding domain	0	25	12	1674	4.73	15.7	8.6	6.9	69	210	ENSG00000109610	NM_003102	423	1526	0.277195	inf	True	0.0203354	1.69175	1	0	1.69175		SOD3	False	True	423	1.69175
PTS	11	112097200	112104275	IPR007115	tigrfam	TIGR00039	6-pyruvoyl tetrahydropterin synthase/QueD family protein	0	5	7	1709	19.49	48.1	36	32.6	12	145	ENSG00000150787	NM_000317	399	935	0.426738	inf	True	0.0203457	1.69153	1	0	1.69153		PTS	False	True	399	1.69153
MST1	3	49724990	49725322	IPR003609	smart	SM00473	PAN/Apple domain	0	7	39	1216	35.4	100	100	100	35	118	ENSG00000173531	NM_020998	249	2621	0.0950019	inf	True	0.0203826	1.69074	1	0	1.69074		MST1	False	True	249	1.69074
EPDR1	7	37960659	37989992	IPR001299	smart	SM00026	Ependymin	1	141	25	6296	2.58	11.4	4.9	3.4	40	223	ENSG00000086289	NM_017549	549	2599	0.211235	5.28088	True	0.0204129	1.69009	0.997347	-0.00115359	1.69009		EPDR1	False	True	549	1.69009
C16orf96	16	4625397	4625801		pfscan	PS50099	Proline-rich region profile	0	0	35	3280	1.19	29.7	0	0	306	440	ENSG00000205832	NM_001145011	402	3823	0.105153	inf	True	0.0204742	1.68879	1	0	1.68879		C16orf96	False	True	402	1.68879
KIFC3	16	57794257	57803527	IPR027417	superfamily	SSF52540	P-loop containing nucleoside triphosphate hydrolase	0	16	10	922	9.37	56.1	40.6	30.7	400	768	ENSG00000140859	NM_005550	1104	3427	0.322148	inf	True	0.020481	1.68865	1	0	1.68865		KIFC3	False	True	1104	1.68865
INSC	11	15198699	15267571	IPR016024	superfamily	SSF48371	Armadillo-type fold	0	479	8	795	3.4	20.8	9.5	6.9	196	575	ENSG00000188487	NM_001278316	1137	2954	0.384902	inf	True	0.0204906	1.68844	1	0	1.68844		INSC	False	True	1137	1.68844
PCDHA3	5	140182160	140182450	IPR002126	pfam	PF00028	Cadherin	0	97	69	44480	62.17	100	100	100	460	556	ENSG00000255408	NM_031497	288	5260	0.0547529	inf	True	0.0205414	1.68737	1	0	1.68737		PCDHA3	False	True	288	1.68737
PCDHA5	5	140202699	140203028	IPR015919	superfamily	SSF49313	Cadherin-like	0	20	60	30296	58.77	100	100	100	447	556	ENSG00000204965	NM_031501	327	5218	0.0626677	inf	True	0.0205881	1.68638	1	0	1.68638		PCDHA5	False	True	327	1.68638
PCDHA5	5	140202723	140203052	IPR002126	pfscan	PS50268	Cadherin	0	19	60	30296	56.66	100	100	100	455	564	ENSG00000204965	NM_031501	327	5218	0.0626677	inf	True	0.0205881	1.68638	1	0	1.68638		PCDHA5	False	True	327	1.68638
HRNR	1	152190985	152191590		seg	Seg	0	0	0	60	31266	290.65	100	100	100	839	1040	ENSG00000197915	NM_001009931	603	9623	0.0626624	inf	True	0.0205951	1.68624	1	0	1.68624		HRNR	False	True	603	1.68624
MALRD1	10	19494188	19546690	IPR008985	superfamily	SSF49899	ConA-like_lec_gl_sf	0	0	52	15976	0.21	2.5	0	0	167	332	ENSG00000204740	NM_001142308	495	6880	0.0719477	inf	True	0.0205953	1.68623	1	0	1.68623		MALRD1	False	True	495	1.68623
MALRD1	10	19571959	19620375	IPR000998	pfam	PF00629	MAM domain	0	0	52	15976	0.29	3.9	0	0	399	564	ENSG00000204740	NM_001142308	495	6880	0.0719477	inf	True	0.0205953	1.68623	1	0	1.68623		MALRD1	False	True	495	1.68623
MALRD1	10	19787434	19856628	IPR000998	pfscan	PS50060	MAM domain	0	0	52	15976	0.26	3.5	0	0	1106	1271	ENSG00000204740	NM_001142308	495	6880	0.0719477	inf	True	0.0205953	1.68623	1	0	1.68623		MALRD1	False	True	495	1.68623
COPB1	11	14479394	14490379	IPR011710	pfam	PF07718	Coatomer beta subunit, C-terminal	0	9	14	51	25.72	51.4	42	36.5	665	946	ENSG00000129083	NM_016451	843	3481	0.242172	inf	True	0.0206059	1.68601	1	0	1.68601		COPB1	True	False	843	1.68601
UGT1A9	2	234676886	234680914	IPR007235	pfam	PF04101	Glycosyl transferase, family 28, C-terminal	0	0	44	19178	11.55	49.8	31.6	23.5	366	434	ENSG00000241119	NM_021027	204	2416	0.0844371	inf	True	0.0206196	1.68572	1	0	1.68572		UGT1A9	False	True	204	1.68572
UGT1A9	2	234676886	234680914	IPR007235	pfam	PF04101	Glycosyl transferase, family 28, C-terminal	0	0	44	19178	11.55	49.8	31.6	23.5	366	434	ENSG00000241119	NM_021027	204	2416	0.0844371	inf	True	0.0206196	1.68572	1	0	1.68572		UGT1A9	False	True	204	1.68572
UGT1A9	2	234676886	234680914	IPR007235	pfam	PF04101	Glycosyl transferase, family 28, C-terminal	0	0	44	19178	11.55	49.8	31.6	23.5	366	434	ENSG00000241119	NM_021027	204	2416	0.0844371	inf	True	0.0206196	1.68572	1	0	1.68572		UGT1A9	False	True	204	1.68572
UGT1A9	2	234676886	234680914	IPR007235	pfam	PF04101	Glycosyl transferase, family 28, C-terminal	0	0	44	19178	11.55	49.8	31.6	23.5	366	434	ENSG00000241119	NM_021027	204	2416	0.0844371	inf	True	0.0206196	1.68572	1	0	1.68572		UGT1A9	False	True	204	1.68572
UGT1A9	2	234676886	234680914	IPR007235	pfam	PF04101	Glycosyl transferase, family 28, C-terminal	0	0	44	19178	11.55	49.8	31.6	23.5	366	434	ENSG00000241119	NM_021027	204	2416	0.0844371	inf	True	0.0206196	1.68572	1	0	1.68572		UGT1A9	False	True	204	1.68572
UGT1A9	2	234676886	234680914	IPR007235	pfam	PF04101	Glycosyl transferase, family 28, C-terminal	0	0	44	19178	11.55	49.8	31.6	23.5	366	434	ENSG00000241119	NM_021027	204	2416	0.0844371	inf	True	0.0206196	1.68572	1	0	1.68572		UGT1A9	False	True	204	1.68572
UGT1A9	2	234676886	234680914	IPR007235	pfam	PF04101	Glycosyl transferase, family 28, C-terminal	0	0	44	19178	11.55	49.8	31.6	23.5	366	434	ENSG00000241119	NM_021027	204	2416	0.0844371	inf	True	0.0206196	1.68572	1	0	1.68572		UGT1A9	False	True	204	1.68572
UGT1A9	2	234676886	234680914	IPR007235	pfam	PF04101	Glycosyl transferase, family 28, C-terminal	0	0	44	19178	11.55	49.8	31.6	23.5	366	434	ENSG00000241119	NM_021027	204	2416	0.0844371	inf	True	0.0206196	1.68572	1	0	1.68572		UGT1A9	False	True	204	1.68572
UGT1A9	2	234676886	234680914	IPR007235	pfam	PF04101	Glycosyl transferase, family 28, C-terminal	0	0	44	19178	11.55	49.8	31.6	23.5	366	434	ENSG00000241119	NM_021027	204	2416	0.0844371	inf	True	0.0206196	1.68572	1	0	1.68572		UGT1A9	False	True	204	1.68572
PCDHA7	5	140215310	140215639	IPR015919	superfamily	SSF49313	Cadherin-like	0	26	60	27075	57.85	100	100	100	448	557	ENSG00000204963	NM_031852	327	5221	0.0626317	inf	True	0.0206356	1.68538	1	0	1.68538		PCDHA7	False	True	327	1.68538
PCDHA7	5	140215334	140215663	IPR002126	pfscan	PS50268	Cadherin	0	25	60	27075	56.12	100	100	100	456	565	ENSG00000204963	NM_031852	327	5221	0.0626317	inf	True	0.0206356	1.68538	1	0	1.68538		PCDHA7	False	True	327	1.68538
PCDHA2	5	140175012	140175269	IPR002126	smart	SM00112	Cadherin	0	9	78	48055	170.53	100	100	100	155	240	ENSG00000204969	NM_031496	255	5254	0.0485344	inf	True	0.0206376	1.68534	1	0	1.68534		PCDHA2	False	True	255	1.68534
PCDHA2	5	140175018	140175275	IPR002126	pfscan	PS50268	Cadherin	0	9	78	48055	169.84	100	100	100	157	242	ENSG00000204969	NM_031496	255	5254	0.0485344	inf	True	0.0206376	1.68534	1	0	1.68534		PCDHA2	False	True	255	1.68534
[truncated: 63,851 more rows]

## Sheet: column_descriptions
Column	Description
[truncated: 37 more rows]
