# Supplementary material for: Calculating the statistical significance of rare variants causal for Mendelian and complex disorders
Source: BMC Med Genomics. 2018 Jun 13;11:53. doi: 10.1186/s12920-018-0371-9 (PMC6001062; doi:10.1186/s12920-018-0371-9)
Supplement: Supplementary file 6 — List of candidate autism genes. Genes listed were used to produce Fig. 5. (XLS 102 kb) [file 12920_2018_371_MOESM6_ESM.xls]

## Sheet: autism genes
gene_name	reference	study_type	high_confidence
POMGNT1	Betancur 2011, Yu 2013	WES, review	1
RPE65	Betancur 2011	review	1
NPHP1	Betancur 2011	review	1
MBD5	Betancur 2011	review	1
SCN1A	Betancur 2011, O'Roak 2012	review, NGS	1
SATB2	Betancur 2011	review	1
FOXP1	Betancur 2011	review	1
BTD	Betancur 2011	review	1
PRSS12	Betancur 2011	review	1
NIPBL	Betancur 2011	review	1
MEF2C	Betancur 2011	review	1
ALDH7A1	Betancur 2011	review	1
NSD1	Betancur 2011	review	1
ALDH5A1	Betancur 2011	review	1
AHI1	Betancur 2011	review	1
HOXA1	Betancur 2011	review	1
BRAF	Betancur 2011	review	1
CNTNAP2	Betancur 2011	review	1
CHD7	Betancur 2011	review	1
VPS13B	Betancur 2011, Yu 2013	review, NGS	1
POT1	Betancur 2011	review	1
TSC1	Betancur 2011	review	1
EHMT1	Betancur 2011	review	1
FGFR2	Betancur 2011	review	1
HRAS	Betancur 2011	review	1
IGF2	Betancur 2011	review	1
DHCR7	Betancur 2011	review	1
SHANK2	Betancur 2011	review	1
CACNA1C	Betancur 2011	review	1
KRAS	Betancur 2011	review	1
CEP290	Betancur 2011	review	1
NPHP6	Betancur 2011	review	1
PAH	Betancur 2011, Yu 2013	review, NGS	1
PTPN11	Betancur 2011	review	1
FOXG1	Betancur 2011	review	1
L2HGDH	Betancur 2011	review	1
GATM	Betancur 2011	review	1
AGAT	Betancur 2011	review	1
MAP2K1	Betancur 2011	review	1
MEK1	Betancur 2011	review	1
TSC2	Betancur 2011	review	1
CREBBP	Betancur 2011	review	1
RPGRIP1L	Betancur 2011	review	1
PAFAH1B1	Betancur 2011	review	1
YWHAE	Betancur 2011	review	1
GUCY2D	Betancur 2011	review	1
RAI1	Betancur 2011	review	1
RNF135	Betancur 2011	review	1
NF1	Betancur 2011	review	1
SGSH	Betancur 2011	review	1
NFIX	Betancur 2011	review	1
GAMT	Betancur 2011	review	1
DMPK	Betancur 2011	review	1
MKKS	Betancur 2011	review	1
TBX1	Betancur 2011	review	1
ADSL	Betancur 2011	review	1
NLGN4X	Betancur 2011	review	1
MID1	Betancur 2011	review	1
AP1S2	Betancur 2011	review	1
NHS	Betancur 2011	review	1
CDKL5	Betancur 2011	review	1
PTCHD1	Betancur 2011	review	1
ARX	Betancur 2011	review	1
IL1RAPL1	Betancur 2011	review	1
DMD	Betancur 2011	review	1
OTC	Betancur 2011	review	1
CASK	Betancur 2011	review	1
NDP	Betancur 2011	review	1
ZNF674	Betancur 2011	review	1
PQBP1	Betancur 2011	review	1
SYN1	Betancur 2011	review	1
ZNF81	Betancur 2011	review	1
FTSJ1	Betancur 2011	review	1
CACNA1F	Betancur 2011	review	1
JARID1C	Betancur 2011	review	1
IQSEC2	Betancur 2011	review	1
SMC1A	Betancur 2011	review	1
PHF8	Betancur 2011	review	1
FGD1	Betancur 2011	review	1
OPHN1	Betancur 2011	review	1
MED12	Betancur 2011	review	1
NLGN3	Betancur 2011	review	1
KIAA2022	Betancur 2011	review	1
ATRX	Betancur 2011	review	1
PCDH19	Betancur 2011	review	1
ACSL4	Betancur 2011	review	1
FACL4	Betancur 2011	review	1
DCX	Betancur 2011	review	1
AGTR2	Betancur 2011	review	1
UPF3B	Betancur 2011	review	1
LAMP2	Betancur 2011	review	1
GRIA3	Betancur 2011	review	1
OCRL	Betancur 2011	review	1
SLC9A6	Betancur 2011	review	1
PHF6	Betancur 2011	review	1
ARHGEF6	Betancur 2011	review	1
FMR1	Betancur 2011	review	1
AFF2	Betancur 2011	review	1
SLC6A8	Betancur 2011	review	1
L1CAM	Betancur 2011	review	1
MECP2	Betancur 2011	review	1
RAB39B	Betancur 2011	review	1
ADNP	DeRubeis 2014	NGS meta-analysis	0
ANK2	DeRubeis 2014	NGS meta-analysis	0
ARID1B	DeRubeis 2014	NGS meta-analysis	0
CHD8	DeRubeis 2014	NGS meta-analysis	0
CUL3	DeRubeis 2014	NGS meta-analysis	0
DYRK1A	DeRubeis 2014	NGS meta-analysis	0
GRIN2B	DeRubeis 2014	NGS meta-analysis	0
KATNAL2	DeRubeis 2014	NGS meta-analysis	0
POGZ	DeRubeis 2014	NGS meta-analysis	0
SCN2A	DeRubeis 2014	NGS meta-analysis	0
SUV420H1	DeRubeis 2014	NGS meta-analysis	0
SYNGAP1	DeRubeis 2014, Betancur 2011	NGS meta-analysis, review	1
TBR1	DeRubeis 2014	NGS meta-analysis	0
ASXL3	DeRubeis 2014	NGS meta-analysis	0
BCL11A	DeRubeis 2014	NGS meta-analysis	0
CACNA2D3	DeRubeis 2014	NGS meta-analysis	0
MLL3	DeRubeis 2014	NGS meta-analysis	0
ASH1L	DeRubeis 2014	NGS meta-analysis	0
CTTNBP2	DeRubeis 2014	NGS meta-analysis	0
GABRB3	DeRubeis 2014	NGS meta-analysis	0
PTEN	DeRubeis 2014, Betancur 2011	NGS meta-analysis, review	1
RELN	DeRubeis 2014	NGS meta-analysis	0
APH1A	DeRubeis 2014	NGS meta-analysis	0
CD42BPB	DeRubeis 2014	NGS meta-analysis	0
ETFB	DeRubeis 2014	NGS meta-analysis	0
NAA15	DeRubeis 2014	NGS meta-analysis	0
MYO9B	DeRubeis 2014	NGS meta-analysis	0
MYT1L	DeRubeis 2014	NGS meta-analysis	0
NR3C2	DeRubeis 2014	NGS meta-analysis	0
SETD5	DeRubeis 2014	NGS meta-analysis	0
TRIO	DeRubeis 2014	NGS meta-analysis	0
MIB1	DeRubeis 2014	NGS meta-analysis	0
VIL1	DeRubeis 2014	NGS meta-analysis	0
SPARCL1	DeRubeis 2014	NGS meta-analysis	0
BIRC6	DeRubeis 2014	NGS meta-analysis	0
GALNTL4	DeRubeis 2014	NGS meta-analysis	0
WDFY3	DeRubeis 2014	NGS meta-analysis	0
MTMR12	DeRubeis 2014	NGS meta-analysis	0
EP400	DeRubeis 2014	NGS meta-analysis	0
ZNF774	DeRubeis 2014	NGS meta-analysis	0
DPP3	DeRubeis 2014	NGS meta-analysis	0
FCRL6	DeRubeis 2014	NGS meta-analysis	0
SMURF1	DeRubeis 2014	NGS meta-analysis	0
TTLL3	DeRubeis 2014	NGS meta-analysis	0
UTP6	DeRubeis 2014	NGS meta-analysis	0
CARKD	DeRubeis 2014	NGS meta-analysis	0
DNAH10	DeRubeis 2014	NGS meta-analysis	0
PPM1D	DeRubeis 2014	NGS meta-analysis	0
PHF15	DeRubeis 2014	NGS meta-analysis	0
S100G	DeRubeis 2014, Davis 2012	NGS meta-analysis	0
KIAA0182	DeRubeis 2014	NGS meta-analysis	0
CSNK1E	DeRubeis 2014	NGS meta-analysis	0
KIAA0100	DeRubeis 2014	NGS meta-analysis	0
CACNA1D	DeRubeis 2014	NGS meta-analysis	0
RAB2A	DeRubeis 2014	NGS meta-analysis	0
PCOLCE	DeRubeis 2014	NGS meta-analysis	0
MYOC	DeRubeis 2014	NGS meta-analysis	0
SLCO1B1	DeRubeis 2014	NGS meta-analysis	0
SLC6A1	DeRubeis 2014	NGS meta-analysis	0
ATP1B1	DeRubeis 2014	NGS meta-analysis	0
SCARA3	DeRubeis 2014	NGS meta-analysis	0
KRT34	DeRubeis 2014	NGS meta-analysis	0
BRWD1	DeRubeis 2014	NGS meta-analysis	0
KDM5B	DeRubeis 2014	NGS meta-analysis	0
PRPF39	DeRubeis 2014	NGS meta-analysis	0
SIX2	DeRubeis 2014	NGS meta-analysis	0
KIRREL3	DeRubeis 2014	NGS meta-analysis	0
FAM190A	DeRubeis 2014	NGS meta-analysis	0
GGNBP2	DeRubeis 2014	NGS meta-analysis	0
NRXN1	DeRubeis 2014, Betancur 2011	NGS meta-analysis, review	1
WHSC1	DeRubeis 2014	NGS meta-analysis	0
KLC1	DeRubeis 2014	NGS meta-analysis	0
RANBP17	DeRubeis 2014	NGS meta-analysis	0
LEO1	DeRubeis 2014	NGS meta-analysis	0
PTPRM	DeRubeis 2014	NGS meta-analysis	0
KDM4B	DeRubeis 2014	NGS meta-analysis	0
SETBP1	DeRubeis 2014	NGS meta-analysis	0
SRPK2	DeRubeis 2014	NGS meta-analysis	0
ZNF559	DeRubeis 2014	NGS meta-analysis	0
CSDE1	DeRubeis 2014	NGS meta-analysis	0
JUP	DeRubeis 2014	NGS meta-analysis	0
QRICH1	DeRubeis 2014	NGS meta-analysis	0
GSDMC	DeRubeis 2014	NGS meta-analysis	0
AGAP2	DeRubeis 2014	NGS meta-analysis	0
PLA1A	DeRubeis 2014	NGS meta-analysis	0
HDLBP	DeRubeis 2014	NGS meta-analysis	0
TGM1	DeRubeis 2014	NGS meta-analysis	0
LRRC14	DeRubeis 2014	NGS meta-analysis	0
KDM3A	DeRubeis 2014	NGS meta-analysis	0
C11orf30	DeRubeis 2014	NGS meta-analysis	0
TAF4	DeRubeis 2014	NGS meta-analysis	0
TCTE3	DeRubeis 2014	NGS meta-analysis	0
CERS4	DeRubeis 2014	NGS meta-analysis	0
TCF3	DeRubeis 2014	NGS meta-analysis	0
SLCO1B3	DeRubeis 2014	NGS meta-analysis	0
CD163L1	DeRubeis 2014	NGS meta-analysis	0
NCKAP1	DeRubeis 2014	NGS meta-analysis	0
CSTF2T	DeRubeis 2014	NGS meta-analysis	0
BRSK2	DeRubeis 2014	NGS meta-analysis	0
MYH10	DeRubeis 2014	NGS meta-analysis	0
STXBP5	DeRubeis 2014	NGS meta-analysis	0
SHANK3	DeRubeis 2014, Betancur 2011	NGS meta-analysis, review	1
AXL	DeRubeis 2014	NGS meta-analysis	0
IQGAP2	DeRubeis 2014	NGS meta-analysis	0
UBN2	DeRubeis 2014	NGS meta-analysis	0
KDM6B	DeRubeis 2014	NGS meta-analysis	0
CAPN12	DeRubeis 2014	NGS meta-analysis	0
AUTS2	Jeste 2014	review	0
A2BP1	Jeste 2014	review	0
SLC6A4	Li 2012	review	0
GABR	Li 2012	review	0
OXTR	Li 2012	review	0
MET	Li 2012	review	0
AHDC1	Davis 2012	GWAS meta-analysis	0
CITED4	Davis 2012	GWAS meta-analysis	0
MPL	Davis 2012	GWAS meta-analysis	0
KIAA0494	Davis 2012	GWAS meta-analysis	0
CYP4Z2P	Davis 2012	GWAS meta-analysis	0
LOC339524	Davis 2012	GWAS meta-analysis	0
SLC44A3	Davis 2012	GWAS meta-analysis	0
CNN3	Davis 2012	GWAS meta-analysis	0
OLFM3	Davis 2012	GWAS meta-analysis	0
WDR3	Davis 2012	GWAS meta-analysis	0
SV2A	Davis 2012	GWAS meta-analysis	0
SETDB1	Davis 2012	GWAS meta-analysis	0
PEX19	Davis 2012	GWAS meta-analysis	0
PRELP	Davis 2012	GWAS meta-analysis	0
ELK4	Davis 2012	GWAS meta-analysis	0
OR2G3	Davis 2012	GWAS meta-analysis	0
GPN1	Davis 2012	GWAS meta-analysis	0
SLC4A1AP	Davis 2012	GWAS meta-analysis	0
LRPPRC	Davis 2012	GWAS meta-analysis	0
STEAP3	Davis 2012	GWAS meta-analysis	0
SLC25A12	Davis 2012	GWAS meta-analysis	0
MAP1D	Davis 2012	GWAS meta-analysis	0
CHRNA1	Davis 2012	GWAS meta-analysis	0
ALS2CR12	Davis 2012	GWAS meta-analysis	0
GBX2	Davis 2012	GWAS meta-analysis	0
WDR6	Davis 2012	GWAS meta-analysis	0
DALRD3	Davis 2012	GWAS meta-analysis	0
TLR9	Davis 2012	GWAS meta-analysis	0
SNX4	Davis 2012	GWAS meta-analysis	0
FLJ13197	Davis 2012	GWAS meta-analysis	0
KDR	Davis 2012	GWAS meta-analysis	0
LPHN3	Davis 2012	GWAS meta-analysis	0
CXCL2	Davis 2012	GWAS meta-analysis	0
NAAA	Davis 2012	GWAS meta-analysis	0
SLC39A8	Davis 2012	GWAS meta-analysis	0
FGA	Davis 2012	GWAS meta-analysis	0
CBR4	Davis 2012	GWAS meta-analysis	0
NSUN2	Davis 2012	GWAS meta-analysis	0
LOC285696	Davis 2012	GWAS meta-analysis	0
SUB1	Davis 2012	GWAS meta-analysis	0
PTGER4	Davis 2012	GWAS meta-analysis	0
RASA1	Davis 2012	GWAS meta-analysis	0
WDR36	Davis 2012	GWAS meta-analysis	0
YTHDC2	Davis 2012	GWAS meta-analysis	0
C5orf40	Davis 2012	GWAS meta-analysis	0
RPL26L1	Davis 2012	GWAS meta-analysis	0
FLT4	Davis 2012	GWAS meta-analysis	0
ANKS1A	Davis 2012	GWAS meta-analysis	0
TMEM217	Davis 2012	GWAS meta-analysis	0
MED20	Davis 2012	GWAS meta-analysis	0
PEX6	Davis 2012	GWAS meta-analysis	0
SUPT3H	Davis 2012	GWAS meta-analysis	0
C6orf155	Davis 2012	GWAS meta-analysis	0
EEF1A1	Davis 2012	GWAS meta-analysis	0
MRPL18	Davis 2012	GWAS meta-analysis	0
PRR18	Davis 2012	GWAS meta-analysis	0
DFNA5	Davis 2012	GWAS meta-analysis	0
MRPS24	Davis 2012	GWAS meta-analysis	0
ZNF679	Davis 2012	GWAS meta-analysis	0
CALN1	Davis 2012	GWAS meta-analysis	0
ZNF804B	Davis 2012	GWAS meta-analysis	0
HTR5A	Davis 2012	GWAS meta-analysis	0
PTPRN2	Davis 2012	GWAS meta-analysis	0
TM2D2	Davis 2012	GWAS meta-analysis	0
CLVS1	Davis 2012	GWAS meta-analysis	0
SPAG1	Davis 2012	GWAS meta-analysis	0
CPSF1	Davis 2012	GWAS meta-analysis	0
PRSS3	Davis 2012	GWAS meta-analysis	0
ZFAND5	Davis 2012	GWAS meta-analysis	0
HSD17B3	Davis 2012	GWAS meta-analysis	0
RNF20	Davis 2012	GWAS meta-analysis	0
NIPSNAP3A	Davis 2012	GWAS meta-analysis	0
TNKS2	Davis 2012	GWAS meta-analysis	0
FRA10AC1	Davis 2012	GWAS meta-analysis	0
LMO1	Davis 2012	GWAS meta-analysis	0
METT5D1	Davis 2012	GWAS meta-analysis	0
QSER1	Davis 2012	GWAS meta-analysis	0
SLC22A8	Davis 2012	GWAS meta-analysis	0
SNX32	Davis 2012	GWAS meta-analysis	0
OR2AT4	Davis 2012	GWAS meta-analysis	0
PANX1	Davis 2012	GWAS meta-analysis	0
NPAT	Davis 2012	GWAS meta-analysis	0
MRPL51	Davis 2012	GWAS meta-analysis	0
FAM90A1	Davis 2012	GWAS meta-analysis	0
ERGIC2	Davis 2012	GWAS meta-analysis	0
KRT81	Davis 2012	GWAS meta-analysis	0
KRT74	Davis 2012	GWAS meta-analysis	0
SRGAP1	Davis 2012	GWAS meta-analysis	0
MDM2	Davis 2012	GWAS meta-analysis	0
HSP90B1	Davis 2012	GWAS meta-analysis	0
SCARB1	Davis 2012	GWAS meta-analysis	0
CCDC122	Davis 2012	GWAS meta-analysis	0
C13orf31	Davis 2012	GWAS meta-analysis	0
CAB39L	Davis 2012	GWAS meta-analysis	0
DLEU7	Davis 2012	GWAS meta-analysis	0
SLITRK6	Davis 2012	GWAS meta-analysis	0
THTPA	Davis 2012	GWAS meta-analysis	0
KHNYN	Davis 2012	GWAS meta-analysis	0
SNAPC1	Davis 2012	GWAS meta-analysis	0
SIPA1L1	Davis 2012	GWAS meta-analysis	0
BBS4	Davis 2012	GWAS meta-analysis	0
ISLR2	Davis 2012	GWAS meta-analysis	0
ISLR	Davis 2012	GWAS meta-analysis	0
LINGO1	Davis 2012	GWAS meta-analysis	0
MRPL28	Davis 2012	GWAS meta-analysis	0
SYNGR3	Davis 2012	GWAS meta-analysis	0
C16orf72	Davis 2012	GWAS meta-analysis	0
HS3ST4	Davis 2012	GWAS meta-analysis	0
LONP2	Davis 2012	GWAS meta-analysis	0
CPNE7	Davis 2012	GWAS meta-analysis	0
TOM1L2	Davis 2012	GWAS meta-analysis	0
PIPOX	Davis 2012	GWAS meta-analysis	0
CCL1	Davis 2012	GWAS meta-analysis	0
LEPREL4	Davis 2012	GWAS meta-analysis	0
NMT1	Davis 2012	GWAS meta-analysis	0
FMNL1	Davis 2012	GWAS meta-analysis	0
ACSF2	Davis 2012	GWAS meta-analysis	0
CHAD	Davis 2012	GWAS meta-analysis	0
RSAD1	Davis 2012	GWAS meta-analysis	0
COIL	Davis 2012	GWAS meta-analysis	0
ERN1	Davis 2012	GWAS meta-analysis	0
SRSF2	Davis 2012	GWAS meta-analysis	0
OSBPL1A	Davis 2012	GWAS meta-analysis	0
EIF3G	Davis 2012	GWAS meta-analysis	0
ZNF626	Davis 2012	GWAS meta-analysis	0
C19orf46	Davis 2012	GWAS meta-analysis	0
PRR19	Davis 2012	GWAS meta-analysis	0
ZSCAN18	Davis 2012	GWAS meta-analysis	0
ATRN	Davis 2012	GWAS meta-analysis	0
SEL1L2	Davis 2012	GWAS meta-analysis	0
CPNE1	Davis 2012	GWAS meta-analysis	0
ZBTB46	Davis 2012	GWAS meta-analysis	0
PISD	Davis 2012	GWAS meta-analysis	0
MYH9	Davis 2012	GWAS meta-analysis	0
PANX2	Davis 2012	GWAS meta-analysis	0
CXorf38	Davis 2012	GWAS meta-analysis	0
INE1	Davis 2012	GWAS meta-analysis	0
PABPC5	Davis 2012	GWAS meta-analysis	0
HEJ1	Davis 2012	GWAS meta-analysis	0
MTF1	Vorstman 2005	Association study	0
INPP1	Vorstman 2005	Association study	0
HLA-DRB1	Vorstman 2005	Association study	0
WNT2	Vorstman 2005	Association study	0
UBE2H	Vorstman 2005	Association study	0
PIK3CG	Vorstman 2005	Association study	0
LAMB1	Vorstman 2005	Association study	0
EN2	Vorstman 2005	Association study	0
FOXP2	Vorstman 2005	Association study	0
GABRA5	Vorstman 2005	Association study	0
ATP10C	Vorstman 2005	Association study	0
UBE3A	Vorstman 2005	Association study	0
GRM8	Vorstman 2005	Association study	0
AMT	Yu 2013	WES	0
PEX7	Yu 2013	WES	0
SYNE1	Yu 2013	WES	0
BCKDK	Novarino 2012	consang fams	0
CTNND2	Turner 2014	WES	0
NTNG1	O'Roak 2012	NGS	0
LAMC3	O'Roak 2012	NGS	0
ABCA2	O'Roak 2012	NGS	0
ADCY5	O'Roak 2012	NGS	0
AP3B2	O'Roak 2012	NGS	0
CACNA1E	O'Roak 2012	NGS	0
CDC42BPB	O'Roak 2012	NGS	0
CDH5	O'Roak 2012	NGS	0
CHD3	O'Roak 2012	NGS	0
CNOT4	O'Roak 2012	NGS	0
CTNNB1	O'Roak 2012	NGS	0
CUL5	O'Roak 2012	NGS	0
EHD2	O'Roak 2012	NGS	0
FBXO10	O'Roak 2012	NGS	0
GPS1	O'Roak 2012	NGS	0
GRINL1A	O'Roak 2012	NGS	0
HDGFRP2	O'Roak 2012	NGS	0
NLGN1	O'Roak 2012	NGS	0
NOTCH3	O'Roak 2012	NGS	0
NR4A2	O'Roak 2012	NGS	0
OPRL1	O'Roak 2012	NGS	0
PCDHB4	O'Roak 2012	NGS	0
PDCD1	O'Roak 2012	NGS	0
PSEN1	O'Roak 2012	NGS	0
PTPRK	O'Roak 2012	NGS	0
RGMA	O'Roak 2012	NGS	0
RPS6KA3	O'Roak 2012	NGS	0
RUVBL1	O'Roak 2012	NGS	0
SESN2	O'Roak 2012	NGS	0
SETD2	O'Roak 2012	NGS	0
TBL1XR1	O'Roak 2012	NGS	0
TNKS	O'Roak 2012	NGS	0
TSPAN17	O'Roak 2012	NGS	0
UBE3C	O'Roak 2012	NGS	0
UBR3	O'Roak 2012	NGS	0
USP15	O'Roak 2012	NGS	0
ZBTB41	O'Roak 2012	NGS	0
ZNF420	O'Roak 2012	NGS	0
CHRNA7	O'Roak 2012	NGS	0
CNTNAP4	O'Roak 2012	NGS	0
CTNND1	O'Roak 2012	NGS	0
TBX6	O'Roak 2012	NGS	0
FAR1	Vieland 2011	linkage/association	0
HDAC8	Vieland 2011	linkage/association	0
CADM2	Vieland 2011	linkage/association	0
BBS10	Kou 2012	review	1
DPYD	Kou 2012	review	1
FOLR1	Kou 2012	review	1
GNS	Kou 2012	review	1
HEPACAM	Kou 2012	review	1
HGSNAT	Kou 2012	review	1
KCNJ11	Kou 2012	review	1
NAGLU	Kou 2012	review	1
STXBP1	Kou 2012	review	1
YWHAZ	Toma 2014	NGS	0
DRP2	Toma 2014	NGS	0
PNKP	Koshimizu 2013	NGS	0
CBX4	Liu 2014	NGS + gene co-expression	0
COL25A1	Liu 2014	NGS + gene co-expression	0
DIP2C	Liu 2014	NGS + gene co-expression	0
DDX3X	Liu 2014	NGS + gene co-expression	0
LMTK3	Liu 2014	NGS + gene co-expression	0
MED13L	Liu 2014	NGS + gene co-expression	0
NFIA	Liu 2014	NGS + gene co-expression	0
PHF2	Liu 2014	NGS + gene co-expression	0
RNF38	Liu 2014	NGS + gene co-expression	0
TROVE2	Liu 2014	NGS + gene co-expression	0
ZMYM2	Liu 2014	NGS + gene co-expression	0
BANK1	Liu 2014	NGS + gene co-expression	0
C1orf95	Liu 2014	NGS + gene co-expression	0
ELOVL1	Liu 2014	NGS + gene co-expression	0
FCAR	Liu 2014	NGS + gene co-expression	0
LMCD1	Liu 2014	NGS + gene co-expression	0
SMC3	Liu 2014	NGS + gene co-expression	0
PRIM2	Liu 2014	NGS + gene co-expression	0
SERINC5	Liu 2014	NGS + gene co-expression	0
SMAP1	Liu 2014	NGS + gene co-expression	0
TNC	Liu 2014	NGS + gene co-expression	0
ZNF175	Liu 2014	NGS + gene co-expression	0
ZNF33A	Liu 2014	NGS + gene co-expression	0
ITGA5	Liu 2014	NGS + gene co-expression	0
SCP2	Liu 2014	NGS + gene co-expression	0
SPAST	Liu 2014	NGS + gene co-expression	0
SMARCC2	Liu 2014	NGS + gene co-expression	0
UNC80	Liu 2014	NGS + gene co-expression	0
VCP	Liu 2014	NGS + gene co-expression	0
AGK	Liu 2014	NGS + gene co-expression	0
ARSK	Liu 2014	NGS + gene co-expression	0
BEND7	Liu 2014	NGS + gene co-expression	0
C2CD3	Liu 2014	NGS + gene co-expression	0
CD34	Liu 2014	NGS + gene co-expression	0
CHMP2B	Liu 2014	NGS + gene co-expression	0
CLDN11	Liu 2014	NGS + gene co-expression	0
CNOT1	Liu 2014	NGS + gene co-expression	0
CRY1	Liu 2014	NGS + gene co-expression	0
DCAF11	Liu 2014	NGS + gene co-expression	0
DHX29	Liu 2014	NGS + gene co-expression	0
DYNC1I2	Liu 2014	NGS + gene co-expression	0
F3	Liu 2014	NGS + gene co-expression	0
FBXL5	Liu 2014	NGS + gene co-expression	0
GDPD4	Liu 2014	NGS + gene co-expression	0
GMNN	Liu 2014	NGS + gene co-expression	0
HIST1H4B	Liu 2014	NGS + gene co-expression	0
KIAA1468	Liu 2014	NGS + gene co-expression	0
ITGB3BP	Liu 2014	NGS + gene co-expression	0
MAPK4	Liu 2014	NGS + gene co-expression	0
MCM5	Liu 2014	NGS + gene co-expression	0
MAPT	Liu 2014	NGS + gene co-expression	0
MARCO	Liu 2014	NGS + gene co-expression	0
METTL14	Liu 2014	NGS + gene co-expression	0
MRPS26	Liu 2014	NGS + gene co-expression	0
MRPL44	Liu 2014	NGS + gene co-expression	0
MUDENG	Liu 2014	NGS + gene co-expression	0
NCOR1	Liu 2014	NGS + gene co-expression	0
NDUFB5	Liu 2014	NGS + gene co-expression	0
NIF3L1	Liu 2014	NGS + gene co-expression	0
NR2F1	Liu 2014	NGS + gene co-expression	0
OR2AK2	Liu 2014	NGS + gene co-expression	0
PCIF1	Liu 2014	NGS + gene co-expression	0
PDLIM1	Liu 2014	NGS + gene co-expression	0
RAD21	Liu 2014	NGS + gene co-expression	0
RAD51AP1	Liu 2014	NGS + gene co-expression	0
RBBP9	Liu 2014	NGS + gene co-expression	0
REXO1	Liu 2014	NGS + gene co-expression	0
RNF168	Liu 2014	NGS + gene co-expression	0
SCD	Liu 2014	NGS + gene co-expression	0
SLC22A15	Liu 2014	NGS + gene co-expression	0
SMG7	Liu 2014	NGS + gene co-expression	0
SPAG17	Liu 2014	NGS + gene co-expression	0
TSR1	Liu 2014	NGS + gene co-expression	0
ZFAND2A	Liu 2014	NGS + gene co-expression	0
RIMS1	Liu 2014	NGS + gene co-expression	0
ACTL6A	Liu 2014	NGS + gene co-expression	0
ANKS1B	Liu 2014	NGS + gene co-expression	0
ASB8	Liu 2014	NGS + gene co-expression	0
BAHCC1	Liu 2014	NGS + gene co-expression	0
C1orf43	Liu 2014	NGS + gene co-expression	0
CASD1	Liu 2014	NGS + gene co-expression	0
CDC42EP4	Liu 2014	NGS + gene co-expression	0
DUSP14	Liu 2014	NGS + gene co-expression	0
HCFC2	Liu 2014	NGS + gene co-expression	0
HIST1H3D	Liu 2014	NGS + gene co-expression	0
LYSMD3	Liu 2014	NGS + gene co-expression	0
MARK4	Liu 2014	NGS + gene co-expression	0
NAV2	Liu 2014	NGS + gene co-expression	0
PAMR1	Liu 2014	NGS + gene co-expression	0
PCNX	Liu 2014	NGS + gene co-expression	0
PSMG2	Liu 2014	NGS + gene co-expression	0
RSU1	Liu 2014	NGS + gene co-expression	0
SMPD3	Liu 2014	NGS + gene co-expression	0
SPRY1	Liu 2014	NGS + gene co-expression	0
TNPO3	Liu 2014	NGS + gene co-expression	0
VASH1	Liu 2014	NGS + gene co-expression	0
ZNF410	Liu 2014	NGS + gene co-expression	0
RIMS3	Kumar 2009	genotyping	0
SLC2A1	Lee 2015	N=1 study	0
GLUT1	Lee 2015	N=1 study	0
TCF4	Michaelson 2012	WGS	0
GPR98	Michaelson 2012	WGS	0
ABAT	Butler 2015	review	0
ABCA7	Butler 2015	review	0
ABI1	Butler 2015	review	0
ABI2	Butler 2015	review	0
ABL1	Butler 2015	review	0
ACY1	Butler 2015	review	0
ADA	Butler 2015	review	0
ADAMTS18	Butler 2015	review	0
ADARB1	Butler 2015	review	0
ADK	Butler 2015	review	0
ADORA2A	Butler 2015	review	0
ADORA3	Butler 2015	review	0
ADRB2	Butler 2015	review	0
AFF4	Butler 2015	review	0
AGBL4	Butler 2015	review	0
AGMO	Butler 2015	review	0
AHRR	Butler 2015	review	0
AKT1	Butler 2015	review	0
ALDH1A3	Butler 2015	review	0
ALOX5AP	Butler 2015	review	0
AMPD1	Butler 2015	review	0
ANK3	Butler 2015	review	0
ANKRD11	Butler 2015	review	0
ANXA1	Butler 2015	review	0
APBA2	Butler 2015	review	0
APC	Butler 2015	review	0
APOBEC3D	Butler 2015	review	0
APP	Butler 2015	review	0
AR	Butler 2015	review	0
ARHGAP11B	Butler 2015	review	0
ARHGAP15	Butler 2015	review	0
ARHGAP24	Butler 2015	review	0
ARID5A	Butler 2015	review	0
ARL6IP6	Butler 2015	review	0
ARNT2	Butler 2015	review	0
ASPHD1	Butler 2015	review	0
ASPM	Butler 2015	review	0
ASS1	Butler 2015	review	0
ASTN2	Butler 2015	review	0
ATG7	Butler 2015	review	0
ATP10A	Butler 2015	review	0
ATP2B2	Butler 2015	review	0
ATRNL1	Butler 2015	review	0
ATXN7	Butler 2015	review	0
AVPR1A	Butler 2015	review	0
BAIAP2	Butler 2015	review	0
BCL2	Butler 2015	review	0
BCORL1	Butler 2015	review	0
BDNF	Butler 2015	review	0
BIN1	Butler 2015	review	0
BRCA2	Butler 2015	review	0
BTAF1	Butler 2015	review	0
BZRAP1	Butler 2015	review	0
C12ORF57	Butler 2015	review	0
C15ORF43	Butler 2015	review	0
C3ORF58	Butler 2015	review	0
C4B	Butler 2015	review	0
CA6	Butler 2015	review	0
CACNA1B	Butler 2015	review	0
CACNA1G	Butler 2015	review	0
CACNA1H	Butler 2015	review	0
CACNA1I	Butler 2015	review	0
CACNB2	Butler 2015	review	0
CADM1	Butler 2015	review	0
CADPS2	Butler 2015	review	0
CALM1	Butler 2015	review	0
CAMK4	Butler 2015	review	0
CAMSAP2	Butler 2015	review	0
CAMTA1	Butler 2015	review	0
CAPRIN1	Butler 2015	review	0
CASC4	Butler 2015	review	0
CBS	Butler 2015	review	0
CCAR2	Butler 2015	review	0
CC2D1A	Butler 2015	review	0
CCDC19	Butler 2015	review	0
CCDC64	Butler 2015	review	0
CD38	Butler 2015	review	0
CD44	Butler 2015	review	0
CD99L2	Butler 2015	review	0
CDH10	Butler 2015	review	0
CDH22	Butler 2015	review	0
CDH8	Butler 2015	review	0
CDH9	Butler 2015	review	0
CDH11	Butler 2015	review	0
CDKN1B	Butler 2015	review	0
CECR2	Butler 2015	review	0
CELF4	Butler 2015	review	0
CELF6	Butler 2015	review	0
CENTG2	Butler 2015	review	0
CEP170R	Butler 2015	review	0
CEP41	Butler 2015	review	0
CHD1	Butler 2015	review	0
CHD2	Butler 2015	review	0
CHRM3	Butler 2015	review	0
CHRNB3	Butler 2015	review	0
CHST5	Butler 2015	review	0
CIB2	Butler 2015	review	0
CKAP5	Butler 2015	review	0
CLCNKB	Butler 2015	review	0
CLSTN3	Butler 2015	review	0
CLTCL1	Butler 2015	review	0
CMIP	Butler 2015	review	0
CNR1	Butler 2015	review	0
CNR2	Butler 2015	review	0
CNTN3	Butler 2015	review	0
CNTN4	Butler 2015	review	0
CNTN5	Butler 2015	review	0
CNTN6	Butler 2015	review	0
CNTNAP3	Butler 2015	review	0
CNTNAP5	Butler 2015	review	0
COL7A1	Butler 2015	review	0
COPS2	Butler 2015	review	0
CSMD1	Butler 2015	review	0
CSNK1D	Butler 2015	review	0
CTCF	Butler 2015	review	0
CTNNA3	Butler 2015	review	0
CTSB	Butler 2015	review	0
CTU2	Butler 2015	review	0
CUEDC2	Butler 2015	review	0
CX3CR1	Butler 2015	review	0
CXCR3	Butler 2015	review	0
CYFIP1	Butler 2015	review	0
CYP11B1	Butler 2015	review	0
DAB1	Butler 2015	review	0
DAG1	Butler 2015	review	0
DAGLA	Butler 2015	review	0
DAPK1	Butler 2015	review	0
DAPP1	Butler 2015	review	0
DCAF13	Butler 2015	review	0
DCAKD	Butler 2015	review	0
DCTN5	Butler 2015	review	0
DCUN1D1	Butler 2015	review	0
DDC	Butler 2015	review	0
DDX11	Butler 2015	review	0
DDX53	Butler 2015	review	0
DEAF1	Butler 2015	review	0
DEPDC5	Butler 2015	review	0
DHX9	Butler 2015	review	0
DIAPH3	Butler 2015	review	0
DIP2A	Butler 2015	review	0
DISC1	Butler 2015	review	0
DLG4	Butler 2015	review	0
DLGAP2	Butler 2015	review	0
DLGAP3	Butler 2015	review	0
DLL1	Butler 2015	review	0
DLX1	Butler 2015	review	0
DLX2	Butler 2015	review	0
DLX6	Butler 2015	review	0
DNAJC19	Butler 2015	review	0
DNER	Butler 2015	review	0
DNM1L	Butler 2015	review	0
DNMT3A	Butler 2015	review	0
DOCK4	Butler 2015	review	0
DOCK10	Butler 2015	review	0
DOLK	Butler 2015	review	0
DPP10	Butler 2015	review	0
DPP6	Butler 2015	review	0
DRD1	Butler 2015	review	0
DRD2	Butler 2015	review	0
DRD3	Butler 2015	review	0
DSCAM	Butler 2015	review	0
DST	Butler 2015	review	0
DUSP22	Butler 2015	review	0
DYDC1	Butler 2015	review	0
DYDC2	Butler 2015	review	0
EEF1A2	Butler 2015	review	0
EFR3A	Butler 2015	review	0
EGR2	Butler 2015	review	0
EIF2S3	Butler 2015	review	0
EIF4E	Butler 2015	review	0
EIF4EBP2	Butler 2015	review	0
EML1	Butler 2015	review	0
EP300	Butler 2015	review	0
EPC2	Butler 2015	review	0
EPHA6	Butler 2015	review	0
EPHB2	Butler 2015	review	0
EPHB6	Butler 2015	review	0
EPS8	Butler 2015	review	0
ERBB4	Butler 2015	review	0
ERG	Butler 2015	review	0
ESR1	Butler 2015	review	0
ESR2	Butler 2015	review	0
ESRRB	Butler 2015	review	0
ETV1	Butler 2015	review	0
EXOC6B	Butler 2015	review	0
EXT1	Butler 2015	review	0
F13A1	Butler 2015	review	0
FABP3	Butler 2015	review	0
FABP5	Butler 2015	review	0
FABP7	Butler 2015	review	0
FAM135B	Butler 2015	review	0
FAN1	Butler 2015	review	0
FAT1	Butler 2015	review	0
FAT3	Butler 2015	review	0
FBXO15	Butler 2015	review	0
FBXO33	Butler 2015	review	0
FBXO40	Butler 2015	review	0
FBXW7	Butler 2015	review	0
FER	Butler 2015	review	0
FEZF2	Butler 2015	review	0
FGFBP3	Butler 2015	review	0
FHIT	Butler 2015	review	0
FLT1	Butler 2015	review	0
FOLH1	Butler 2015	review	0
FRK	Butler 2015	review	0
FRMPD4	Butler 2015	review	0
GABRA1	Butler 2015	review	0
GABRA3	Butler 2015	review	0
GABRA4	Butler 2015	review	0
GABRB1	Butler 2015	review	0
GABRQ	Butler 2015	review	0
GAD1	Butler 2015	review	0
GALNT13	Butler 2015	review	0
GALNT14	Butler 2015	review	0
GAN	Butler 2015	review	0
GAP43	Butler 2015	review	0
GAS2	Butler 2015	review	0
GDI1	Butler 2015	review	0
GIGYF1	Butler 2015	review	0
GLO1	Butler 2015	review	0
GLRA2	Butler 2015	review	0
GNA14	Butler 2015	review	0
GNAS	Butler 2015	review	0
GNB1L	Butler 2015	review	0
GPC6	Butler 2015	review	0
GPD2	Butler 2015	review	0
GPHN	Butler 2015	review	0
GPR139	Butler 2015	review	0
GPR37	Butler 2015	review	0
GPRASP2	Butler 2015	review	0
GPX1	Butler 2015	review	0
GRID1	Butler 2015	review	0
GRID2	Butler 2015	review	0
GRIK2	Butler 2015	review	0
GRIN1	Butler 2015	review	0
GRIN2A	Butler 2015	review	0
GRIP1	Butler 2015	review	0
GRM1	Butler 2015	review	0
GRM4	Butler 2015	review	0
GRM5	Butler 2015	review	0
GRPR	Butler 2015	review	0
GSE1	Butler 2015	review	0
GSK3B	Butler 2015	review	0
GSN	Butler 2015	review	0
GSTM1	Butler 2015	review	0
GTF2I	Butler 2015	review	0
GTF2IRD1	Butler 2015	review	0
GTF3C1	Butler 2015	review	0
GUCY1A2	Butler 2015	review	0
HCAR1	Butler 2015	review	0
HCFC1	Butler 2015	review	0
HCN1	Butler 2015	review	0
HDAC4	Butler 2015	review	0
HDAC6	Butler 2015	review	0
HDAC9	Butler 2015	review	0
HERC2	Butler 2015	review	0
HLA-A	Butler 2015	review	0
HMGN1	Butler 2015	review	0
HNRNPF	Butler 2015	review	0
HNRNPH2	Butler 2015	review	0
HNRNPUL1	Butler 2015	review	0
HOMER1	Butler 2015	review	0
HOXB1	Butler 2015	review	0
HS3ST5	Butler 2015	review	0
HSD11B1	Butler 2015	review	0
HSPA4	Butler 2015	review	0
HTR1B	Butler 2015	review	0
HTR2A	Butler 2015	review	0
HTR3A	Butler 2015	review	0
HTR3C	Butler 2015	review	0
HTR7	Butler 2015	review	0
HUWE1	Butler 2015	review	0
HYDIN	Butler 2015	review	0
ICA1	Butler 2015	review	0
IL1R2	Butler 2015	review	0
IL1RAPL2	Butler 2015	review	0
IMMP2L	Butler 2015	review	0
IMPDH2	Butler 2015	review	0
INADL	Butler 2015	review	0
INPP5	Butler 2015	review	0
ITGA4	Butler 2015	review	0
ITGB3	Butler 2015	review	0
ITGB7	Butler 2015	review	0
ITK	Butler 2015	review	0
JARID2	Butler 2015	review	0
JMJD1C	Butler 2015	review	0
KAL1	Butler 2015	review	0
KANK1	Butler 2015	review	0
KCND2	Butler 2015	review	0
KCNJ2	Butler 2015	review	0
KCNJ10	Butler 2015	review	0
KCNMA1	Butler 2015	review	0
KCNQ2	Butler 2015	review	0
KCNQ3	Butler 2015	review	0
KCNT1	Butler 2015	review	0
KCTD13	Butler 2015	review	0
KDM5A	Butler 2015	review	0
KDM5C	Butler 2015	review	0
KHDRBS2	Butler 2015	review	0
KIAA1217	Butler 2015	review	0
KIAA1586	Butler 2015	review	0
KIF5C	Butler 2015	review	0
KIT	Butler 2015	review	0
KLC2	Butler 2015	review	0
KMO	Butler 2015	review	0
KMT2A	Butler 2015	review	0
KMT2C	Butler 2015	review	0
KMT2E	Butler 2015	review	0
KPTN	Butler 2015	review	0
LAMA1	Butler 2015	review	0
LEP	Butler 2015	review	0
LIN7B	Butler 2015	review	0
LMNA	Butler 2015	review	0
LMX1B	Butler 2015	review	0
LRFN5	Butler 2015	review	0
LRGUK	Butler 2015	review	0
LRP2	Butler 2015	review	0
LRRC1	Butler 2015	review	0
LRRC4	Butler 2015	review	0
LRRC7	Butler 2015	review	0
LZTS2	Butler 2015	review	0
MACROD2	Butler 2015	review	0
MAGED1	Butler 2015	review	0
MAGEL2	Butler 2015	review	0
MAOA	Butler 2015	review	0
MAOB	Butler 2015	review	0
MAP1A	Butler 2015	review	0
MAP2	Butler 2015	review	0
MAP4	Butler 2015	review	0
MAPK1	Butler 2015	review	0
MAPK3	Butler 2015	review	0
MAPK8IP2	Butler 2015	review	0
MARK1	Butler 2015	review	0
MBD1	Butler 2015	review	0
MBD3	Butler 2015	review	0
MBD4	Butler 2015	review	0
MBD6	Butler 2015	review	0
MC4R	Butler 2015	review	0
MCC	Butler 2015	review	0
MCPH1	Butler 2015	review	0
MDGA2	Butler 2015	review	0
MICAL3	Butler 2015	review	0
MICALCL	Butler 2015	review	0
MKL2	Butler 2015	review	0
MOV10	Butler 2015	review	0
MSN	Butler 2015	review	0
MSNP1AS	Butler 2015	review	0
MSR1	Butler 2015	review	0
MTHFR	Butler 2015	review	0
MTR	Butler 2015	review	0
MTX2	Butler 2015	review	0
MXRA5	Butler 2015	review	0
MYH4	Butler 2015	review	0
MYO16	Butler 2015	review	0
MYO1A	Butler 2015	review	0
NASP	Butler 2015	review	0
NAV1	Butler 2015	review	0
NBEA	Butler 2015	review	0
NCKAP5	Butler 2015	review	0
NCKAP5L	Butler 2015	review	0
NDNL2	Butler 2015	review	0
NDUFA5	Butler 2015	review	0
NEFL	Butler 2015	review	0
NELL1	Butler 2015	review	0
NIPA1	Butler 2015	review	0
NIPA2	Butler 2015	review	0
NLGN2	Butler 2015	review	0
NLGN4Y	Butler 2015	review	0
NOS1AP	Butler 2015	review	0
NOS2A	Butler 2015	review	0
NPAS2	Butler 2015	review	0
NR0B1	Butler 2015	review	0
NR4A1	Butler 2015	review	0
NRCAM	Butler 2015	review	0
NRG1	Butler 2015	review	0
NRP2	Butler 2015	review	0
NRXN2	Butler 2015	review	0
NRXN3	Butler 2015	review	0
NTRK1	Butler 2015	review	0
NTRK3	Butler 2015	review	0
NXF5	Butler 2015	review	0
NXPH1	Butler 2015	review	0
ODF3L2	Butler 2015	review	0
OGT	Butler 2015	review	0
OPRM1	Butler 2015	review	0
OR1C1	Butler 2015	review	0
OTX1	Butler 2015	review	0
P2RX4	Butler 2015	review	0
PARD3B	Butler 2015	review	0
PARK2	Butler 2015	review	0
PAX5	Butler 2015	review	0
PBRM1	Butler 2015	review	0
PCDH10	Butler 2015	review	0
PCDH15	Butler 2015	review	0
PCDH8	Butler 2015	review	0
PCDH9	Butler 2015	review	0
PCDHA1	Butler 2015	review	0
PCDHA10	Butler 2015	review	0
PCDHA11	Butler 2015	review	0
PCDHA12	Butler 2015	review	0
PCDHA13	Butler 2015	review	0
PCDHA2	Butler 2015	review	0
PCDHA3	Butler 2015	review	0
PCDHA4	Butler 2015	review	0
PCDHA5	Butler 2015	review	0
PCDHA6	Butler 2015	review	0
PCDHA7	Butler 2015	review	0
PCDHA8	Butler 2015	review	0
PCDHA9	Butler 2015	review	0
PCDHAC1	Butler 2015	review	0
PCDHAC2	Butler 2015	review	0
PCDHGA11	Butler 2015	review	0
PDE1C	Butler 2015	review	0
PDE4A	Butler 2015	review	0
PDE4B	Butler 2015	review	0
PDZD4	Butler 2015	review	0
PECR	Butler 2015	review	0
PER1	Butler 2015	review	0
PGD	Butler 2015	review	0
PIAS1	Butler 2015	review	0
PIK3R2	Butler 2015	review	0
PINX1	Butler 2015	review	0
PITX1	Butler 2015	review	0
PLAUR	Butler 2015	review	0
PLCB1	Butler 2015	review	0
PLCD1	Butler 2015	review	0
PLN	Butler 2015	review	0
PLXNA4	Butler 2015	review	0
POLR2L	Butler 2015	review	0
PON1	Butler 2015	review	0
PPFIA1	Butler 2015	review	0
PPP1CB	Butler 2015	review	0
PPP1R1B	Butler 2015	review	0
PPP1R3F	Butler 2015	review	0
PRODH	Butler 2015	review	0
PRICKLE1	Butler 2015	review	0
PRICKLE2	Butler 2015	review	0
PRKCB	Butler 2015	review	0
PRKCB1	Butler 2015	review	0
PRKD1	Butler 2015	review	0
PRDX1	Butler 2015	review	0
PRSS38	Butler 2015	review	0
PRUNE2	Butler 2015	review	0
PSD3	Butler 2015	review	0
PSMD10	Butler 2015	review	0
PTGER3	Butler 2015	review	0
PTGS2	Butler 2015	review	0
PTPRB	Butler 2015	review	0
PTPRC	Butler 2015	review	0
PTPRT	Butler 2015	review	0
PXDN	Butler 2015	review	0
RAB11FIP5	Butler 2015	review	0
RAB19	Butler 2015	review	0
RAPGEF4	Butler 2015	review	0
RASD1	Butler 2015	review	0
RASSF1	Butler 2015	review	0
RASSF5	Butler 2015	review	0
RB1CC1	Butler 2015	review	0
RBFOX1	Butler 2015	review	0
RBM8A	Butler 2015	review	0
RBMS3	Butler 2015	review	0
REEP3	Butler 2015	review	0
RERE	Butler 2015	review	0
RFWD2	Butler 2015	review	0
RGS7	Butler 2015	review	0
RHOXF1	Butler 2015	review	0
RIC8A	Butler 2015	review	0
RNPS1	Butler 2015	review	0
ROBO1	Butler 2015	review	0
ROBO2	Butler 2015	review	0
RORA	Butler 2015	review	0
RPL10	Butler 2015	review	0
RPP25	Butler 2015	review	0
RPS6KA1	Butler 2015	review	0
RPS6KA2	Butler 2015	review	0
SAE1	Butler 2015	review	0
SBF1	Butler 2015	review	0
SCFD2	Butler 2015	review	0
SCN7A	Butler 2015	review	0
SCN8A	Butler 2015	review	0
SDC2	Butler 2015	review	0
SDK1	Butler 2015	review	0
SEMA3F	Butler 2015	review	0
SEMA5A	Butler 2015	review	0
SERPINE1	Butler 2015	review	0
SETDB2	Butler 2015	review	0
SEZ6L2	Butler 2015	review	0
SF1	Butler 2015	review	0
SFPQ	Butler 2015	review	0
SFTPD	Butler 2015	review	0
SGSM3	Butler 2015	review	0
SH3KBP1	Butler 2015	review	0
SHANK1	Butler 2015	review	0
SLC16A3	Butler 2015	review	0
SLC16A7	Butler 2015	review	0
SLC1A1	Butler 2015	review	0
SLC24A2	Butler 2015	review	0
SLC25A14	Butler 2015	review	0
SLC25A24	Butler 2015	review	0
SLC25A27	Butler 2015	review	0
SLC29A4	Butler 2015	review	0
SLC30A5	Butler 2015	review	0
SLC35A3	Butler 2015	review	0
SLC38A10	Butler 2015	review	0
SLC39A11	Butler 2015	review	0
SLC4A10	Butler 2015	review	0
SLC6A3	Butler 2015	review	0
SLC9A9	Butler 2015	review	0
SLIT3	Butler 2015	review	0
SLITRK5	Butler 2015	review	0
SLK	Butler 2015	review	0
SMAD2	Butler 2015	review	0
SMG6	Butler 2015	review	0
SND1	Butler 2015	review	0
SNRPN	Butler 2015	review	0
SNTG2	Butler 2015	review	0
SNX19	Butler 2015	review	0
SNX5	Butler 2015	review	0
SOD1	Butler 2015	review	0
SOS1	Butler 2015	review	0
SOX5	Butler 2015	review	0
SOX7	Butler 2015	review	0
SRD5A2	Butler 2015	review	0
ST7	Butler 2015	review	0
ST8SIA2	Butler 2015	review	0
STK39	Butler 2015	review	0
STX6	Butler 2015	review	0
STX1A	Butler 2015	review	0
STXBP5L	Butler 2015	review	0
SUCLG2	Butler 2015	review	0
SYAP1	Butler 2015	review	0
SYN2	Butler 2015	review	0
SYN3	Butler 2015	review	0
SYT17	Butler 2015	review	0
SYT3	Butler 2015	review	0
TAF1C	Butler 2015	review	0
TAF1L	Butler 2015	review	0
TAS2R1	Butler 2015	review	0
TBC1D30	Butler 2015	review	0
TBC1D5	Butler 2015	review	0
TBC1D7	Butler 2015	review	0
TBL1X	Butler 2015	review	0
TCF20	Butler 2015	review	0
TCF7L2	Butler 2015	review	0
TDO2	Butler 2015	review	0
TGM3	Butler 2015	review	0
TH	Butler 2015	review	0
THBS1	Butler 2015	review	0
THRA	Butler 2015	review	0
TLK2	Butler 2015	review	0
TLX1	Butler 2015	review	0
TM4SF20	Butler 2015	review	0
TMEM231	Butler 2015	review	0
TMLHE	Butler 2015	review	0
TNIP2	Butler 2015	review	0
TNRC6B	Butler 2015	review	0
TOMM20	Butler 2015	review	0
TOP1	Butler 2015	review	0
TOP3B	Butler 2015	review	0
TOPBP1	Butler 2015	review	0
TOPORS	Butler 2015	review	0
TPH2	Butler 2015	review	0
TPO	Butler 2015	review	0
TRIM33	Butler 2015	review	0
TRIP12	Butler 2015	review	0
TRPC6	Butler 2015	review	0
TRPM1	Butler 2015	review	0
TSN	Butler 2015	review	0
TSPAN7	Butler 2015	review	0
TTI2	Butler 2015	review	0
TTN	Butler 2015	review	0
TUBA1A	Butler 2015	review	0
TUBGCP5	Butler 2015	review	0
TYR	Butler 2015	review	0
UBE1L2	Butler 2015	review	0
UBE3B	Butler 2015	review	0
UBL7	Butler 2015	review	0
UBR5	Butler 2015	review	0
UBR7	Butler 2015	review	0
UIMC1	Butler 2015	review	0
UPB1	Butler 2015	review	0
UPF2	Butler 2015	review	0
USP54	Butler 2015	review	0
USP9Y	Butler 2015	review	0
VIP	Butler 2015	review	0
VPS4A	Butler 2015	review	0
WAC	Butler 2015	review	0
WNK3	Butler 2015	review	0
WNT1	Butler 2015	review	0
WWC3	Butler 2015	review	0
XIRP1	Butler 2015	review	0
XPC	Butler 2015	review	0
XPO1	Butler 2015	review	0
XPO5	Butler 2015	review	0
YEATS2	Butler 2015	review	0
ZBTB16	Butler 2015	review	0
ZBTB20	Butler 2015	review	0
ZC3H12B	Butler 2015	review	0
ZFPL1	Butler 2015	review	0
ZMYND11	Butler 2015	review	0
ZNF18	Butler 2015	review	0
ZNF365	Butler 2015	review	0
ZNF385B	Butler 2015	review	0
ZNF407	Butler 2015	review	0
ZNF517	Butler 2015	review	0
ZNF8	Butler 2015	review	0
ZNF713	Butler 2015	review	0
ZNF804A	Butler 2015	review	0
ZNF827	Butler 2015	review	0
ZSWIM5	Butler 2015	review	0
NLGN3X	Miles 2011	review	0
DIA1	Miles 2011	review	0
GABRG3	Miles 2011	review	0
RNF8	Miles 2011	review	0
