# Supplementary material for: Calculating the statistical significance of rare variants causal for Mendelian and complex disorders
Source: BMC Med Genomics. 2018 Jun 13;11:53. doi: 10.1186/s12920-018-0371-9 (PMC6001062; doi:10.1186/s12920-018-0371-9)
Supplement: Supplementary file 7 — Calculating P-values for findings from previous whole-exome or targeted sequencing studies. The parameter f denotes the proportion of individuals in the 1000 Genomes Project dataset who have a rare variant at least as severe as the identified variants. A MAF threshold labeled exclusion refers to studies that did not filter by a given threshold and excluded variants based on their presence in public databases such as dbSNP; in such cases, results were calculated using a MAF threshold of 0.1%. Abbreviations: MAF, minor allele frequency; AD, autosomal dominant; AR, autosomal recessive; XL, X-linked; nonsyn, nonsynonymous variant; LOF, loss-of-function variant; Het, heterozygous; Hom, homozygous; CHet/Hom, compound heterozygous or homozygous. (XLS 44 kb) [file 12920_2018_371_MOESM7_ESM.xls]

## Sheet: Sheet1
Calculating P-values for findings from previous whole-exome or targeted sequencing studies
Num singletons	Successes	Num sib pairs	Successes	Custom coefficient of f	Num	Successes	Disorder / phenotype	Inheritance model	Gene	Individuals sequenced	Indivs w/ var in gene	Variant consequence	Zygosity	MAF threshold&	f†	P-val	Approximate # of genes targeted	Corrected P-value	Reference	MAF threshold notes
5	5	1	1				Walker-Warburg syndrome	AR	ISPD	1 full-sibling doubleton and 5 unrelated affecteds	all	LOF	CHet/Hom	Exclusion	0	4.16106e-08	7200	0.000299596	[51]	Excluded variants in dbSNP132 and 1000 Genomes Project database (March 2010 release)
4	4			(1/2)7	1	1	IMAGe syndrome	AD	CDKN1C	1 third-cousin doubleton and 4 unrelated affecteds	all	nonsyn	Het	Exclusion	0.00439297	5.2353e-15	2500	1.30883e-11	[52]	Excluded variants in dbSNP129
10	7						Kabuki syndrome	AD	MLL2	10 unrelated affecteds	7 / 10*	LOF	Het	Exclusion	0.00199681	1.51096e-17	20000	3.02192e-13	[53]	Excluded variants in dbSNP129, the 1000 Genomes Project, 26 other exomes sequenced by the authors
7	4						Renal carcinoma	complex	PBRM1	7 unrelated affecteds	4 / 7^	LOF	Hom	none stated	0	5.56164e-14	20000	1.11233e-09	[54]
				(1/2)11	1	1	Severe brain malformations	complex	WDR62	2 affecteds in family with consanguineous marriages %	all	LOF	Hom	Exclusion	0	9.75002e-08	20000	0.00195	[55]	Excluded variants in dbSNP 130 and nine personal genome databases and previous exome sequencing experiments performed by our human genomics groups
6	3						Oral-facial-digital syndrome type VI #	AR	C5orf42	6 exomes + Follow-up seq of only C5orf42 in unrelated indivs and full sibs	3 / 6^	nonsyn	CHet/Hom	0.001	0.00399361	1.26247e-06	20000	0.0252493	[56]
6	6		1				Oral-facial-digital syndrome type VI #	AR	C5orf42	6 exomes + Follow-up seq of only C5orf42 in unrelated indivs and full sibs	all^	nonsyn	Het	0.001	0.0778754	2.2305e-07	20000	0.00446099	[56]
				(1/2)12	1	1	Oral-facial-digital syndrome type VI	AR	C5orf42	2 affecteds in family with consanguineous marriages	all	nonsyn	Hom	none stated	0	4.87501e-08	20000	0.000975002	[57]
				(1/2)5	1	1	Persistent developmental stuttering	complex	AP4E1	6 affecteds in a single, large family	all^	nonsyn	Het	0.01	0.0459265	0.0014352	530	0.760658	[58]
2	2			(1/2)10, (1/2)6	1, 1	1, 1	GAPO syndrome	AR	ANTXR1	2 unrelated affecteds from families with consanguineous marriages	all	nonsyn	Hom	0.001	0	3.04202e-13	144	4.3805e-11	[59]
2	2						amelogenesis imperfecta	AR	ITGB6	2 unrelated affecteds	all	nonsyn	CHet/Hom	none stated	0.00119808	1.4354e-06	20000	0.0287081	[60]
1	1						Joubert syndrome	AR	CSPP1	1 proband sequenced in region of homozygosity	all	LOF	Hom	0.01	0	0.000199681	40	0.00798722	[61]
3	3			(1/2)11	1	1	Congenital myasthenic syndrome	AR	GMPPB	3 unrelated affecteds and 3 sibs in consanguineous family sequenced in single candidate gene	all^	nonsyn	CHet/Hom	0.01	0.00319489	2.14623e-14	1	2.14623e-14	[62]
2	2	1	1				Miller syndrome	AR	DHODH	1 full-sibling doubleton and 2 unrelated affecteds	all	nonsyn	CHet/Hom	Exclusion	0.000399361	1.34532e-07	20000	0.00269063	[63]	Excluded variants in dbSNP129 and the eight HapMap exomes
5	2	1	0	1/16	1	1	Sick sinus syndrome (SSS)	AR	SCN5A	Gene screened in 10 affecteds from 7 families	5 / 10	nonsyn	CHet/Hom	none stated	0.00119808	9.25101e-10	1	9.25101e-10	[64]
3	3						Hereditary pheochromocytoma	AD	MAX	3 unrelated affecteds	all	nonsyn	Het	Exclusion	0.00638978	2.6089e-07	20000	0.00521779	[65]	Excluded variants in dbSNP132 and 1000 Genomes Project database
1	1						Nonsyndromic hearing loss	AR	GPSM2	1 proband sequenced in region of homozygosity	all	LOF	Hom	Exclusion	0	0.000199681	66	0.0131789	[66]	Excluded variants in dbSNP 130 and 192 controls
15	6						DOORS syndrome	AR	TBC1D24	15 unrelated affecteds	6 / 15	nonsyn	CHet/Hom	0.01	0.000399361	2.02423e-17	20000	4.04846e-13	[67]
3	3						Congenital disorder of glycosylation with severe immunodeficiency and skeletal dysplasia	AR	PGM3	3 unrelated affecteds	all	nonsyn	CHet/Hom	0.003	0.000399361	6.36938e-11	20000	1.27388e-06	[68]
Studies that identified de novo variants as causal:
1	1						Autism and seizures	unknown	KCND2	1 pair identical twins	all	nonsyn	Het (DN)			4.51898e-05	20000	0.903796	[69]
1	1						Intractable seizures, severe intellectual disability and others	unknown	SCN2A	1 proband (and unaffected parents)	all	nonsyn	Het (DN)			7.4528e-05	20000	1	[70]
1	1						SHORT syndrome	AD	PIK3R1	1 proband (and unaffected parents)	all	LOF	Het (DN)			2.39776e-06	20000	0.0479552	[71]
5	2						Acrodysostosis	AD	PDE4D	5 unrelated affecteds	2 / 5 DN	nonsyn	Het (DN)			4.86871e-08	20000	0.000973742	[72]	Excluded variants in dbSNP132 and 1000 Genomes Project database (March 2010 release)
3	1						Acrodysostosis	AD	PDE4D	Of 3 remaining affecteds, 1 had var in gene &&	1 / 3	nonsyn	Het		0.00838658	0.0249493	1	2.42942e-05	[72]
96	1						Cornelia de Lange syndrome	AD	SMC3	96 cases screened for vars in 2 candidate genes	1 / 96	LOF	Het (DN)		0	0.000135062	2	0.000270124	[73]
154	4						Cornelia de Lange syndrome	XL	HDAC8	154 individuals screened for vars in candiate gene	4 / 154	nonsyn	Het (DN)			3.46811e-12	1	3.46811e-12	[74]
61	2						Intellectual disability with severe speech impairment and behavioral problems	AD	DEAF1	10 + 51 unrelated affecteds (and unaffected parents)	2 / 61	nonsyn	Het (DN)			8.2117e-07	20000	0.0164234	[75]
2326	2						Intellectual disability with severe speech impairment and behavioral problems	AD	DEAF1	2326 indivs screened for de novo vars in candiate gene	2 / 2326	nonsyn	Het (DN)			0.00117521	1	1.9301e-05	[75]
Demonstrating how follow-up sequencing affects P-value:
				1 / 4	1	1	SHORT syndrome	AD	PIK3R1	Aunt and nephew	all	nonsyn	Het	0.005	0.00798722	0.00199681	20000		[76]
		1	1				SHORT syndrome	AD	PIK3R1	Mother and son in unrelated family	all	nonsyn	Het	0.005	0.00798722	0.00399361	1	0.00399361	[76]
1	1						GAPO syndrome	AR	ANTXR1	1 proband (and unaffected parents)	all	LOF	Hom	0.001	0	0.000199681	20000	1	[59]
1	1						GAPO syndrome	AR	ANTXR1	1 proband in unrelated family	all	LOF	Hom	0.001	0	0.000199681	1	0.000199681	[59]
1	1						Familial dyskinesia with facial myokymia (FDFM)	AD	ADCY5	1 proband	all	nonsyn	Het	Exclusion	0.0219649	0.0219649	253	1	[77]
				1 / 128 **	1	1	Familial dyskinesia with facial myokymia (FDFM)	AD	ADCY5	Co-segregation analysis of 5 candidate vars in family	all	nonsyn	Het	Exclusion	0.0219649	2.46658e-12	5	1.23329e-11	[77]
1	1						Joubert syndrome	AR	CSPP1	1 proband sequenced in region of homozygosity	all	LOF	Hom	0.01	0	0.000199681	40	0.00798722	[61]
320	14						Joubert syndrome	AR	CSPP1	384 affecteds in 320 families $$	18 indivs in 14 families	LOF	CHet/Hom	0.01		1.11022e-16	1	1.11022e-16	[61]
1	1						Congenital myasthenic syndrome	AR	GMPPB	Initial WES of 1 affected indiv	all^	nonsyn	CHet/Hom	0.01	0.00319489	0.00319489	20000	1	[62]
3	3			(1/2)11	1	1	Congenital myasthenic syndrome	AR	GMPPB	3 unrelated affecteds and 3 sibs in consanguineous family sequenced in single candidate gene	all^	nonsyn	CHet/Hom	0.01	0.00319489	3.24548e-20	1	3.24548e-20	[62]
& Used MAF < 1% for those with no specific MAF threshold
* Follow-up Sanger sequencing identified mutations in MLL2 in 2 out of 3 exome-negative cases
^ Follow-up sequencing of only the given gene identified mutations in additional affecteds
% Follow-up sequencing of WDR62 in 8 additional probands who have homozygosity spanning the gene identified hom LOF mutations in 6 out of the 8 additional probands
$ Follow-up sequencing of C5orf42 identified additional mutations in altogether 9 out of 11 families
# Shown twice to demonstrate that making variant filtering thresholds less stringent decreases the power to detect an association between gene and disorder.
^^ Variant was discarded as unlikely to cause disorder due to affecting only minor transcripts
&& This variant was identical to one of the de novo variants identified in the other cases
** Only affected individuals were considered when calculating r. Considering the fact that the variant was absent in 4 unaffecteds would further reduce r by a factor of 24.
%% The P-value was multiplied with P-value of seeing 2 de novo variants in prior individuals to arrive at final significance level
$$ Familial relationships are not given; therefore, we only considered unrelated individuals for calculations
## Success was counted if the presence of allele corresponded to presence of clinical phenotype. The allele was also present in one clinically unaffected female.
